# Supplementary material for: IL-32–producing CD8+ memory T cells define immunoregulatory niches in human cutaneous leishmaniasis
Source: J Clin Invest. 2025 May 15;135(10):e182040. doi: 10.1172/JCI182040 (PMC12077899; doi:10.1172/JCI182040)
Supplement: Supporting data values [file jci-135-182040-s181.xlsx]

## Sheet: Inventory
This workbook contains source data files for all graphs in the manuscript "Interleukin-32 producing CD8+ memory T cells define IDO1 / PD-L1 niche in human cutaneous leishmaniasis"
Figure 1
A-B	Images
C-D	Raw data is stored in sl2_cl_downstream.Rmd (with47_48_integrated_nd2117slcl_dims15_res0.9_prepsct.rds) file available on github
E	DE gene list provided in this sheet
F-G	Raw data is stored in sl2_cl_downstream.Rmd (with47_48_integrated_nd2117slcl_dims15_res0.9_prepsct.rds) file available on github
H	raw data in this sheet
I	Source data file for ten most abundant cell types predicted in My1, My2, My3
Figure 2
A	Image
B-E	Raw data stored in giotto_sl2_config.Rmd (complete_giotto_object_PostAnalysis.Rdata) file available on github. Figure 2D DE gene lists in this sheet
F-J	Raw data stored in cosmx_mac_sub_clustering.Rmd (SL2_seurat_object.Rds) and cosmx_mac_sub_clustered_downstream.Rmd (cosmx_myeloid_clusterf.Rds) file available on github. DE gene lists in this sheet
F_G	DE gene lists in this sheet
Figure 3
A-B	Raw data is stored in sl2_cl_downstream.Rmd (with47_48_integrated_nd2117slcl_dims15_res0.9_prepsct.rds) file available on github
C	raw data in this sheet
D-O	Raw data is stored in sl2_cl_downstream.Rmd (with47_48_integrated_nd2117slcl_dims15_res0.9_prepsct.rds) file available on github
Figure 4
A-B	Raw data stored in cosmx_mac_sub_clustering.Rmd (SL2_seurat_object.Rds) and cosmx_mac_sub_clustered_downstream.Rmd (cosmx_myeloid_clusterf.Rds) file available on github.
C	Raw data in this sheet
D-E	Raw data stored in cosmx_mac_sub_clustering.Rmd (SL2_seurat_object.Rds) and cosmx_mac_sub_clustered_downstream.Rmd (cosmx_myeloid_clusterf.Rds) file available on github.
F	Image/cartoon
G-I	Raw data for the UpsetR graphs provided in this sheet
Figure 5
A-C	Raw data stored in cosmx_spatial_plots.Rmd (cosmx_clusterf.Rds) available on github.
D	Image
E	Raw data in this sheet
F	Image
G	Raw data in this sheet
H-J right panels	Raw data in this sheet
Figure 6
A-F	Raw data in this sheet
G-I	Raw data stored in cosmx_mac_sub_clustered_downstream.Rmd (cosmx_myeloid_clusterf.Rds)
J	Raw data in this sheet
Figure 7
A-D	images
E-J	Raw data in in_pkdl_downstream.Rmd and br_cl_downstream.Rmd
K-L	Raw data in this sheet
Figure 8
A-C	Raw data in this sheet
D, H, L	Images
E-G; I-K; M-O	Raw data in this sheet
S1
A-B	Images
C-K	Raw data in sl2_cl_downstream.Rmd ( (with47_48_integrated_nd2117slcl_dims15_res0.9_prepsct.rds) file available on github)
S2
A	Raw data for DE provided in this sheet
B	raw cell abundances provided in this sheet
C-L	raw data in sl2_cl_cell2location.Rmd
S3
A	Images
B	raw data in this sheet
C-H	raw data in cosmx_mac_sub_clustered_downstream.Rmd available on github
S4
A	raw data for DE provided in this sheet
B	raw data in sl2_cl_cell2location.Rmd
S5
A	Expression data provided in this sheet

## Sheet: Fig.1E
Table: Gene expression in clusters identified by Visium on P1-P6 (SL_CL); Source data for Fig. 1 D-E)
	p_val	avg_log2FC	pct.1	pct.2	p_val_adj	cluster	gene
IGHG2	1.25921e-10	0.35567	0.971	0.922	1.93478e-06	mix	IGHG2
COL1A1	2.28351e-10	0.481531	0.966	0.928	3.50862e-06	mix	COL1A1
TNXB	5.54196e-10	0.613516	0.463	0.323	8.51522e-06	mix	TNXB
IGKC	1.12118e-09	0.29698	1	0.999	1.72269e-05	mix	IGKC
COL1A2	1.39891e-09	0.444635	0.985	0.961	2.14942e-05	mix	COL1A2
SPARC	1.45518e-09	0.449051	0.927	0.875	2.23589e-05	mix	SPARC
COL6A1	3.78629e-09	0.344994	0.868	0.779	5.81764e-05	mix	COL6A1
COL3A1	1.97608e-08	0.371454	0.981	0.962	0.000303625	mix	COL3A1
FSTL1	9.09069e-07	0.309552	0.786	0.711	0.0139678	mix	FSTL1
FBLN2	1.22811e-06	0.329224	0.841	0.735	0.0188699	mix	FBLN2
C3	4.00527e-06	0.286247	0.711	0.606	0.061541	mix	C3
IGHG1	1.60022e-05	0.291899	0.981	0.971	0.245874	mix	IGHG1
FBN1	1.61106e-05	0.27336	0.782	0.706	0.24754	mix	FBN1
CLEC3B	0.000932024	0.538148	0.296	0.238	1	mix	CLEC3B
CFD	0.0014239	0.428173	0.514	0.479	1	mix	CFD
IGHJ6	0.00923074	0.526097	0.679	0.6	1	mix	IGHJ6
MMP3	2.46639e-42	2.3351	0.599	0.277	3.7896e-38	My1	MMP3
CCL18	1.97146e-39	1.16614	0.961	0.825	3.02914e-35	My1	CCL18
CTSL	1.86748e-32	0.92009	0.899	0.689	2.86938e-28	My1	CTSL
SOD2	7.34186e-32	0.655155	1	0.988	1.12808e-27	My1	SOD2
FTL	1.60104e-29	0.356877	1	1	2.45999e-25	My1	FTL
MMP1	1.01246e-28	1.61749	0.72	0.48	1.55565e-24	My1	MMP1
NUPR1	1.51608e-28	0.608057	0.98	0.869	2.32945e-24	My1	NUPR1
MMP12	2.8491e-28	1.50409	0.465	0.206	4.37764e-24	My1	MMP12
GLUL	1.25363e-27	0.640601	1	0.983	1.9262e-23	My1	GLUL
SLC11A1	9.66865e-27	1.1428	0.622	0.354	1.48559e-22	My1	SLC11A1
CTSD	3.36932e-26	0.378921	1	0.998	5.17696e-22	My1	CTSD
MT1G	2.26172e-25	0.803344	0.77	0.498	3.47514e-21	My1	MT1G
APOE	1.00633e-24	0.612001	0.997	0.972	1.54623e-20	My1	APOE
LYZ	1.08314e-24	0.470072	1	0.999	1.66425e-20	My1	LYZ
CTSB	1.29523e-23	0.437146	1	0.997	1.99012e-19	My1	CTSB
G0S2	2.0769e-23	1.1117	0.675	0.465	3.19116e-19	My1	G0S2
SRGN	3.32496e-23	0.712301	0.955	0.856	5.10881e-19	My1	SRGN
SLC39A8	7.33932e-23	0.644093	0.961	0.793	1.12769e-18	My1	SLC39A8
PLAUR	1.20293e-21	0.821417	0.793	0.61	1.8483e-17	My1	PLAUR
NR1H3	6.60874e-21	0.537821	0.919	0.737	1.01543e-16	My1	NR1H3
CAPG	6.7534e-21	0.396968	0.997	0.936	1.03766e-16	My1	CAPG
IFI30	8.18371e-21	0.590214	1	0.974	1.25743e-16	My1	IFI30
IDO1	1.42519e-20	0.72881	0.899	0.725	2.1898e-16	My1	IDO1
GZMB	1.66284e-20	0.944386	0.739	0.541	2.55495e-16	My1	GZMB
LITAF	2.22862e-20	0.448629	0.989	0.939	3.42428e-16	My1	LITAF
MT2A	1.02371e-19	0.634318	0.997	0.97	1.57293e-15	My1	MT2A
CD14	2.08763e-19	0.54873	0.966	0.875	3.20764e-15	My1	CD14
FCGR3A	3.94933e-19	0.742975	0.843	0.676	6.06814e-15	My1	FCGR3A
FCER1G	4.16675e-19	0.512751	0.966	0.87	6.40222e-15	My1	FCER1G
CTSC	6.14105e-19	0.555649	0.972	0.894	9.43572e-15	My1	CTSC
PSAP	1.95561e-18	0.311185	1	1	3.00479e-14	My1	PSAP
C1QB	2.01581e-18	0.365477	1	0.981	3.09729e-14	My1	C1QB
FBP1	2.74285e-18	0.517591	0.888	0.72	4.21439e-14	My1	FBP1
AQP9	3.02857e-18	0.935048	0.504	0.279	4.65339e-14	My1	AQP9
CTSZ	4.72517e-18	0.300648	1	0.99	7.26022e-14	My1	CTSZ
CCN2	1.35481e-17	1.19839	0.518	0.321	2.08167e-13	My1	CCN2
TFRC	4.66432e-17	0.663569	0.838	0.678	7.16673e-13	My1	TFRC
FTH1	5.72651e-17	0.379753	1	1	8.79879e-13	My1	FTH1
SDCBP	6.90457e-17	0.477252	0.947	0.865	1.06089e-12	My1	SDCBP
ACP5	2.13723e-16	0.526475	0.944	0.778	3.28385e-12	My1	ACP5
LILRB4	2.2142e-16	0.935669	0.445	0.242	3.40212e-12	My1	LILRB4
WARS	4.15496e-16	0.349862	1	0.979	6.3841e-12	My1	WARS
LAG3	4.26325e-16	0.778028	0.681	0.516	6.55049e-12	My1	LAG3
CYBB	4.63322e-16	0.403259	0.997	0.949	7.11894e-12	My1	CYBB
OSM	1.11821e-15	1.38251	0.294	0.131	1.71813e-11	My1	OSM
BRI3	1.30496e-15	0.436196	0.997	0.97	2.00508e-11	My1	BRI3
TYROBP	1.37662e-15	0.397308	0.992	0.952	2.11517e-11	My1	TYROBP
SNX10	7.52435e-15	0.45977	0.821	0.604	1.15612e-10	My1	SNX10
SAT1	1.14027e-14	0.435453	0.983	0.94	1.75203e-10	My1	SAT1
MMP9	2.07645e-14	0.405229	0.989	0.876	3.19047e-10	My1	MMP9
PFKFB3	2.16688e-14	0.734763	0.683	0.511	3.32941e-10	My1	PFKFB3
NINJ1	4.72505e-14	0.496131	0.885	0.713	7.26004e-10	My1	NINJ1
BCAT1	5.18582e-14	0.639478	0.65	0.454	7.96801e-10	My1	BCAT1
SLC31A1	5.24653e-14	0.58421	0.728	0.578	8.0613e-10	My1	SLC31A1
PGD	7.42766e-14	0.385362	0.966	0.869	1.14126e-09	My1	PGD
GK	8.44527e-14	0.891486	0.535	0.369	1.29762e-09	My1	GK
ADGRE2	8.60373e-14	0.898638	0.487	0.306	1.32196e-09	My1	ADGRE2
SQOR	1.00487e-13	0.404554	0.933	0.83	1.54398e-09	My1	SQOR
NKG7	1.20307e-13	0.50513	0.824	0.675	1.84852e-09	My1	NKG7
MT1H	1.234e-13	0.676436	0.515	0.319	1.89604e-09	My1	MT1H
GBP5	1.57524e-13	0.442637	0.972	0.928	2.42036e-09	My1	GBP5
SLC7A11	1.90194e-13	1.05268	0.417	0.246	2.92232e-09	My1	SLC7A11
C15orf48	2.68673e-13	0.68488	0.678	0.496	4.12817e-09	My1	C15orf48
CTSS	4.12219e-13	0.316342	0.994	0.965	6.33375e-09	My1	CTSS
CSF2RB	8.63485e-13	0.505502	0.81	0.656	1.32674e-08	My1	CSF2RB
CD68	9.45354e-13	0.38115	0.98	0.921	1.45254e-08	My1	CD68
KYNU	1.10649e-12	0.572263	0.77	0.618	1.70013e-08	My1	KYNU
CD63	1.14068e-12	0.278765	1	0.999	1.75266e-08	My1	CD63
SCD	1.5773e-12	0.449235	0.77	0.603	2.42351e-08	My1	SCD
IL24	2.56443e-12	1.17659	0.322	0.169	3.94025e-08	My1	IL24
SOCS3	4.69345e-12	0.674656	0.695	0.58	7.21148e-08	My1	SOCS3
ASAH1	1.35006e-11	0.397237	0.966	0.864	2.07437e-07	My1	ASAH1
TYMP	1.71838e-11	0.311259	0.983	0.919	2.64029e-07	My1	TYMP
SGK1	2.19544e-11	0.513688	0.826	0.694	3.37329e-07	My1	SGK1
PLSCR1	2.36507e-11	0.498644	0.894	0.826	3.63392e-07	My1	PLSCR1
COL27A1	2.67434e-11	1.03602	0.454	0.309	4.10912e-07	My1	COL27A1
GRN	3.65318e-11	0.438161	0.944	0.833	5.61311e-07	My1	GRN
MCL1	1.67546e-10	0.293425	0.997	0.986	2.57434e-06	My1	MCL1
TGM2	1.81419e-10	0.801678	0.507	0.355	2.7875e-06	My1	TGM2
LAPTM5	1.8858e-10	0.333981	1	0.989	2.89754e-06	My1	LAPTM5
CNDP2	2.01953e-10	0.334225	0.913	0.861	3.103e-06	My1	CNDP2
RNF149	2.28223e-10	0.467883	0.838	0.709	3.50665e-06	My1	RNF149
TXN	3.55518e-10	0.301366	0.98	0.926	5.46253e-06	My1	TXN
C1QA	3.62873e-10	0.505746	0.899	0.834	5.57555e-06	My1	C1QA
STAT5A	3.73883e-10	0.44865	0.804	0.66	5.74472e-06	My1	STAT5A
TNS3	4.54713e-10	0.427571	0.818	0.671	6.98666e-06	My1	TNS3
SPI1	6.0016e-10	0.317429	0.952	0.853	9.22146e-06	My1	SPI1
CP	7.84244e-10	0.882985	0.373	0.235	1.20499e-05	My1	CP
PITPNA	8.17102e-10	0.434646	0.804	0.689	1.25548e-05	My1	PITPNA
GRAMD1A	8.41244e-10	0.447182	0.776	0.639	1.29257e-05	My1	GRAMD1A
FPR3	8.65627e-10	0.471752	0.796	0.651	1.33004e-05	My1	FPR3
GRINA	1.05417e-09	0.429377	0.938	0.856	1.61973e-05	My1	GRINA
ATP6V0B	1.07949e-09	0.36566	0.866	0.759	1.65863e-05	My1	ATP6V0B
SULT1C2	1.3006e-09	0.816447	0.291	0.156	1.99838e-05	My1	SULT1C2
RALA	1.36428e-09	0.696263	0.577	0.449	2.09622e-05	My1	RALA
STX11	1.61172e-09	0.488849	0.731	0.595	2.47641e-05	My1	STX11
CCN1	2.93298e-09	1.0007	0.431	0.305	4.50652e-05	My1	CCN1
MMP14	3.12706e-09	0.467471	0.938	0.882	4.80473e-05	My1	MMP14
ATP6V1B2	1.03528e-08	0.297584	0.972	0.889	0.000159071	My1	ATP6V1B2
ZFP36	1.14619e-08	0.539027	0.759	0.629	0.000176112	My1	ZFP36
DRAM1	1.4465e-08	0.463581	0.709	0.578	0.000222255	My1	DRAM1
APOC1	1.79647e-08	0.323654	0.916	0.79	0.000276028	My1	APOC1
NABP1	2.08699e-08	0.383278	0.838	0.71	0.000320666	My1	NABP1
MT1E	2.22609e-08	0.39763	0.79	0.674	0.000342039	My1	MT1E
LOXL2	2.33407e-08	0.863204	0.336	0.211	0.000358631	My1	LOXL2
DIO2	3.04179e-08	0.534337	0.641	0.499	0.000467371	My1	DIO2
CCDC71L	4.00786e-08	0.789738	0.501	0.39	0.000615808	My1	CCDC71L
SLC31A2	4.09847e-08	0.47362	0.647	0.515	0.00062973	My1	SLC31A2
ICAM1	5.63112e-08	0.392898	0.866	0.774	0.000865221	My1	ICAM1
SEMA6B	6.00632e-08	0.842848	0.3	0.181	0.000922872	My1	SEMA6B
ACSL1	6.4873e-08	0.345074	0.759	0.618	0.000996773	My1	ACSL1
ALDH2	7.65841e-08	0.417737	0.77	0.665	0.00117672	My1	ALDH2
F3	7.88994e-08	0.75203	0.364	0.235	0.00121229	My1	F3
IL1B	1.17552e-07	0.625121	0.381	0.249	0.00180618	My1	IL1B
ALOX5	1.22116e-07	0.651489	0.574	0.457	0.00187632	My1	ALOX5
PDE4DIP	1.24845e-07	0.53969	0.58	0.456	0.00191824	My1	PDE4DIP
ADM	1.52538e-07	0.724984	0.361	0.236	0.00234375	My1	ADM
INHBA	1.55176e-07	0.829369	0.373	0.262	0.00238427	My1	INHBA
STOM	2.14887e-07	0.434476	0.796	0.695	0.00330173	My1	STOM
LUM	2.21231e-07	0.408228	0.835	0.756	0.00339921	My1	LUM
PLEKHO1	2.267e-07	0.275059	0.955	0.883	0.00348325	My1	PLEKHO1
DEPP1	2.27856e-07	0.712963	0.361	0.236	0.00350101	My1	DEPP1
C5AR1	2.28708e-07	0.63572	0.487	0.361	0.0035141	My1	C5AR1
SLC39A14	2.43479e-07	0.694839	0.398	0.274	0.00374106	My1	SLC39A14
C1QC	2.48692e-07	0.271805	0.95	0.894	0.00382116	My1	C1QC
FURIN	3.0273e-07	0.458581	0.599	0.463	0.00465144	My1	FURIN
FCGR2A	3.74663e-07	0.521221	0.571	0.451	0.0057567	My1	FCGR2A
IL4I1	4.55463e-07	0.444651	0.633	0.494	0.00699818	My1	IL4I1
TSPAN3	4.7189e-07	0.46133	0.655	0.541	0.00725059	My1	TSPAN3
ERO1A	5.16198e-07	0.398231	0.714	0.597	0.00793138	My1	ERO1A
FN1	5.24215e-07	0.382063	0.894	0.865	0.00805456	My1	FN1
NAMPT	6.37883e-07	0.600574	0.549	0.459	0.00980107	My1	NAMPT
ITGAX	6.42731e-07	0.282217	0.88	0.787	0.00987557	My1	ITGAX
HK3	6.58421e-07	0.586834	0.434	0.31	0.0101166	My1	HK3
PLEKHM2	6.70635e-07	0.382924	0.72	0.589	0.0103043	My1	PLEKHM2
ATF5	6.7447e-07	0.489484	0.641	0.546	0.0103632	My1	ATF5
CTLA4	8.45514e-07	0.590749	0.44	0.311	0.0129913	My1	CTLA4
CEMIP	8.72303e-07	0.455726	0.342	0.218	0.0134029	My1	CEMIP
CD7	9.62491e-07	0.470321	0.641	0.518	0.0147887	My1	CD7
FAM49A	9.71491e-07	0.653724	0.437	0.316	0.014927	My1	FAM49A
CMTM6	9.74009e-07	0.301489	0.835	0.701	0.0149656	My1	CMTM6
SERPINE1	9.84097e-07	0.697908	0.403	0.284	0.0151206	My1	SERPINE1
PLD3	1.09457e-06	0.26259	0.972	0.929	0.016818	My1	PLD3
INSIG1	1.10585e-06	0.545116	0.507	0.388	0.0169914	My1	INSIG1
PKD2	1.20782e-06	0.570346	0.448	0.327	0.0185582	My1	PKD2
NCF2	1.26405e-06	0.428474	0.585	0.467	0.0194221	My1	NCF2
SBNO2	1.33967e-06	0.311052	0.838	0.729	0.020584	My1	SBNO2
G3BP2	1.47409e-06	0.280761	0.866	0.765	0.0226494	My1	G3BP2
HK2	1.62293e-06	0.539183	0.389	0.267	0.0249363	My1	HK2
LRP10	1.73125e-06	0.263408	0.95	0.885	0.0266007	My1	LRP10
GGT5	1.76026e-06	0.45016	0.521	0.399	0.0270464	My1	GGT5
CREG1	1.80317e-06	0.308759	0.782	0.681	0.0277058	My1	CREG1
IER3	1.89253e-06	0.638031	0.566	0.465	0.0290787	My1	IER3
SARDH	2.16882e-06	0.714237	0.261	0.157	0.0333239	My1	SARDH
SPRR2G	2.2112e-06	0.347418	0.289	0.186	0.0339751	My1	SPRR2G
ATP6V0A1	2.56176e-06	0.471774	0.571	0.481	0.0393614	My1	ATP6V0A1
RAB31	2.63452e-06	0.332328	0.711	0.572	0.0404794	My1	RAB31
IGFBP3	2.74421e-06	1.40382	0.378	0.283	0.0421647	My1	IGFBP3
APOL1	2.88852e-06	0.380766	0.689	0.565	0.0443822	My1	APOL1
IL2RA	2.88885e-06	0.686588	0.319	0.211	0.0443872	My1	IL2RA
RASSF4	3.11252e-06	0.258932	0.944	0.87	0.0478239	My1	RASSF4
VSIG4	3.5391e-06	0.308091	0.667	0.521	0.0543783	My1	VSIG4
TNC	3.62071e-06	0.405774	0.762	0.675	0.0556321	My1	TNC
GLA	4.19924e-06	0.603349	0.398	0.284	0.0645213	My1	GLA
COL12A1	4.40885e-06	0.534535	0.389	0.275	0.067742	My1	COL12A1
UPP1	4.64548e-06	0.340419	0.462	0.336	0.0713777	My1	UPP1
BCL2A1	4.68405e-06	0.504826	0.389	0.27	0.0719705	My1	BCL2A1
SLC16A3	4.83398e-06	0.585383	0.389	0.274	0.0742741	My1	SLC16A3
PEA15	6.1936e-06	0.275147	0.891	0.802	0.0951646	My1	PEA15
GSTO1	6.82364e-06	0.319336	0.818	0.717	0.104845	My1	GSTO1
TGFBI	7.04151e-06	0.380015	0.882	0.82	0.108193	My1	TGFBI
PLA2G7	7.0566e-06	0.507615	0.493	0.39	0.108425	My1	PLA2G7
ARHGAP18	7.11733e-06	0.373173	0.588	0.461	0.109358	My1	ARHGAP18
COL7A1	7.49986e-06	0.326936	0.353	0.234	0.115235	My1	COL7A1
NPC1	7.52821e-06	0.492608	0.49	0.377	0.115671	My1	NPC1
ATP6V1C1	8.49124e-06	0.598866	0.387	0.28	0.130468	My1	ATP6V1C1
IFI6	8.79417e-06	0.295379	0.768	0.674	0.135122	My1	IFI6
ZFAND5	9.55486e-06	0.31036	0.742	0.622	0.14681	My1	ZFAND5
PAPSS2	9.75471e-06	0.763814	0.28	0.184	0.149881	My1	PAPSS2
CD300E	9.78651e-06	0.508287	0.297	0.191	0.15037	My1	CD300E
HAVCR2	9.89549e-06	0.547637	0.471	0.363	0.152044	My1	HAVCR2
NUCB1	1.02653e-05	0.266816	0.91	0.852	0.157727	My1	NUCB1
GBP1	1.03918e-05	0.302934	0.888	0.81	0.15967	My1	GBP1
EGLN3	1.05e-05	0.521802	0.303	0.198	0.161332	My1	EGLN3
GIMAP5	1.06239e-05	0.324085	0.709	0.592	0.163236	My1	GIMAP5
MT1F	1.11091e-05	0.518953	0.42	0.311	0.170691	My1	MT1F
GPCPD1	1.17243e-05	0.308322	0.807	0.691	0.180143	My1	GPCPD1
TNFRSF21	1.18967e-05	0.546702	0.426	0.316	0.182793	My1	TNFRSF21
TNIP1	1.25909e-05	0.323281	0.784	0.668	0.193458	My1	TNIP1
SLC22A15	1.35214e-05	0.743943	0.269	0.176	0.207757	My1	SLC22A15
RAB5C	1.45509e-05	0.357033	0.664	0.556	0.223574	My1	RAB5C
RHBDF2	1.46428e-05	0.423433	0.599	0.496	0.224986	My1	RHBDF2
CYP27B1	1.47037e-05	0.620979	0.286	0.185	0.225923	My1	CYP27B1
SLC43A2	1.54166e-05	0.614836	0.521	0.446	0.236876	My1	SLC43A2
TCIRG1	1.57924e-05	0.270679	0.866	0.771	0.242651	My1	TCIRG1
ADAMTS4	1.77659e-05	0.788083	0.263	0.173	0.272973	My1	ADAMTS4
CPM	1.80884e-05	0.477065	0.426	0.316	0.277928	My1	CPM
LCE3D	1.81532e-05	0.297544	0.252	0.164	0.278924	My1	LCE3D
THBS1	1.86798e-05	0.522559	0.451	0.355	0.287015	My1	THBS1
HEXB	1.95991e-05	0.2965	0.725	0.62	0.30114	My1	HEXB
NPL	1.99531e-05	0.39537	0.549	0.438	0.306579	My1	NPL
KLHL6	2.00838e-05	0.383694	0.613	0.497	0.308588	My1	KLHL6
RAB13	2.05106e-05	0.321174	0.72	0.619	0.315145	My1	RAB13
DMXL2	2.11449e-05	0.490222	0.504	0.405	0.324891	My1	DMXL2
TLR2	2.11611e-05	0.561649	0.462	0.362	0.325141	My1	TLR2
PRF1	2.20531e-05	0.549728	0.499	0.405	0.338846	My1	PRF1
ARHGEF10L	2.25196e-05	0.355553	0.667	0.57	0.346013	My1	ARHGEF10L
DENND2D	2.31081e-05	0.322765	0.756	0.655	0.355056	My1	DENND2D
CD274	2.36009e-05	0.536403	0.406	0.302	0.362627	My1	CD274
SHKBP1	2.44203e-05	0.310161	0.745	0.639	0.375218	My1	SHKBP1
CTSA	2.48335e-05	0.293139	0.756	0.651	0.381567	My1	CTSA
PTPN1	2.8407e-05	0.320269	0.734	0.639	0.436474	My1	PTPN1
NAIP	2.84272e-05	0.350025	0.585	0.468	0.436784	My1	NAIP
FOS	3.27554e-05	0.506737	0.529	0.422	0.503287	My1	FOS
KIFC3	3.40258e-05	0.469524	0.471	0.361	0.522806	My1	KIFC3
RUNX3	3.45959e-05	0.405631	0.529	0.418	0.531566	My1	RUNX3
SLC38A6	3.70773e-05	0.47817	0.392	0.287	0.569693	My1	SLC38A6
RAPGEF1	4.26689e-05	0.283048	0.754	0.656	0.655607	My1	RAPGEF1
ELL2	4.28909e-05	0.290717	0.79	0.713	0.659018	My1	ELL2
OAZ2	4.33837e-05	0.336121	0.709	0.603	0.666591	My1	OAZ2
LIMK2	4.7125e-05	0.614404	0.297	0.203	0.724076	My1	LIMK2
GNLY	5.33693e-05	0.424089	0.647	0.577	0.82002	My1	GNLY
HIF1A	5.83752e-05	0.400972	0.728	0.666	0.896935	My1	HIF1A
RGS2	5.94111e-05	0.706745	0.261	0.173	0.912851	My1	RGS2
THEMIS2	6.09261e-05	0.330542	0.737	0.637	0.936129	My1	THEMIS2
CD40	6.89569e-05	0.294583	0.717	0.6	1	My1	CD40
ADAMTS5	7.31931e-05	0.620035	0.395	0.308	1	My1	ADAMTS5
HS3ST3B1	7.33895e-05	0.505132	0.392	0.294	1	My1	HS3ST3B1
FGR	7.38061e-05	0.299947	0.641	0.535	1	My1	FGR
C4orf48	7.70409e-05	0.506265	0.434	0.336	1	My1	C4orf48
IFNG	7.9678e-05	0.610216	0.291	0.203	1	My1	IFNG
MT1X	8.02416e-05	0.340539	0.644	0.553	1	My1	MT1X
AP5B1	8.33112e-05	0.401341	0.535	0.433	1	My1	AP5B1
CXCR6	8.3976e-05	0.522776	0.429	0.334	1	My1	CXCR6
HSD11B1	8.65694e-05	0.479225	0.392	0.294	1	My1	HSD11B1
COL4A1	8.91114e-05	0.477142	0.507	0.412	1	My1	COL4A1
CFLAR	9.03498e-05	0.268372	0.81	0.743	1	My1	CFLAR
CLCN7	0.000102114	0.325693	0.706	0.619	1	My1	CLCN7
SULF1	0.000103046	0.784526	0.384	0.301	1	My1	SULF1
FCGR3B	0.00010342	0.569991	0.319	0.227	1	My1	FCGR3B
AIM2	0.000104872	0.457688	0.37	0.268	1	My1	AIM2
SLC8A1	0.000107246	0.463964	0.482	0.391	1	My1	SLC8A1
SLA	0.000108383	0.274761	0.633	0.527	1	My1	SLA
CD163	0.000109917	0.30177	0.801	0.706	1	My1	CD163
CXCL16	0.000111664	0.43844	0.462	0.367	1	My1	CXCL16
OAS2	0.000113377	0.267482	0.681	0.575	1	My1	OAS2
MBD2	0.000113839	0.277962	0.784	0.697	1	My1	MBD2
SIRPA	0.000117816	0.562752	0.311	0.22	1	My1	SIRPA
ACTN1	0.000119864	0.298648	0.683	0.585	1	My1	ACTN1
MBOAT7	0.000122564	0.534796	0.398	0.303	1	My1	MBOAT7
SPHK1	0.000123535	0.623894	0.367	0.283	1	My1	SPHK1
SCARB2	0.000127186	0.328727	0.686	0.588	1	My1	SCARB2
PLEKHO2	0.00013914	0.344502	0.594	0.497	1	My1	PLEKHO2
ATP6V0D1	0.000139868	0.286212	0.737	0.652	1	My1	ATP6V0D1
SLAMF8	0.000145574	0.322167	0.639	0.542	1	My1	SLAMF8
CSGALNACT2	0.000147886	0.309431	0.627	0.526	1	My1	CSGALNACT2
MYO1G	0.000149149	0.295717	0.664	0.55	1	My1	MYO1G
RILPL2	0.000151818	0.407073	0.566	0.484	1	My1	RILPL2
RELT	0.000155729	0.436828	0.496	0.401	1	My1	RELT
SIGLEC10	0.00017557	0.452154	0.448	0.362	1	My1	SIGLEC10
RHOG	0.000176329	0.265937	0.714	0.614	1	My1	RHOG
MARCO	0.000183104	0.516133	0.317	0.225	1	My1	MARCO
RAB20	0.000187692	0.553964	0.303	0.214	1	My1	RAB20
BCAP31	0.00018781	0.26813	0.77	0.686	1	My1	BCAP31
RNF130	0.000189038	0.277678	0.748	0.65	1	My1	RNF130
FZD2	0.000210379	0.779327	0.277	0.204	1	My1	FZD2
SRC	0.000210887	0.357858	0.56	0.452	1	My1	SRC
KCNMA1	0.000211519	0.37882	0.602	0.523	1	My1	KCNMA1
ACVR1B	0.000216203	0.552961	0.336	0.247	1	My1	ACVR1B
TNFRSF6B	0.000243605	0.42649	0.501	0.42	1	My1	TNFRSF6B
MCTP1	0.000244623	0.447554	0.445	0.353	1	My1	MCTP1
OSCAR	0.000262335	0.529349	0.322	0.235	1	My1	OSCAR
CLIP1	0.000266559	0.304032	0.599	0.513	1	My1	CLIP1
TBC1D2	0.000276693	0.445933	0.345	0.251	1	My1	TBC1D2
PTPRE	0.000309176	0.250322	0.798	0.719	1	My1	PTPRE
LIMS1	0.000311633	0.420195	0.513	0.435	1	My1	LIMS1
OASL	0.000315276	0.388941	0.42	0.329	1	My1	OASL
UBALD2	0.000332472	0.488126	0.417	0.331	1	My1	UBALD2
ARRB1	0.000333448	0.505007	0.395	0.306	1	My1	ARRB1
FCGR1B	0.000338469	0.436524	0.443	0.355	1	My1	FCGR1B
TMEM176B	0.000391041	0.264004	0.754	0.657	1	My1	TMEM176B
NFKBIE	0.000392094	0.372938	0.501	0.417	1	My1	NFKBIE
FLOT1	0.000410262	0.304718	0.664	0.565	1	My1	FLOT1
LHFPL2	0.000438794	0.43808	0.462	0.378	1	My1	LHFPL2
MYD88	0.000461971	0.257771	0.7	0.602	1	My1	MYD88
ATP6V1F	0.000479302	0.289297	0.7	0.599	1	My1	ATP6V1F
PTGER4	0.000501424	0.419724	0.373	0.281	1	My1	PTGER4
SLC43A3	0.000504812	0.38857	0.515	0.442	1	My1	SLC43A3
FMN1	0.000546381	0.480439	0.331	0.244	1	My1	FMN1
GZMH	0.000646013	0.475272	0.319	0.235	1	My1	GZMH
GAS1	0.000657745	0.362753	0.448	0.354	1	My1	GAS1
NFAM1	0.000672225	0.38733	0.496	0.424	1	My1	NFAM1
B4GALT5	0.000678669	0.408333	0.44	0.353	1	My1	B4GALT5
DOCK4	0.000695251	0.465106	0.473	0.399	1	My1	DOCK4
ZNRF1	0.000704448	0.389842	0.457	0.369	1	My1	ZNRF1
CCL21	0.000795956	0.438562	0.286	0.21	1	My1	CCL21
MADD	0.000838031	0.350545	0.409	0.317	1	My1	MADD
AZIN1	0.000839805	0.266632	0.765	0.712	1	My1	AZIN1
SGPL1	0.000846917	0.342489	0.611	0.524	1	My1	SGPL1
CCL4	0.000883827	0.287788	0.473	0.375	1	My1	CCL4
STEAP2	0.000912391	0.502876	0.331	0.254	1	My1	STEAP2
ATP6V1A	0.000944405	0.272058	0.633	0.543	1	My1	ATP6V1A
COL4A2	0.00094784	0.479633	0.328	0.249	1	My1	COL4A2
TSC22D1	0.000948182	0.434554	0.448	0.372	1	My1	TSC22D1
NCF1	0.00097289	0.384577	0.37	0.285	1	My1	NCF1
TSPAN14	0.000975602	0.310789	0.594	0.521	1	My1	TSPAN14
TSPAN4	0.00100605	0.255078	0.689	0.588	1	My1	TSPAN4
FLVCR2	0.00101812	0.422916	0.356	0.273	1	My1	FLVCR2
ARL17A	0.00111166	0.614369	0.331	0.26	1	My1	ARL17A
GCH1	0.00114185	0.342521	0.493	0.407	1	My1	GCH1
CKLF	0.00115778	0.367461	0.471	0.393	1	My1	CKLF
CD82	0.00118752	0.259482	0.65	0.569	1	My1	CD82
CTNNBL1	0.00121123	0.430859	0.443	0.375	1	My1	CTNNBL1
KLHL5	0.00122496	0.294365	0.625	0.56	1	My1	KLHL5
B4GALT1	0.00122701	0.293923	0.697	0.624	1	My1	B4GALT1
GPR157	0.00124077	0.432219	0.322	0.244	1	My1	GPR157
FAM20C	0.00124417	0.353151	0.521	0.438	1	My1	FAM20C
BCL3	0.00124969	0.281602	0.661	0.571	1	My1	BCL3
PAG1	0.00126435	0.330472	0.538	0.456	1	My1	PAG1
SOCS1	0.00132384	0.304616	0.613	0.537	1	My1	SOCS1
DDIT4	0.00133838	0.28122	0.58	0.5	1	My1	DDIT4
SLC5A3	0.00140219	0.268542	0.527	0.439	1	My1	SLC5A3
BGN	0.00140764	0.357493	0.557	0.496	1	My1	BGN
PLK3	0.00140808	0.335715	0.462	0.376	1	My1	PLK3
NARF	0.00146297	0.312183	0.485	0.399	1	My1	NARF
FMNL2	0.00160492	0.36013	0.443	0.361	1	My1	FMNL2
TNIK	0.00167381	0.393445	0.403	0.326	1	My1	TNIK
DUSP3	0.00169187	0.325094	0.51	0.426	1	My1	DUSP3
YWHAH	0.00176893	0.283094	0.479	0.387	1	My1	YWHAH
IGF2R	0.00177088	0.298066	0.557	0.484	1	My1	IGF2R
MICAL2	0.00189379	0.341021	0.482	0.404	1	My1	MICAL2
PIK3AP1	0.00195261	0.340622	0.518	0.443	1	My1	PIK3AP1
HCK	0.00221973	0.40129	0.417	0.344	1	My1	HCK
KLHDC8B	0.00223902	0.360981	0.409	0.327	1	My1	KLHDC8B
MTCH2	0.00226339	0.293073	0.476	0.393	1	My1	MTCH2
SNTB1	0.00228865	0.484261	0.28	0.211	1	My1	SNTB1
R3HDM4	0.0023974	0.319895	0.552	0.476	1	My1	R3HDM4
CSF3R	0.00244595	0.403131	0.373	0.294	1	My1	CSF3R
ACP2	0.00245087	0.344539	0.524	0.453	1	My1	ACP2
PILRA	0.00250159	0.472215	0.479	0.421	1	My1	PILRA
PTPN12	0.00254467	0.251837	0.675	0.59	1	My1	PTPN12
EMP1	0.00257198	0.30213	0.627	0.563	1	My1	EMP1
TPD52L2	0.00258142	0.272295	0.546	0.464	1	My1	TPD52L2
CLN3	0.0026063	0.296553	0.465	0.385	1	My1	CLN3
CCDC57	0.00260889	0.385338	0.389	0.309	1	My1	CCDC57
LYSMD2	0.00263363	0.408118	0.345	0.27	1	My1	LYSMD2
SLC39A1	0.00269537	0.258526	0.655	0.577	1	My1	SLC39A1
GBA	0.00278542	0.349581	0.426	0.356	1	My1	GBA
KDSR	0.00290831	0.317614	0.613	0.563	1	My1	KDSR
ANTXR2	0.00306937	0.318403	0.468	0.386	1	My1	ANTXR2
PICALM	0.00307291	0.297073	0.7	0.634	1	My1	PICALM
PSTPIP1	0.00311396	0.258795	0.557	0.479	1	My1	PSTPIP1
C2	0.00314084	0.250047	0.555	0.479	1	My1	C2
GPR137B	0.00338552	0.335667	0.499	0.42	1	My1	GPR137B
GNPTAB	0.00369343	0.344785	0.429	0.353	1	My1	GNPTAB
MAP3K5	0.00370357	0.435922	0.314	0.245	1	My1	MAP3K5
MAPK13	0.00383623	0.278712	0.451	0.368	1	My1	MAPK13
DNASE2	0.00389508	0.386046	0.44	0.376	1	My1	DNASE2
ADAMTS1	0.00390143	0.34124	0.392	0.317	1	My1	ADAMTS1
ENTPD1	0.00409223	0.250688	0.597	0.525	1	My1	ENTPD1
ATP6AP1	0.00412634	0.255287	0.667	0.607	1	My1	ATP6AP1
FCGR1A	0.00415067	0.272493	0.417	0.335	1	My1	FCGR1A
FNIP2	0.00423219	0.345787	0.44	0.373	1	My1	FNIP2
FAM102B	0.00432142	0.467252	0.252	0.187	1	My1	FAM102B
MRAS	0.00443194	0.526188	0.258	0.193	1	My1	MRAS
KLHL24	0.00451772	0.274403	0.563	0.486	1	My1	KLHL24
ATP13A3	0.00461046	0.308704	0.468	0.398	1	My1	ATP13A3
RASGEF1B	0.00468526	0.391845	0.364	0.291	1	My1	RASGEF1B
SLC2A5	0.00470049	0.425012	0.317	0.249	1	My1	SLC2A5
SAMSN1	0.00479282	0.376791	0.401	0.335	1	My1	SAMSN1
TMBIM1	0.00500337	0.250613	0.667	0.627	1	My1	TMBIM1
IL17RA	0.0055402	0.311019	0.473	0.408	1	My1	IL17RA
SH2D2A	0.00565094	0.343228	0.387	0.315	1	My1	SH2D2A
N4BP1	0.00570875	0.307634	0.529	0.476	1	My1	N4BP1
ABCA1	0.00600514	0.304585	0.524	0.467	1	My1	ABCA1
CHI3L2	0.00628364	0.422433	0.266	0.204	1	My1	CHI3L2
MSANTD3	0.00629546	0.318822	0.44	0.368	1	My1	MSANTD3
RNF144B	0.00632046	0.307362	0.485	0.411	1	My1	RNF144B
STEAP3	0.00632936	0.384613	0.392	0.328	1	My1	STEAP3
MPP1	0.00642028	0.305419	0.496	0.427	1	My1	MPP1
CXCL2	0.00661865	0.478412	0.305	0.243	1	My1	CXCL2
PTK7	0.00668378	0.492354	0.303	0.24	1	My1	PTK7
ZNF331	0.00684805	0.43865	0.289	0.225	1	My1	ZNF331
CCNYL1	0.007035	0.329768	0.437	0.368	1	My1	CCNYL1
DUSP1	0.00705967	0.374478	0.462	0.404	1	My1	DUSP1
OSTM1	0.00720957	0.33807	0.445	0.387	1	My1	OSTM1
CHMP5	0.00735601	0.380569	0.364	0.299	1	My1	CHMP5
RHBDD2	0.00749264	0.394484	0.401	0.335	1	My1	RHBDD2
QSOX1	0.00754871	0.27209	0.541	0.46	1	My1	QSOX1
ANKRD22	0.00764553	0.345245	0.361	0.292	1	My1	ANKRD22
OSER1	0.007748	0.30071	0.44	0.373	1	My1	OSER1
ACO1	0.00794498	0.277055	0.409	0.333	1	My1	ACO1
ATP13A2	0.00832254	0.40176	0.322	0.26	1	My1	ATP13A2
VDR	0.00839133	0.429044	0.277	0.219	1	My1	VDR
ADAMDEC1	0.00849132	0.28548	0.496	0.431	1	My1	ADAMDEC1
RNF19B	0.00863986	0.299328	0.487	0.42	1	My1	RNF19B
HVCN1	0.008938	0.336703	0.345	0.275	1	My1	HVCN1
GNA12	0.00901556	0.36219	0.275	0.212	1	My1	GNA12
CD209	0.00904335	0.329338	0.263	0.2	1	My1	CD209
POMT1	0.0091195	0.334178	0.272	0.207	1	My1	POMT1
GRAMD1B	0.00954288	0.477818	0.255	0.199	1	My1	GRAMD1B
JCHAIN	2.09767e-35	0.93881	0.922	0.759	3.22307e-31	B/fib	JCHAIN
IGHA1	8.14946e-32	0.923058	1	0.965	1.25216e-27	B/fib	IGHA1
IGKC1	1.07428e-26	0.62463	1	0.999	1.65063e-22	B/fib	IGKC
SSR4	1.38111e-22	0.561364	0.972	0.895	2.12208e-18	B/fib	SSR4
TXNDC5	1.32389e-21	0.616393	0.912	0.786	2.03416e-17	B/fib	TXNDC5
IGHG21	2.53297e-21	0.74043	0.969	0.926	3.89191e-17	B/fib	IGHG2
IGHG4	5.53955e-21	0.976098	0.828	0.71	8.51152e-17	B/fib	IGHG4
CCL19	1.19146e-20	0.725	0.844	0.639	1.83069e-16	B/fib	CCL19
IGLV6-57	8.18797e-20	1.59606	0.637	0.43	1.25808e-15	B/fib	IGLV6-57
IGHG11	4.51557e-19	0.658358	1	0.969	6.93818e-15	B/fib	IGHG1
CD79A	6.82758e-18	0.771215	0.744	0.516	1.04906e-13	B/fib	CD79A
SELENOP	9.47889e-18	0.675186	0.834	0.638	1.45643e-13	B/fib	SELENOP
XBP1	1.01459e-17	0.472665	0.984	0.974	1.55891e-13	B/fib	XBP1
MZB1	1.27514e-17	0.695696	0.816	0.663	1.95925e-13	B/fib	MZB1
IGKV4-1	7.83412e-17	0.575502	0.875	0.808	1.20371e-12	B/fib	IGKV4-1
DERL3	1.82247e-16	0.628723	0.738	0.497	2.80022e-12	B/fib	DERL3
POU2AF1	1.69017e-15	0.654826	0.681	0.453	2.59694e-11	B/fib	POU2AF1
IGLC1	2.29776e-15	0.721115	0.991	0.942	3.53051e-11	B/fib	IGLC1
IGHM	4.54441e-15	0.676766	0.931	0.848	6.98249e-11	B/fib	IGHM
FKBP11	6.9716e-15	0.64077	0.684	0.453	1.07119e-10	B/fib	FKBP11
IGLV3-1	8.74134e-15	0.541599	0.919	0.864	1.34311e-10	B/fib	IGLV3-1
IGLC7	3.95132e-13	1.60478	0.309	0.159	6.0712e-09	B/fib	IGLC7
HERPUD1	9.20955e-13	0.463924	0.891	0.805	1.41505e-08	B/fib	HERPUD1
ITM2C	5.84254e-12	0.574002	0.731	0.555	8.97706e-08	B/fib	ITM2C
IGHJ61	1.11508e-11	0.753124	0.762	0.593	1.71333e-07	B/fib	IGHJ6
C31	1.18168e-11	0.692373	0.772	0.605	1.81565e-07	B/fib	C3
THY1	1.37984e-11	0.585866	0.594	0.391	2.12013e-07	B/fib	THY1
IRF4	2.95237e-11	0.530007	0.753	0.582	4.53631e-07	B/fib	IRF4
BHLHA15	3.45554e-11	0.867199	0.344	0.182	5.30944e-07	B/fib	BHLHA15
TNFRSF17	8.43352e-11	0.824717	0.338	0.177	1.29581e-06	B/fib	TNFRSF17
IGHG3	8.57963e-11	0.438908	0.972	0.925	1.31826e-06	B/fib	IGHG3
ST6GAL1	9.69683e-11	0.485145	0.722	0.522	1.48992e-06	B/fib	ST6GAL1
F13A1	1.01294e-10	0.738471	0.412	0.236	1.55638e-06	B/fib	F13A1
SEC11C	7.16595e-10	0.425547	0.794	0.604	1.10105e-05	B/fib	SEC11C
AOX1	1.00424e-09	0.583923	0.331	0.173	1.54302e-05	B/fib	AOX1
TENT5C	1.20147e-09	0.529425	0.775	0.643	1.84606e-05	B/fib	TENT5C
CXCL14	1.67609e-09	0.529899	0.713	0.584	2.57531e-05	B/fib	CXCL14
JSRP1	2.11996e-09	1.00886	0.256	0.129	3.25731e-05	B/fib	JSRP1
SEL1L	3.30714e-09	0.532962	0.631	0.472	5.08143e-05	B/fib	SEL1L
SLC40A1	5.85429e-09	0.523473	0.506	0.319	8.99512e-05	B/fib	SLC40A1
DPT	7.65164e-09	0.608834	0.456	0.286	0.000117568	B/fib	DPT
PTGDS	7.67403e-09	0.316766	0.85	0.68	0.000117912	B/fib	PTGDS
IGHV1-46	1.19683e-08	0.885865	0.369	0.224	0.000183893	B/fib	IGHV1-46
RIPOR2	1.78625e-08	0.545433	0.55	0.381	0.000274457	B/fib	RIPOR2
TCF4	1.875e-08	0.653061	0.453	0.304	0.000288094	B/fib	TCF4
PRDX4	1.96277e-08	0.465086	0.738	0.625	0.000301579	B/fib	PRDX4
DNAJB9	2.12793e-08	0.607797	0.444	0.283	0.000326956	B/fib	DNAJB9
GNG7	2.58458e-08	0.813238	0.272	0.146	0.000397121	B/fib	GNG7
CD79B	2.80865e-08	0.755306	0.419	0.276	0.000431549	B/fib	CD79B
MANEA	6.00029e-08	0.807669	0.303	0.175	0.000921945	B/fib	MANEA
CPNE5	1.28583e-07	0.66795	0.391	0.253	0.00197568	B/fib	CPNE5
ABCA9	1.63751e-07	0.738087	0.272	0.152	0.00251603	B/fib	ABCA9
IGFBP5	1.66966e-07	0.350803	0.631	0.459	0.00256543	B/fib	IGFBP5
TMEM131L	1.70837e-07	0.837091	0.272	0.154	0.00262491	B/fib	TMEM131L
PI16	1.83144e-07	0.535566	0.356	0.223	0.00281401	B/fib	PI16
PLCG2	2.53243e-07	0.518581	0.562	0.415	0.00389109	B/fib	PLCG2
GTPBP3	2.71985e-07	0.814018	0.269	0.153	0.00417905	B/fib	GTPBP3
CD27	3.35814e-07	0.530853	0.553	0.407	0.00515979	B/fib	CD27
C11orf80	3.38377e-07	0.767837	0.291	0.17	0.00519916	B/fib	C11orf80
NEDD9	4.36342e-07	0.752151	0.319	0.196	0.00670439	B/fib	NEDD9
ABCA7	5.0442e-07	0.52345	0.484	0.336	0.00775042	B/fib	ABCA7
FBLN1	6.22526e-07	0.366755	0.631	0.501	0.00956512	B/fib	FBLN1
ABI3BP	6.34976e-07	0.51181	0.469	0.32	0.00975641	B/fib	ABI3BP
LAX1	6.83719e-07	0.689787	0.325	0.201	0.0105053	B/fib	LAX1
PREB	8.72141e-07	0.532512	0.481	0.344	0.0134004	B/fib	PREB
IGHV6-1	9.99405e-07	0.682659	0.5	0.362	0.0153559	B/fib	IGHV6-1
CLEC10A	1.02384e-06	0.541553	0.559	0.436	0.0157314	B/fib	CLEC10A
CCN5	1.4231e-06	0.306173	0.5	0.346	0.0218659	B/fib	CCN5
DNAJC10	1.52177e-06	0.504951	0.519	0.378	0.023382	B/fib	DNAJC10
SFRP2	1.55384e-06	0.503418	0.325	0.199	0.0238747	B/fib	SFRP2
MDK	1.58988e-06	0.627479	0.331	0.208	0.0244285	B/fib	MDK
PIM2	1.63486e-06	0.359855	0.622	0.46	0.0251197	B/fib	PIM2
CARMIL2	2.00194e-06	0.633582	0.412	0.283	0.0307598	B/fib	CARMIL2
GLCCI1	2.64387e-06	0.561506	0.316	0.194	0.040623	B/fib	GLCCI1
SELL	2.84196e-06	0.401709	0.531	0.381	0.0436667	B/fib	SELL
LY9	2.93205e-06	0.592241	0.344	0.221	0.0450509	B/fib	LY9
SYVN1	2.98289e-06	0.376477	0.753	0.666	0.0458321	B/fib	SYVN1
FCRL5	3.77597e-06	0.44627	0.459	0.319	0.0580177	B/fib	FCRL5
CCDC80	3.92181e-06	0.360379	0.537	0.395	0.0602586	B/fib	CCDC80
LTB	6.73313e-06	0.287074	0.853	0.775	0.103454	B/fib	LTB
ANK2	6.9945e-06	0.483389	0.334	0.212	0.10747	B/fib	ANK2
DNAH1	7.59542e-06	0.542946	0.312	0.197	0.116704	B/fib	DNAH1
TBC1D10C	8.70286e-06	0.417975	0.6	0.485	0.133719	B/fib	TBC1D10C
KCNA3	9.41683e-06	0.476431	0.491	0.369	0.14469	B/fib	KCNA3
TSPAN13	9.57341e-06	0.546798	0.344	0.226	0.147095	B/fib	TSPAN13
AKAP9	1.07119e-05	0.400841	0.534	0.394	0.164588	B/fib	AKAP9
ASF1A	1.39263e-05	0.608173	0.269	0.165	0.213977	B/fib	ASF1A
SSR3	1.45994e-05	0.288776	0.812	0.716	0.22432	B/fib	SSR3
HIST1H3D	1.56909e-05	0.307864	0.744	0.612	0.241091	B/fib	HIST1H3D
TCF7	1.58677e-05	0.516348	0.438	0.315	0.243808	B/fib	TCF7
FNDC3A	1.60402e-05	0.335484	0.622	0.485	0.246457	B/fib	FNDC3A
PAQR8	1.60654e-05	0.567072	0.353	0.239	0.246845	B/fib	PAQR8
IL16	1.76991e-05	0.411455	0.609	0.5	0.271947	B/fib	IL16
PLA2G2D	2.01318e-05	0.330708	0.491	0.351	0.309325	B/fib	PLA2G2D
FOLR2	2.02766e-05	0.53961	0.394	0.274	0.31155	B/fib	FOLR2
RNASE6	2.03263e-05	0.61289	0.297	0.193	0.312313	B/fib	RNASE6
ST6GALNAC4	2.06637e-05	0.462327	0.434	0.309	0.317498	B/fib	ST6GALNAC4
FAM117A	2.27715e-05	0.64108	0.272	0.172	0.349885	B/fib	FAM117A
TMC8	2.68585e-05	0.393278	0.653	0.538	0.41268	B/fib	TMC8
CPVL	2.72952e-05	0.361986	0.65	0.532	0.419391	B/fib	CPVL
IGHD	2.78231e-05	0.674465	0.284	0.184	0.427502	B/fib	IGHD
CXCL12	2.91866e-05	0.371697	0.728	0.65	0.448452	B/fib	CXCL12
SRPRA	3.10311e-05	0.291639	0.809	0.765	0.476792	B/fib	SRPRA
MFAP4	3.22399e-05	0.609441	0.391	0.278	0.495366	B/fib	MFAP4
IGLV9-49	3.47779e-05	0.962252	0.484	0.364	0.534362	B/fib	IGLV9-49
COLEC12	3.6971e-05	0.533702	0.316	0.207	0.568059	B/fib	COLEC12
MPEG1	3.69999e-05	0.28525	0.912	0.888	0.568503	B/fib	MPEG1
DENND5B	3.83068e-05	0.571317	0.275	0.175	0.588584	B/fib	DENND5B
ADGRG5	3.8802e-05	0.682497	0.259	0.166	0.596192	B/fib	ADGRG5
FCRL1	4.03815e-05	0.599732	0.253	0.158	0.620462	B/fib	FCRL1
LIME1	4.06509e-05	0.403746	0.534	0.412	0.624602	B/fib	LIME1
IGLJ1	4.14731e-05	0.587776	0.403	0.292	0.637233	B/fib	IGLJ1
PTGDR	4.22789e-05	0.54032	0.334	0.228	0.649615	B/fib	PTGDR
ATP8B2	4.24641e-05	0.481476	0.459	0.341	0.652461	B/fib	ATP8B2
PCMT1	4.25111e-05	0.462386	0.444	0.332	0.653184	B/fib	PCMT1
PDK1	4.38766e-05	0.546566	0.322	0.219	0.674164	B/fib	PDK1
TMEM65	4.71876e-05	0.510628	0.3	0.196	0.725038	B/fib	TMEM65
DIPK1A	4.93873e-05	0.594785	0.253	0.159	0.758835	B/fib	DIPK1A
ADD3	4.94542e-05	0.457158	0.488	0.369	0.759865	B/fib	ADD3
FUT8	5.19329e-05	0.502304	0.466	0.361	0.797949	B/fib	FUT8
ST8SIA4	5.54574e-05	0.402083	0.531	0.414	0.852103	B/fib	ST8SIA4
ADORA2A	6.08578e-05	0.623604	0.266	0.171	0.93508	B/fib	ADORA2A
RAB30	6.16723e-05	0.573421	0.284	0.186	0.947595	B/fib	RAB30
ANP32B	6.17903e-05	0.272797	0.772	0.643	0.949408	B/fib	ANP32B
SPATS2	6.42205e-05	0.489067	0.372	0.262	0.986748	B/fib	SPATS2
ORMDL1	6.72291e-05	0.403318	0.581	0.468	1	B/fib	ORMDL1
CYBRD1	6.96035e-05	0.379817	0.381	0.263	1	B/fib	CYBRD1
AQP1	7.41381e-05	0.278264	0.597	0.475	1	B/fib	AQP1
BANK1	7.44216e-05	0.48858	0.412	0.304	1	B/fib	BANK1
GAB1	8.22772e-05	0.579015	0.291	0.194	1	B/fib	GAB1
TRAJ4	8.4442e-05	0.534873	0.275	0.179	1	B/fib	TRAJ4
CYFIP2	8.70193e-05	0.36366	0.5	0.373	1	B/fib	CYFIP2
FBLN5	8.72361e-05	0.503024	0.259	0.165	1	B/fib	FBLN5
ABCD2	8.73663e-05	0.617391	0.256	0.165	1	B/fib	ABCD2
SOD3	8.82418e-05	0.365345	0.597	0.47	1	B/fib	SOD3
TRBJ1-6	8.89431e-05	0.362374	0.388	0.269	1	B/fib	TRBJ1-6
SLIT3	9.27906e-05	0.304197	0.316	0.206	1	B/fib	SLIT3
PECAM1	9.29359e-05	0.269682	0.834	0.761	1	B/fib	PECAM1
ZBP1	9.44971e-05	0.437627	0.45	0.33	1	B/fib	ZBP1
PDIA4	9.73937e-05	0.296418	0.791	0.741	1	B/fib	PDIA4
A2M	9.75083e-05	0.341256	0.631	0.513	1	B/fib	A2M
HYOU1	0.000103193	0.322286	0.544	0.414	1	B/fib	HYOU1
EVI2A	0.000110164	0.337504	0.512	0.388	1	B/fib	EVI2A
PCOLCE	0.000111962	0.363537	0.622	0.499	1	B/fib	PCOLCE
HECTD3	0.000130175	0.390943	0.438	0.321	1	B/fib	HECTD3
CHMP7	0.000149243	0.323773	0.537	0.414	1	B/fib	CHMP7
KHDC4	0.00015367	0.296797	0.591	0.449	1	B/fib	KHDC4
LMNB1	0.000154668	0.514759	0.3	0.204	1	B/fib	LMNB1
PLPP5	0.000160476	0.459964	0.362	0.26	1	B/fib	PLPP5
SRP54	0.000166166	0.44897	0.478	0.371	1	B/fib	SRP54
NXPE3	0.000193728	0.464389	0.359	0.258	1	B/fib	NXPE3
TRAJ3	0.000199684	0.460808	0.306	0.208	1	B/fib	TRAJ3
P2RX1	0.000200591	0.482735	0.344	0.245	1	B/fib	P2RX1
ZC3H12D	0.000202949	0.405712	0.469	0.363	1	B/fib	ZC3H12D
KMT2D	0.000203468	0.326773	0.634	0.521	1	B/fib	KMT2D
TECPR1	0.000205524	0.401347	0.416	0.311	1	B/fib	TECPR1
ITFG2	0.00021044	0.524293	0.3	0.207	1	B/fib	ITFG2
MS4A1	0.000214871	0.449164	0.453	0.346	1	B/fib	MS4A1
RGS14	0.000229338	0.390943	0.35	0.246	1	B/fib	RGS14
HDAC10	0.000230926	0.470898	0.319	0.222	1	B/fib	HDAC10
RCSD1	0.000233296	0.339537	0.481	0.363	1	B/fib	RCSD1
MAP4K1	0.000237134	0.267137	0.588	0.465	1	B/fib	MAP4K1
ALDH1L2	0.00026202	0.534534	0.25	0.165	1	B/fib	ALDH1L2
PUM2	0.000267972	0.390943	0.441	0.334	1	B/fib	PUM2
MBNL2	0.000268887	0.405087	0.462	0.361	1	B/fib	MBNL2
HLA-DOB	0.000288554	0.395071	0.356	0.254	1	B/fib	HLA-DOB
EIF2AK3	0.000310677	0.39898	0.431	0.327	1	B/fib	EIF2AK3
SPIB	0.000322971	0.606482	0.303	0.217	1	B/fib	SPIB
DAPP1	0.000327475	0.503418	0.338	0.245	1	B/fib	DAPP1
ITGB7	0.00033294	0.340618	0.522	0.405	1	B/fib	ITGB7
IL2RG	0.000334724	0.270552	0.741	0.648	1	B/fib	IL2RG
POU2F2	0.000338642	0.583588	0.297	0.212	1	B/fib	POU2F2
CLEC2D	0.000339552	0.252491	0.706	0.6	1	B/fib	CLEC2D
PAN2	0.000343168	0.487619	0.303	0.211	1	B/fib	PAN2
ICAM2	0.000352521	0.392661	0.412	0.307	1	B/fib	ICAM2
NCF4	0.000356331	0.313078	0.516	0.401	1	B/fib	NCF4
CXCL9	0.00035777	0.285051	0.975	0.942	1	B/fib	CXCL9
SPATA13	0.000358648	0.326152	0.509	0.387	1	B/fib	SPATA13
TAGLN	0.000363497	0.507631	0.341	0.242	1	B/fib	TAGLN
RASGRP2	0.000368006	0.418498	0.378	0.275	1	B/fib	RASGRP2
DAD1	0.000371311	0.34309	0.553	0.449	1	B/fib	DAD1
CBFA2T3	0.000372187	0.497236	0.294	0.204	1	B/fib	CBFA2T3
ATRX	0.000372493	0.477748	0.35	0.255	1	B/fib	ATRX
BTN3A2	0.000374219	0.31343	0.581	0.469	1	B/fib	BTN3A2
LRRC15	0.000412176	0.351233	0.388	0.282	1	B/fib	LRRC15
ERO1B	0.000416472	0.54136	0.275	0.19	1	B/fib	ERO1B
C11orf54	0.000461794	0.462816	0.303	0.212	1	B/fib	C11orf54
IGFLR1	0.000464653	0.311193	0.584	0.478	1	B/fib	IGFLR1
GALK2	0.000470975	0.495347	0.288	0.199	1	B/fib	GALK2
TRAF3IP3	0.000480286	0.42567	0.431	0.335	1	B/fib	TRAF3IP3
BCL2	0.000502204	0.471393	0.4	0.305	1	B/fib	BCL2
MSH5	0.000511001	0.486803	0.25	0.167	1	B/fib	MSH5
UFM1	0.000541298	0.525244	0.275	0.192	1	B/fib	UFM1
ICAM3	0.000550153	0.323341	0.591	0.482	1	B/fib	ICAM3
COASY	0.000555869	0.487262	0.275	0.19	1	B/fib	COASY
VSIR	0.000564935	0.280313	0.591	0.475	1	B/fib	VSIR
SLC1A4	0.000568372	0.443242	0.434	0.341	1	B/fib	SLC1A4
HSPG2	0.000579507	0.274805	0.684	0.631	1	B/fib	HSPG2
PEX2	0.000582353	0.319028	0.456	0.344	1	B/fib	PEX2
RALGPS2	0.000622116	0.462415	0.319	0.23	1	B/fib	RALGPS2
VWF	0.00063554	0.366347	0.428	0.331	1	B/fib	VWF
PARM1	0.000663637	0.476265	0.281	0.196	1	B/fib	PARM1
BAZ2A	0.000672378	0.332762	0.537	0.439	1	B/fib	BAZ2A
LEF1	0.000702158	0.456531	0.294	0.207	1	B/fib	LEF1
SCAMP5	0.000715635	0.473262	0.3	0.213	1	B/fib	SCAMP5
SEL1L3	0.000729556	0.286606	0.8	0.749	1	B/fib	SEL1L3
PDPK1	0.000732158	0.442513	0.35	0.259	1	B/fib	PDPK1
GPR174	0.000735729	0.361932	0.347	0.25	1	B/fib	GPR174
FAM214A	0.000747561	0.366357	0.528	0.436	1	B/fib	FAM214A
HSH2D	0.000754785	0.424164	0.334	0.243	1	B/fib	HSH2D
IL2RB	0.000795358	0.263772	0.6	0.481	1	B/fib	IL2RB
SEC24A	0.00079822	0.367813	0.45	0.351	1	B/fib	SEC24A
PPP2R3C	0.000804134	0.364055	0.466	0.366	1	B/fib	PPP2R3C
ITGA4	0.000822676	0.36622	0.503	0.415	1	B/fib	ITGA4
ATP2A3	0.000838991	0.273667	0.719	0.608	1	B/fib	ATP2A3
RARRES2	0.000862453	0.328502	0.447	0.35	1	B/fib	RARRES2
SPCS1	0.000874229	0.362976	0.5	0.407	1	B/fib	SPCS1
PPCDC	0.000900843	0.572092	0.266	0.188	1	B/fib	PPCDC
TRAJ32	0.000932115	0.482305	0.25	0.171	1	B/fib	TRAJ32
MSI2	0.000958347	0.399094	0.366	0.275	1	B/fib	MSI2
GGA2	0.00100049	0.36734	0.453	0.361	1	B/fib	GGA2
TNRC6C	0.00106186	0.455794	0.266	0.185	1	B/fib	TNRC6C
ZBTB20	0.00109826	0.428839	0.297	0.211	1	B/fib	ZBTB20
PDIA5	0.0011103	0.48824	0.259	0.181	1	B/fib	PDIA5
ORMDL3	0.00121473	0.274161	0.606	0.507	1	B/fib	ORMDL3
ERICH1	0.00122679	0.296306	0.441	0.338	1	B/fib	ERICH1
CD22	0.00124436	0.390943	0.275	0.194	1	B/fib	CD22
SLC44A1	0.00125298	0.265758	0.594	0.491	1	B/fib	SLC44A1
ADAM19	0.00127991	0.329687	0.537	0.436	1	B/fib	ADAM19
STON2	0.00131635	0.291147	0.353	0.257	1	B/fib	STON2
CCR7	0.00131647	0.376328	0.475	0.378	1	B/fib	CCR7
MYCBP2	0.00133235	0.392818	0.388	0.298	1	B/fib	MYCBP2
FCMR	0.00134903	0.359234	0.512	0.426	1	B/fib	FCMR
TBC1D5	0.00139135	0.373159	0.35	0.26	1	B/fib	TBC1D5
CTSW	0.00141227	0.282166	0.422	0.323	1	B/fib	CTSW
TMEM214	0.00145749	0.267361	0.591	0.487	1	B/fib	TMEM214
P2RY10	0.0014776	0.476378	0.356	0.276	1	B/fib	P2RY10
TP53I13	0.00149227	0.376221	0.388	0.297	1	B/fib	TP53I13
MED22	0.00153507	0.497858	0.297	0.217	1	B/fib	MED22
UPF1	0.00153812	0.342183	0.447	0.36	1	B/fib	UPF1
TIFAB	0.00154537	0.456531	0.334	0.253	1	B/fib	TIFAB
NR2F2	0.00157006	0.570182	0.253	0.179	1	B/fib	NR2F2
AGGF1	0.0016278	0.3565	0.394	0.303	1	B/fib	AGGF1
ADA	0.00167741	0.340579	0.388	0.293	1	B/fib	ADA
DNAJA3	0.00168865	0.533165	0.262	0.189	1	B/fib	DNAJA3
SLC35B1	0.00171893	0.388883	0.366	0.277	1	B/fib	SLC35B1
ZNF141	0.0017221	0.500172	0.259	0.185	1	B/fib	ZNF141
SYNJ1	0.00186363	0.425294	0.25	0.174	1	B/fib	SYNJ1
MYL9	0.00190078	0.303857	0.581	0.481	1	B/fib	MYL9
PRPSAP2	0.00199603	0.527147	0.288	0.213	1	B/fib	PRPSAP2
TMEM250	0.00200368	0.430471	0.297	0.216	1	B/fib	TMEM250
VCAN	0.00201554	0.266484	0.419	0.321	1	B/fib	VCAN
SENP2	0.00202584	0.361144	0.322	0.238	1	B/fib	SENP2
GMPPA	0.00203038	0.371834	0.306	0.223	1	B/fib	GMPPA
STT3A	0.00203885	0.309591	0.509	0.425	1	B/fib	STT3A
CCDC88C	0.00206025	0.318926	0.484	0.393	1	B/fib	CCDC88C
ADRB2	0.00207456	0.418837	0.259	0.183	1	B/fib	ADRB2
RAMP3	0.00213592	0.373333	0.294	0.214	1	B/fib	RAMP3
MECP2	0.00215874	0.467658	0.3	0.223	1	B/fib	MECP2
ADAM28	0.00216267	0.338293	0.316	0.231	1	B/fib	ADAM28
TRAJ13	0.0021749	0.434421	0.328	0.246	1	B/fib	TRAJ13
TMEM175	0.00218647	0.398906	0.297	0.216	1	B/fib	TMEM175
PHF3	0.00220148	0.396346	0.303	0.222	1	B/fib	PHF3
IGHV5-10-1	0.00222529	0.25704	0.688	0.61	1	B/fib	IGHV5-10-1
GPR65	0.00222854	0.307378	0.488	0.398	1	B/fib	GPR65
BABAM2	0.00224512	0.424745	0.269	0.192	1	B/fib	BABAM2
BCAS4	0.00229708	0.428487	0.272	0.194	1	B/fib	BCAS4
HIST2H2AB	0.00238538	0.262275	0.559	0.465	1	B/fib	HIST2H2AB
EMD	0.00239743	0.364551	0.453	0.366	1	B/fib	EMD
CLSTN3	0.00241931	0.267125	0.625	0.544	1	B/fib	CLSTN3
SLC17A9	0.00246115	0.290034	0.462	0.367	1	B/fib	SLC17A9
MTERF4	0.00247821	0.365469	0.516	0.425	1	B/fib	MTERF4
SIL1	0.00250158	0.45863	0.266	0.192	1	B/fib	SIL1
SLC25A12	0.0025838	0.457915	0.269	0.195	1	B/fib	SLC25A12
BTN3A1	0.00260272	0.278799	0.522	0.439	1	B/fib	BTN3A1
SLC38A5	0.0026752	0.467035	0.278	0.202	1	B/fib	SLC38A5
TNRC6B	0.00267601	0.280384	0.512	0.414	1	B/fib	TNRC6B
FAM149B1	0.00268119	0.494966	0.256	0.185	1	B/fib	FAM149B1
LARP4	0.00269199	0.260904	0.534	0.438	1	B/fib	LARP4
LPCAT4	0.00271691	0.405018	0.291	0.212	1	B/fib	LPCAT4
AGER	0.00274486	0.42444	0.316	0.238	1	B/fib	AGER
CHPF	0.00282031	0.33535	0.416	0.332	1	B/fib	CHPF
MAN1A1	0.00293688	0.263751	0.503	0.408	1	B/fib	MAN1A1
P2RY14	0.00293919	0.561506	0.275	0.204	1	B/fib	P2RY14
CDK6	0.0029449	0.284598	0.5	0.406	1	B/fib	CDK6
CLSTN1	0.00300866	0.298267	0.491	0.398	1	B/fib	CLSTN1
CUTA	0.0030169	0.25651	0.637	0.554	1	B/fib	CUTA
BICD1	0.00330849	0.304288	0.256	0.181	1	B/fib	BICD1
HELB	0.0033123	0.326628	0.362	0.28	1	B/fib	HELB
XAB2	0.00335734	0.360886	0.353	0.271	1	B/fib	XAB2
LIPA	0.00339143	0.352503	0.609	0.52	1	B/fib	LIPA
C16orf58	0.00344713	0.284675	0.475	0.379	1	B/fib	C16orf58
RAD17	0.00345957	0.384196	0.341	0.263	1	B/fib	RAD17
ATP8A1	0.0034651	0.376936	0.325	0.246	1	B/fib	ATP8A1
GMPPB	0.00351005	0.31173	0.4	0.315	1	B/fib	GMPPB
DCAF16	0.00353736	0.348429	0.306	0.226	1	B/fib	DCAF16
RABGAP1L	0.003552	0.266832	0.613	0.515	1	B/fib	RABGAP1L
ELMOD2	0.00357609	0.40427	0.253	0.182	1	B/fib	ELMOD2
LMAN1	0.00359388	0.26397	0.578	0.509	1	B/fib	LMAN1
TAB2	0.00365068	0.306365	0.481	0.393	1	B/fib	TAB2
TSR2	0.00366018	0.393098	0.347	0.27	1	B/fib	TSR2
P2RY13	0.00376	0.352014	0.319	0.239	1	B/fib	P2RY13
SIT1	0.00379213	0.393983	0.262	0.19	1	B/fib	SIT1
APOBEC3F	0.00379222	0.364014	0.347	0.268	1	B/fib	APOBEC3F
HIST1H2AE	0.00389803	0.263467	0.488	0.391	1	B/fib	HIST1H2AE
TP53INP1	0.00390441	0.411852	0.35	0.27	1	B/fib	TP53INP1
SLAMF6	0.00391939	0.330895	0.388	0.307	1	B/fib	SLAMF6
GIGYF2	0.00399485	0.262132	0.519	0.424	1	B/fib	GIGYF2
NNT	0.00405538	0.356037	0.281	0.206	1	B/fib	NNT
DCAF1	0.00411446	0.368916	0.297	0.222	1	B/fib	DCAF1
RAB11FIP3	0.00411453	0.337831	0.281	0.205	1	B/fib	RAB11FIP3
FOXJ3	0.00414109	0.358964	0.316	0.237	1	B/fib	FOXJ3
FAM78A	0.00422954	0.287849	0.369	0.285	1	B/fib	FAM78A
ACTA2	0.00429309	0.396104	0.353	0.274	1	B/fib	ACTA2
CYP4V2	0.00437553	0.341033	0.344	0.263	1	B/fib	CYP4V2
GTPBP10	0.00441957	0.396612	0.284	0.212	1	B/fib	GTPBP10
GALT	0.00453278	0.290081	0.425	0.337	1	B/fib	GALT
CEP128	0.00455803	0.334585	0.5	0.418	1	B/fib	CEP128
ERI3	0.00459292	0.464192	0.269	0.202	1	B/fib	ERI3
DAP	0.00469008	0.27189	0.456	0.365	1	B/fib	DAP
NKRF	0.00474448	0.360157	0.288	0.212	1	B/fib	NKRF
HIST1H2BN	0.00477923	0.275083	0.506	0.42	1	B/fib	HIST1H2BN
KRTCAP2	0.00482979	0.359522	0.303	0.229	1	B/fib	KRTCAP2
PGAP3	0.00490385	0.416821	0.25	0.182	1	B/fib	PGAP3
BRWD1	0.00496008	0.273248	0.528	0.443	1	B/fib	BRWD1
GTPBP2	0.00524055	0.289805	0.419	0.336	1	B/fib	GTPBP2
RBMX2	0.00527469	0.359522	0.303	0.229	1	B/fib	RBMX2
CCDC117	0.00527992	0.474466	0.259	0.194	1	B/fib	CCDC117
RAB11B	0.00537341	0.27885	0.397	0.311	1	B/fib	RAB11B
CPSF1	0.00541388	0.256034	0.55	0.459	1	B/fib	CPSF1
EPRS	0.00544442	0.337004	0.303	0.227	1	B/fib	EPRS
NF2	0.00551447	0.379538	0.331	0.258	1	B/fib	NF2
MEX3C	0.00559391	0.378081	0.344	0.271	1	B/fib	MEX3C
NSUN5	0.00571414	0.458356	0.25	0.185	1	B/fib	NSUN5
LYPLAL1	0.00576005	0.299602	0.381	0.301	1	B/fib	LYPLAL1
ZHX2	0.00630149	0.290914	0.328	0.25	1	B/fib	ZHX2
ZBTB18	0.0063389	0.355714	0.262	0.193	1	B/fib	ZBTB18
EPAS1	0.00641556	0.251668	0.378	0.294	1	B/fib	EPAS1
IFT20	0.00666375	0.297284	0.403	0.322	1	B/fib	IFT20
KDM3A	0.00678231	0.462644	0.266	0.201	1	B/fib	KDM3A
R3HDM2	0.00684438	0.281273	0.412	0.325	1	B/fib	R3HDM2
RASSF2	0.00691504	0.327087	0.362	0.288	1	B/fib	RASSF2
TRAM2	0.00698841	0.301534	0.325	0.25	1	B/fib	TRAM2
DHPS	0.00703626	0.292107	0.503	0.422	1	B/fib	DHPS
CRBN	0.00713705	0.371276	0.278	0.211	1	B/fib	CRBN
EPB41	0.00718217	0.329867	0.303	0.23	1	B/fib	EPB41
SPTBN1	0.00723636	0.305695	0.394	0.315	1	B/fib	SPTBN1
TMEM268	0.00731715	0.367096	0.266	0.198	1	B/fib	TMEM268
HTATSF1	0.00749177	0.308804	0.284	0.212	1	B/fib	HTATSF1
TP53	0.00753071	0.254133	0.456	0.37	1	B/fib	TP53
PSIP1	0.00763875	0.266615	0.409	0.327	1	B/fib	PSIP1
SH2D1A	0.00764053	0.269014	0.331	0.254	1	B/fib	SH2D1A
MRNIP	0.00765414	0.351414	0.362	0.289	1	B/fib	MRNIP
ING1	0.00786941	0.353676	0.294	0.223	1	B/fib	ING1
XPOT	0.00792539	0.271753	0.478	0.4	1	B/fib	XPOT
SPPL2B	0.00795856	0.365632	0.303	0.233	1	B/fib	SPPL2B
ITK	0.00800043	0.263115	0.353	0.275	1	B/fib	ITK
BTN3A3	0.00800775	0.278884	0.478	0.391	1	B/fib	BTN3A3
C16orf54	0.00804959	0.254456	0.347	0.269	1	B/fib	C16orf54
TRAJ29	0.0081791	0.34755	0.331	0.26	1	B/fib	TRAJ29
SYNRG	0.00843654	0.294002	0.375	0.297	1	B/fib	SYNRG
RAVER1	0.00859435	0.302672	0.406	0.33	1	B/fib	RAVER1
JADE2	0.00886157	0.307687	0.291	0.219	1	B/fib	JADE2
TMEM18	0.00887219	0.33615	0.266	0.199	1	B/fib	TMEM18
HCST	0.00890825	0.277114	0.478	0.405	1	B/fib	HCST
ACO2	0.00898627	0.312062	0.509	0.442	1	B/fib	ACO2
TRIM4	0.00903566	0.274547	0.425	0.346	1	B/fib	TRIM4
TMEM131	0.00908993	0.320553	0.291	0.221	1	B/fib	TMEM131
BCL11A	0.00922265	0.393349	0.294	0.227	1	B/fib	BCL11A
MSL2	0.00923883	0.337408	0.4	0.332	1	B/fib	MSL2
GOLPH3L	0.00938814	0.349572	0.306	0.237	1	B/fib	GOLPH3L
SLC29A3	0.00989032	0.261587	0.306	0.233	1	B/fib	SLC29A3
PRCP	0.00989496	0.270391	0.434	0.353	1	B/fib	PRCP
MT1G1	4.3831e-89	2.72035	0.952	0.495	6.73463e-85	My2	MT1G
MT1H1	3.44732e-87	2.79452	0.833	0.297	5.29681e-83	My2	MT1H
LYZ1	6.57601e-80	1.15568	1	0.999	1.0104e-75	My2	LYZ
FBP11	1.17188e-76	2.04854	0.987	0.719	1.8006e-72	My2	FBP1
NUPR11	1.14377e-74	1.72281	0.987	0.874	1.75741e-70	My2	NUPR1
SOD21	3.7636e-73	1.1574	1	0.989	5.78277e-69	My2	SOD2
SLC39A81	3.7045e-70	1.66499	0.978	0.801	5.69196e-66	My2	SLC39A8
CTSS1	1.03118e-68	1.06997	0.996	0.966	1.58441e-64	My2	CTSS
SLC11A11	8.13805e-68	2.10651	0.833	0.348	1.25041e-63	My2	SLC11A1
PGD1	1.04496e-67	1.21585	0.991	0.872	1.60559e-63	My2	PGD
CYBB1	2.1258e-67	1.0646	1	0.952	3.26629e-63	My2	CYBB
AQP91	4.98501e-67	2.18086	0.754	0.266	7.65947e-63	My2	AQP9
FCER1G1	8.09201e-67	1.25074	0.991	0.874	1.24334e-62	My2	FCER1G
GBP51	1.45803e-63	1.1702	0.996	0.928	2.24026e-59	My2	GBP5
MT2A1	1.66552e-63	1.47422	1	0.971	2.55906e-59	My2	MT2A
SNX101	6.13924e-61	1.59915	0.917	0.607	9.43294e-57	My2	SNX10
IDO11	1.86679e-60	1.56749	0.969	0.728	2.86832e-56	My2	IDO1
CD300E1	5.64645e-60	2.49296	0.596	0.166	8.67578e-56	My2	CD300E
NR1H31	1.60474e-57	1.39948	0.956	0.743	2.46569e-53	My2	NR1H3
PLAUR1	1.63307e-57	1.58626	0.956	0.604	2.50921e-53	My2	PLAUR
BCAT11	2.04474e-56	1.61669	0.868	0.443	3.14174e-52	My2	BCAT1
IFI301	3.21851e-55	0.973347	1	0.975	4.94524e-51	My2	IFI30
FTH11	9.41462e-55	0.871432	1	1	1.44656e-50	My2	FTH1
C15orf481	2.92514e-54	1.72557	0.882	0.486	4.49448e-50	My2	C15orf48
G0S21	7.06915e-54	2.02149	0.855	0.458	1.08618e-49	My2	G0S2
CD141	6.67733e-53	1.18348	0.969	0.88	1.02597e-48	My2	CD14
CAPG1	3.73699e-52	1.02079	1	0.94	5.74189e-48	My2	CAPG
SIGLEC101	7.26725e-52	1.8267	0.763	0.334	1.11661e-47	My2	SIGLEC10
CTSB1	6.55995e-51	0.781128	1	0.997	1.00794e-46	My2	CTSB
SLC7A111	3.47883e-50	1.90459	0.667	0.23	5.34522e-46	My2	SLC7A11
S100A6	7.80558e-50	0.764746	1	0.999	1.19933e-45	My2	S100A6
MT1X1	2.48308e-49	1.77703	0.882	0.533	3.81525e-45	My2	MT1X
TREM1	3.27293e-49	2.32238	0.487	0.121	5.02886e-45	My2	TREM1
SAT11	4.50442e-48	0.976471	0.991	0.942	6.92104e-44	My2	SAT1
FTL1	6.57575e-48	0.649855	1	1	1.01036e-43	My2	FTL
CCL181	9.71467e-48	1.43861	0.965	0.832	1.49266e-43	My2	CCL18
GZMB1	9.95729e-47	1.61433	0.895	0.537	1.52994e-42	My2	GZMB
TYROBP1	5.91535e-46	0.838829	0.996	0.954	9.08893e-42	My2	TYROBP
KYNU1	2.08104e-45	1.27839	0.917	0.611	3.19752e-41	My2	KYNU
TNS31	6.98351e-45	1.11735	0.961	0.664	1.07302e-40	My2	TNS3
WARS1	9.99241e-45	0.895097	1	0.98	1.53533e-40	My2	WARS
SQOR1	2.25713e-44	1.06309	0.974	0.832	3.46807e-40	My2	SQOR
CTSZ1	2.51726e-44	0.671283	1	0.991	3.86777e-40	My2	CTSZ
FCGR3A1	8.70351e-44	1.32099	0.93	0.677	1.33729e-39	My2	FCGR3A
SPI11	1.23263e-43	0.938003	0.978	0.857	1.89393e-39	My2	SPI1
ACSL11	2.45928e-43	1.34951	0.904	0.611	3.77868e-39	My2	ACSL1
SRGN1	2.27456e-42	1.0187	0.987	0.859	3.49486e-38	My2	SRGN
CTSD1	2.43256e-42	0.756485	1	0.998	3.73763e-38	My2	CTSD
TNFAIP2	7.59026e-42	0.987435	0.978	0.849	1.16624e-37	My2	TNFAIP2
GLUL1	5.03023e-41	0.837695	1	0.984	7.72894e-37	My2	GLUL
VSIG41	6.12227e-41	1.44236	0.838	0.512	9.40687e-37	My2	VSIG4
HK31	1.31856e-39	1.68418	0.671	0.292	2.02597e-35	My2	HK3
MT1F1	1.62349e-38	1.83736	0.658	0.292	2.49449e-34	My2	MT1F
TXN1	3.37863e-38	0.886474	0.982	0.929	5.19126e-34	My2	TXN
PLEKHO11	1.87554e-37	0.807211	0.974	0.885	2.88177e-33	My2	PLEKHO1
TFRC1	2.11778e-37	1.1469	0.939	0.677	3.25398e-33	My2	TFRC
MT1E1	6.49328e-37	1.38607	0.925	0.667	9.97692e-33	My2	MT1E
GBP11	6.62044e-37	1.02979	0.956	0.807	1.01723e-32	My2	GBP1
NCF11	8.41916e-37	1.65511	0.64	0.262	1.2936e-32	My2	NCF1
NINJ11	1.95792e-35	1.03287	0.93	0.718	3.00834e-31	My2	NINJ1
TLR21	3.00703e-35	1.43899	0.715	0.342	4.62031e-31	My2	TLR2
SDCBP1	8.09176e-35	0.882747	0.969	0.867	1.2433e-30	My2	SDCBP
ENO1	1.42955e-34	0.795752	0.991	0.945	2.1965e-30	My2	ENO1
STEAP31	1.89578e-34	1.44268	0.68	0.302	2.91286e-30	My2	STEAP3
STX111	2.06954e-34	1.12891	0.877	0.588	3.17984e-30	My2	STX11
CSF2RB1	2.47794e-34	1.00726	0.908	0.654	3.80736e-30	My2	CSF2RB
CHI3L1	8.45561e-34	1.11055	0.939	0.784	1.2992e-29	My2	CHI3L1
NCF21	2.00668e-33	1.33495	0.781	0.453	3.08327e-29	My2	NCF2
CP1	2.68547e-33	1.85574	0.566	0.223	4.12623e-29	My2	CP
APOBEC3A	3.45181e-33	1.83427	0.487	0.166	5.3037e-29	My2	APOBEC3A
CD681	3.76154e-33	0.841449	0.965	0.926	5.7796e-29	My2	CD68
GK1	9.12727e-33	1.32688	0.732	0.358	1.40241e-28	My2	GK
ITGB2	1.00374e-32	0.731098	0.982	0.913	1.54225e-28	My2	ITGB2
BRI31	1.33341e-31	0.741194	0.996	0.972	2.04878e-27	My2	BRI3
SLC31A21	1.3995e-31	1.14599	0.82	0.505	2.15033e-27	My2	SLC31A2
FGR1	2.71102e-31	1.15491	0.842	0.521	4.16548e-27	My2	FGR
MMP121	3.21996e-31	1.7654	0.539	0.213	4.94747e-27	My2	MMP12
CORO1C	3.91543e-31	0.971169	0.904	0.601	6.01605e-27	My2	CORO1C
CCL41	5.78396e-31	1.42989	0.693	0.358	8.88705e-27	My2	CCL4
PSAP1	1.26813e-30	0.482559	1	1	1.94849e-26	My2	PSAP
ITGAM	7.00542e-30	1.50142	0.544	0.213	1.07638e-25	My2	ITGAM
CCR1	7.34509e-30	1.13442	0.789	0.447	1.12857e-25	My2	CCR1
C5AR11	1.14632e-29	1.20947	0.711	0.345	1.76133e-25	My2	C5AR1
RNF213	3.2605e-29	0.654725	0.991	0.973	5.00975e-25	My2	RNF213
SLC8A11	4.07018e-29	1.30644	0.689	0.374	6.25383e-25	My2	SLC8A1
ARHGAP181	1.06526e-28	1.09144	0.776	0.449	1.63677e-24	My2	ARHGAP18
IL4I11	1.18442e-28	1.24051	0.781	0.487	1.81986e-24	My2	IL4I1
SLC43A21	2.82753e-28	1.12408	0.768	0.425	4.34451e-24	My2	SLC43A2
GRAMD1A1	3.65888e-28	0.957564	0.89	0.635	5.62187e-24	My2	GRAMD1A
ICAM11	4.10904e-28	0.880703	0.93	0.773	6.31354e-24	My2	ICAM1
ALDH21	5.87669e-28	0.989463	0.895	0.658	9.02954e-24	My2	ALDH2
SLC2A3	7.86447e-28	1.42083	0.649	0.323	1.20838e-23	My2	SLC2A3
ARHGEF10L1	8.30273e-28	1.0391	0.855	0.556	1.27572e-23	My2	ARHGEF10L
OSCAR1	9.3733e-28	1.57772	0.531	0.219	1.44021e-23	My2	OSCAR
SULT1C21	2.30423e-27	1.93479	0.421	0.151	3.54044e-23	My2	SULT1C2
C1QB1	4.1871e-27	0.571185	1	0.982	6.43348e-23	My2	C1QB
PILRA1	6.73916e-27	1.10636	0.737	0.397	1.03547e-22	My2	PILRA
DRAM11	6.91016e-27	0.985058	0.833	0.573	1.06175e-22	My2	DRAM1
MMP11	1.85412e-26	0.801352	0.816	0.484	2.84885e-22	My2	MMP1
ITGAX1	3.09353e-26	0.796435	0.934	0.787	4.75322e-22	My2	ITGAX
ATF51	3.67841e-26	1.09687	0.807	0.535	5.65188e-22	My2	ATF5
CSTB	4.55723e-26	0.611389	0.996	0.937	7.00219e-22	My2	CSTB
CXCL8	4.7509e-26	2.42662	0.329	0.097	7.29976e-22	My2	CXCL8
LITAF1	5.34487e-26	0.687537	0.987	0.942	8.2124e-22	My2	LITAF
CD44	6.45504e-26	0.573788	1	0.985	9.91817e-22	My2	CD44
CYP27B11	1.01888e-25	1.60955	0.452	0.174	1.56552e-21	My2	CYP27B1
RASSF41	1.0355e-25	0.724168	0.956	0.874	1.59104e-21	My2	RASSF4
OSM1	1.38556e-25	1.74925	0.39	0.131	2.12892e-21	My2	OSM
GRINA1	1.59217e-25	0.815568	0.956	0.859	2.44637e-21	My2	GRINA
CTSL1	1.99851e-25	0.908799	0.904	0.701	3.07071e-21	My2	CTSL
ALOX51	2.05153e-25	1.27107	0.732	0.447	3.15218e-21	My2	ALOX5
CD631	7.16797e-25	0.512425	1	0.999	1.10136e-20	My2	CD63
LAG31	7.30986e-25	1.0325	0.798	0.513	1.12316e-20	My2	LAG3
SLAMF81	1.21329e-24	0.919152	0.82	0.529	1.86421e-20	My2	SLAMF8
RAB5IF	1.45778e-24	0.674586	0.93	0.858	2.23987e-20	My2	RAB5IF
VIM	1.86199e-24	0.467701	1	0.996	2.86095e-20	My2	VIM
LILRB2	2.45335e-24	1.00268	0.82	0.563	3.76958e-20	My2	LILRB2
MMP141	2.79093e-24	0.687821	0.982	0.881	4.28827e-20	My2	MMP14
PLSCR11	3.34871e-24	0.746382	0.947	0.824	5.14529e-20	My2	PLSCR1
CNDP21	7.9477e-24	0.73756	0.952	0.86	1.22116e-19	My2	CNDP2
CD2741	8.26019e-24	1.29715	0.592	0.289	1.26918e-19	My2	CD274
P2RX7	8.28798e-24	1.32057	0.557	0.253	1.27345e-19	My2	P2RX7
SIRPB2	8.68326e-24	1.39019	0.522	0.225	1.33418e-19	My2	SIRPB2
EPB41L3	1.86456e-23	1.00985	0.763	0.452	2.8649e-19	My2	EPB41L3
MCL11	5.31586e-23	0.472858	0.996	0.987	8.16782e-19	My2	MCL1
GSAP	5.37719e-23	0.933677	0.811	0.543	8.26205e-19	My2	GSAP
ACP21	5.99324e-23	0.995336	0.746	0.434	9.20862e-19	My2	ACP2
LGALS2	6.40631e-23	1.18996	0.724	0.454	9.84329e-19	My2	LGALS2
IRAK3	9.93923e-23	1.31246	0.557	0.262	1.52716e-18	My2	IRAK3
LAPTM51	1.40111e-22	0.537389	1	0.989	2.1528e-18	My2	LAPTM5
ATP6V1B21	1.58909e-22	0.615609	0.956	0.895	2.44163e-18	My2	ATP6V1B2
CTSC1	1.75158e-22	0.729772	0.969	0.899	2.6913e-18	My2	CTSC
ZNF385A	2.0263e-22	1.13253	0.711	0.432	3.11341e-18	My2	ZNF385A
AP5B11	2.29369e-22	1.07407	0.711	0.421	3.52426e-18	My2	AP5B1
HSD11B11	3.11034e-22	1.2585	0.579	0.28	4.77904e-18	My2	HSD11B1
SLAMF7	3.55462e-22	0.884531	0.86	0.703	5.46167e-18	My2	SLAMF7
RAB201	3.57562e-22	1.40795	0.474	0.202	5.49394e-18	My2	RAB20
CTSH	4.93605e-22	0.708671	0.952	0.879	7.58425e-18	My2	CTSH
FCGR2A1	5.28244e-22	1.05388	0.724	0.442	8.11646e-18	My2	FCGR2A
GLA1	6.04936e-22	1.20983	0.566	0.273	9.29484e-18	My2	GLA
FMNL21	6.14336e-22	1.15592	0.636	0.345	9.43927e-18	My2	FMNL2
SLC31A11	7.34347e-22	0.908344	0.82	0.578	1.12832e-17	My2	SLC31A1
CYP1B1	7.36786e-22	1.5	0.452	0.193	1.13207e-17	My2	CYP1B1
ADGRE21	8.7971e-22	1.16867	0.601	0.305	1.35167e-17	My2	ADGRE2
ARPC1B	9.60903e-22	0.460727	0.996	0.983	1.47643e-17	My2	ARPC1B
GNS	1.25109e-21	0.92475	0.833	0.519	1.9223e-17	My2	GNS
FCGR1B1	1.64936e-21	1.08682	0.636	0.34	2.53424e-17	My2	FCGR1B
DMXL21	2.44318e-21	1.01854	0.693	0.391	3.75394e-17	My2	DMXL2
IL1B1	4.32419e-21	1.43785	0.518	0.243	6.64411e-17	My2	IL1B
RHOA	4.46466e-21	0.416617	0.996	0.996	6.85995e-17	My2	RHOA
SERPINA1	9.36745e-21	1.17856	0.579	0.291	1.43931e-16	My2	SERPINA1
PIK3AP11	1.02568e-20	0.994248	0.711	0.427	1.57595e-16	My2	PIK3AP1
PEA151	1.12508e-20	0.681091	0.921	0.804	1.72868e-16	My2	PEA15
S100A10	1.27954e-20	0.468487	0.996	0.962	1.96602e-16	My2	S100A10
PDCD1LG2	2.039e-20	1.07032	0.627	0.334	3.13293e-16	My2	PDCD1LG2
PTPRE1	2.12442e-20	0.747736	0.882	0.715	3.26417e-16	My2	PTPRE
FNIP21	2.884e-20	1.11016	0.64	0.356	4.43127e-16	My2	FNIP2
GSTO11	3.12942e-20	0.760683	0.899	0.715	4.80836e-16	My2	GSTO1
C21	3.76082e-20	0.967943	0.75	0.463	5.7785e-16	My2	C2
TLR8	3.8244e-20	1.08977	0.667	0.387	5.87619e-16	My2	TLR8
TFEC	4.0279e-20	0.996393	0.671	0.377	6.18887e-16	My2	TFEC
MAP3K7CL	4.75585e-20	1.6703	0.364	0.14	7.30736e-16	My2	MAP3K7CL
FCGR1A1	5.91906e-20	1.12883	0.605	0.32	9.09464e-16	My2	FCGR1A
PLEKHO21	6.6305e-20	0.874222	0.794	0.482	1.01878e-15	My2	PLEKHO2
LIMK21	8.45817e-20	1.34888	0.447	0.193	1.2996e-15	My2	LIMK2
INHBA1	1.03966e-19	1.24792	0.526	0.253	1.59744e-15	My2	INHBA
LIMS11	1.04051e-19	0.975412	0.702	0.42	1.59875e-15	My2	LIMS1
APLP2	1.18073e-19	0.785271	0.873	0.687	1.81419e-15	My2	APLP2
ATOX1	1.24955e-19	0.695012	0.908	0.742	1.91993e-15	My2	ATOX1
FLNA	1.76762e-19	0.469659	0.996	0.973	2.71594e-15	My2	FLNA
GCH11	2.16629e-19	0.981682	0.689	0.391	3.3285e-15	My2	GCH1
UBC	2.18659e-19	0.289177	1	1	3.3597e-15	My2	UBC
IL32	2.38439e-19	0.389244	1	0.99	3.66362e-15	My2	IL32
GLIPR2	2.87353e-19	0.826687	0.794	0.526	4.41518e-15	My2	GLIPR2
CTLA41	3.13184e-19	1.13242	0.583	0.304	4.81207e-15	My2	CTLA4
GPX3	3.25438e-19	0.947588	0.658	0.377	5.00036e-15	My2	GPX3
VEGFA	3.35328e-19	1.28062	0.566	0.296	5.15231e-15	My2	VEGFA
ARHGEF11	3.4794e-19	0.990976	0.724	0.447	5.3461e-15	My2	ARHGEF11
HK21	3.67552e-19	1.33184	0.522	0.261	5.64744e-15	My2	HK2
SLC2A6	3.80109e-19	1.1557	0.583	0.316	5.84037e-15	My2	SLC2A6
FPR31	4.39945e-19	0.787629	0.864	0.652	6.75976e-15	My2	FPR3
PSTPIP2	5.76684e-19	1.15383	0.5	0.232	8.86075e-15	My2	PSTPIP2
TCIRG11	6.04254e-19	0.656769	0.912	0.772	9.28436e-15	My2	TCIRG1
HAVCR21	8.35153e-19	0.967504	0.645	0.351	1.28321e-14	My2	HAVCR2
CXCL3	1.04231e-18	1.60241	0.329	0.119	1.60151e-14	My2	CXCL3
APOL3	1.05925e-18	0.765277	0.868	0.654	1.62754e-14	My2	APOL3
MYD881	1.0682e-18	0.839603	0.851	0.592	1.64129e-14	My2	MYD88
VAMP5	1.36942e-18	0.716931	0.864	0.736	2.10411e-14	My2	VAMP5
TYMP1	1.46447e-18	0.479065	0.991	0.922	2.25016e-14	My2	TYMP
SRC1	1.63103e-18	0.906783	0.711	0.443	2.50607e-14	My2	SRC
SLC39A11	1.64766e-18	1.13601	0.588	0.316	2.53164e-14	My2	SLC39A11
MYO1G1	2.1706e-18	0.894102	0.776	0.545	3.33513e-14	My2	MYO1G
GABARAP	2.45056e-18	0.4521	1	0.97	3.76529e-14	My2	GABARAP
CD401	2.67911e-18	0.774678	0.825	0.595	4.11645e-14	My2	CD40
PTPN11	2.75085e-18	0.793893	0.842	0.633	4.22668e-14	My2	PTPN1
EHBP1L1	3.50945e-18	0.505724	0.974	0.913	5.39227e-14	My2	EHBP1L1
SQSTM1	3.88164e-18	0.39424	1	0.996	5.96413e-14	My2	SQSTM1
IKBKE	3.93041e-18	0.874498	0.693	0.397	6.03908e-14	My2	IKBKE
ARAP1	4.35648e-18	0.687476	0.886	0.75	6.69372e-14	My2	ARAP1
PLEK	4.86818e-18	0.805251	0.846	0.63	7.47996e-14	My2	PLEK
RALA1	4.98661e-18	0.96035	0.711	0.442	7.66193e-14	My2	RALA
ADAMDEC11	5.25985e-18	1.04469	0.675	0.416	8.08175e-14	My2	ADAMDEC1
MARCO1	5.87513e-18	1.37965	0.452	0.216	9.02714e-14	My2	MARCO
ASAH11	6.21257e-18	0.641333	0.934	0.873	9.54562e-14	My2	ASAH1
CXCL161	6.21866e-18	1.06165	0.627	0.356	9.55497e-14	My2	CXCL16
STOM1	6.22036e-18	0.729048	0.886	0.691	9.55759e-14	My2	STOM
IGSF6	6.63094e-18	0.83736	0.811	0.61	1.01884e-13	My2	IGSF6
PRF11	6.92762e-18	0.964889	0.675	0.392	1.06443e-13	My2	PRF1
LIMK1	8.57357e-18	0.944661	0.64	0.357	1.31733e-13	My2	LIMK1
PLXNB2	8.83009e-18	0.651896	0.921	0.822	1.35674e-13	My2	PLXNB2
VAMP8	9.23514e-18	0.68249	0.882	0.75	1.41898e-13	My2	VAMP8
TGM21	9.95584e-18	1.18582	0.605	0.354	1.52971e-13	My2	TGM2
RELT1	1.06535e-17	0.94067	0.662	0.389	1.6369e-13	My2	RELT
IL17RA1	1.07439e-17	0.932231	0.68	0.39	1.65079e-13	My2	IL17RA
BCL2A11	1.17601e-17	1.29011	0.513	0.264	1.80694e-13	My2	BCL2A1
CD1631	1.2814e-17	0.787095	0.838	0.708	1.96887e-13	My2	CD163
OAZ1	2.00063e-17	0.309181	1	1	3.07397e-13	My2	OAZ1
RAB131	2.45984e-17	0.780009	0.816	0.615	3.77954e-13	My2	RAB13
MYOF	2.66507e-17	0.934997	0.706	0.442	4.09488e-13	My2	MYOF
PNRC1	3.47187e-17	0.519132	0.952	0.921	5.33453e-13	My2	PNRC1
SLC16A31	3.88348e-17	1.27619	0.509	0.268	5.96696e-13	My2	SLC16A3
NFKBIE1	5.34559e-17	1.01282	0.662	0.405	8.2135e-13	My2	NFKBIE
RILPL21	5.45198e-17	0.800199	0.741	0.471	8.37696e-13	My2	RILPL2
IRF1	6.13917e-17	0.479554	0.978	0.95	9.43283e-13	My2	IRF1
GPCPD11	9.7557e-17	0.711087	0.851	0.693	1.49896e-12	My2	GPCPD1
CLMN	9.93423e-17	1.42732	0.36	0.148	1.52639e-12	My2	CLMN
CLEC7A	1.1508e-16	0.818928	0.715	0.44	1.76821e-12	My2	CLEC7A
ATP6V1A1	1.81759e-16	0.867292	0.75	0.536	2.79272e-12	My2	ATP6V1A
RNF1491	1.99262e-16	0.721931	0.868	0.713	3.06166e-12	My2	RNF149
CSF1R	2.05593e-16	0.639396	0.908	0.771	3.15894e-12	My2	CSF1R
EIF4A1	2.42744e-16	0.395968	1	0.993	3.72977e-12	My2	EIF4A1
DENND5A	2.84757e-16	0.892315	0.711	0.453	4.37528e-12	My2	DENND5A
NFAM11	2.88289e-16	0.924181	0.658	0.411	4.42956e-12	My2	NFAM1
SCPEP1	3.50511e-16	0.658656	0.917	0.818	5.3856e-12	My2	SCPEP1
ACO11	4.36281e-16	1.04779	0.566	0.321	6.70345e-12	My2	ACO1
ALDH3B1	5.80896e-16	1.17072	0.434	0.202	8.92547e-12	My2	ALDH3B1
UPP11	7.00457e-16	0.886077	0.596	0.329	1.07625e-11	My2	UPP1
LGALS1	7.02429e-16	0.532652	0.969	0.867	1.07928e-11	My2	LGALS1
SYK	7.11156e-16	0.826152	0.702	0.44	1.09269e-11	My2	SYK
HLA-DRA	1.06791e-15	0.294174	1	1	1.64084e-11	My2	HLA-DRA
EFHD2	1.22045e-15	0.513884	0.917	0.883	1.87522e-11	My2	EFHD2
TNFSF13B	1.29547e-15	0.916832	0.592	0.332	1.99049e-11	My2	TNFSF13B
RTN4	1.37088e-15	0.468258	0.969	0.909	2.10636e-11	My2	RTN4
PDE4DIP1	1.58929e-15	0.869039	0.689	0.452	2.44195e-11	My2	PDE4DIP
ABCC3	1.85782e-15	1.13401	0.478	0.246	2.85454e-11	My2	ABCC3
NKG71	2.12649e-15	0.676854	0.864	0.679	3.26735e-11	My2	NKG7
PITPNA1	2.28881e-15	0.657215	0.851	0.69	3.51676e-11	My2	PITPNA
KIFC31	2.66974e-15	0.878863	0.618	0.352	4.10206e-11	My2	KIFC3
SLC30A1	2.74982e-15	0.833423	0.68	0.428	4.2251e-11	My2	SLC30A1
GRB2	2.95279e-15	0.764285	0.728	0.492	4.53696e-11	My2	GRB2
ATP6V0A11	3.07904e-15	0.798251	0.706	0.472	4.73095e-11	My2	ATP6V0A1
CYP2S1	3.11409e-15	1.22105	0.382	0.168	4.7848e-11	My2	CYP2S1
TMBIM11	3.33824e-15	0.723681	0.829	0.613	5.1292e-11	My2	TMBIM1
SERF2	3.37658e-15	0.350139	1	0.992	5.18811e-11	My2	SERF2
SCARF1	4.07133e-15	0.968102	0.583	0.336	6.2556e-11	My2	SCARF1
THEMIS21	6.05891e-15	0.71136	0.807	0.635	9.30952e-11	My2	THEMIS2
GADD45G	6.16362e-15	1.23937	0.408	0.19	9.47041e-11	My2	GADD45G
MPP11	7.80487e-15	0.870095	0.649	0.416	1.19922e-10	My2	MPP1
SEMA6B1	8.78809e-15	1.31668	0.386	0.179	1.35029e-10	My2	SEMA6B
CLCN71	9.21583e-15	0.658748	0.825	0.612	1.41601e-10	My2	CLCN7
PPP1R18	9.87815e-15	0.50042	0.93	0.829	1.51778e-10	My2	PPP1R18
FCGR3B1	1.19237e-14	1.20772	0.434	0.22	1.83208e-10	My2	FCGR3B
GRN1	1.24591e-14	0.569477	0.93	0.841	1.91434e-10	My2	GRN
HLA-DMA	1.44151e-14	0.370763	0.987	0.958	2.21487e-10	My2	HLA-DMA
TMEM38B	1.59724e-14	1.3702	0.355	0.158	2.45417e-10	My2	TMEM38B
NAMPT1	1.78639e-14	0.87499	0.684	0.451	2.74479e-10	My2	NAMPT
MCTP11	1.99551e-14	0.914152	0.596	0.343	3.06611e-10	My2	MCTP1
NDRG1	2.14082e-14	0.889759	0.623	0.382	3.28936e-10	My2	NDRG1
PLA2G71	2.45051e-14	0.903686	0.636	0.381	3.76521e-10	My2	PLA2G7
GNLY1	2.54982e-14	0.921433	0.728	0.573	3.91779e-10	My2	GNLY
ATP6V0B1	3.02742e-14	0.594048	0.917	0.76	4.65164e-10	My2	ATP6V0B
CCDC115	3.14935e-14	0.930134	0.557	0.316	4.83897e-10	My2	CCDC115
IFNG1	3.17543e-14	1.12966	0.412	0.195	4.87904e-10	My2	IFNG
RHOU	3.19949e-14	1.12049	0.474	0.245	4.91602e-10	My2	RHOU
MGAT1	4.49689e-14	0.531521	0.912	0.849	6.90947e-10	My2	MGAT1
RNF144B1	5.20388e-14	0.785947	0.654	0.398	7.99576e-10	My2	RNF144B
PLD31	5.39884e-14	0.519538	0.978	0.931	8.29532e-10	My2	PLD3
CALHM6	6.23378e-14	0.754751	0.75	0.497	9.5782e-10	My2	CALHM6
F31	7.21235e-14	1.23229	0.452	0.233	1.10818e-09	My2	F3
CHST11	8.27297e-14	0.869783	0.596	0.351	1.27114e-09	My2	CHST11
HTRA4	8.80881e-14	1.26784	0.338	0.147	1.35347e-09	My2	HTRA4
STAT1	9.92468e-14	0.340729	0.996	0.98	1.52493e-09	My2	STAT1
PFKFB31	1.23306e-13	0.724799	0.746	0.515	1.8946e-09	My2	PFKFB3
KLHDC8B1	1.33707e-13	1.0259	0.535	0.319	2.05441e-09	My2	KLHDC8B
CAPZA2	1.37403e-13	0.548566	0.908	0.826	2.11119e-09	My2	CAPZA2
LAIR1	1.63019e-13	0.757472	0.719	0.507	2.50478e-09	My2	LAIR1
PTPN121	1.72726e-13	0.709589	0.772	0.585	2.65394e-09	My2	PTPN12
PTAFR	1.95622e-13	0.944408	0.601	0.386	3.00572e-09	My2	PTAFR
GPR84	2.03241e-13	1.18691	0.373	0.175	3.1228e-09	My2	GPR84
HBEGF	2.208e-13	1.21676	0.329	0.141	3.39259e-09	My2	HBEGF
ZDHHC20	2.89486e-13	0.643629	0.825	0.638	4.44795e-09	My2	ZDHHC20
PLXND1	2.93767e-13	0.491412	0.908	0.815	4.51374e-09	My2	PLXND1
TSC22D11	3.05842e-13	0.812654	0.61	0.359	4.69926e-09	My2	TSC22D1
IGF2R1	3.39802e-13	0.764188	0.697	0.474	5.22106e-09	My2	IGF2R
SNX8	3.91678e-13	1.02125	0.478	0.259	6.01814e-09	My2	SNX8
CSGALNACT21	3.96695e-13	0.722025	0.754	0.519	6.09522e-09	My2	CSGALNACT2
TNIP11	4.02823e-13	0.625633	0.833	0.669	6.18938e-09	My2	TNIP1
TNF	4.07283e-13	0.700209	0.693	0.446	6.25791e-09	My2	TNF
RNF1301	4.14017e-13	0.692699	0.807	0.65	6.36138e-09	My2	RNF130
GM2A	4.28056e-13	0.504433	0.947	0.877	6.57708e-09	My2	GM2A
S100A11	4.70607e-13	0.367234	0.982	0.945	7.23088e-09	My2	S100A11
MPND	5.30102e-13	0.985034	0.461	0.242	8.14502e-09	My2	MPND
NCEH1	5.4783e-13	1.03388	0.456	0.24	8.4174e-09	My2	NCEH1
ACP51	6.05236e-13	0.610702	0.886	0.794	9.29945e-09	My2	ACP5
SIRPA1	7.56504e-13	1.04143	0.421	0.214	1.16237e-08	My2	SIRPA
ATP6V0D11	7.6695e-13	0.599904	0.833	0.647	1.17842e-08	My2	ATP6V0D1
ZEB2	7.80294e-13	0.591565	0.873	0.715	1.19892e-08	My2	ZEB2
SCD1	8.29059e-13	0.752911	0.776	0.612	1.27385e-08	My2	SCD
DDIT41	9.1565e-13	0.816939	0.719	0.49	1.4069e-08	My2	DDIT4
CDS2	9.22323e-13	0.635236	0.807	0.612	1.41715e-08	My2	CDS2
EGLN31	9.45466e-13	1.43832	0.386	0.195	1.45271e-08	My2	EGLN3
CREG11	9.77113e-13	0.632591	0.811	0.684	1.50133e-08	My2	CREG1
AIFM2	1.04346e-12	1.21088	0.373	0.18	1.60328e-08	My2	AIFM2
ARPC2	1.12623e-12	0.31478	1	0.986	1.73046e-08	My2	ARPC2
CLIC1	1.3318e-12	0.414781	0.965	0.908	2.04631e-08	My2	CLIC1
RHOG1	1.35534e-12	0.635299	0.798	0.611	2.08248e-08	My2	RHOG
GBP4	1.50858e-12	0.751046	0.754	0.553	2.31794e-08	My2	GBP4
EMILIN2	1.54854e-12	0.693749	0.706	0.478	2.37934e-08	My2	EMILIN2
SCO2	1.8298e-12	0.672864	0.768	0.559	2.81149e-08	My2	SCO2
SGK11	1.89837e-12	0.600408	0.811	0.704	2.91684e-08	My2	SGK1
SHKBP11	1.92406e-12	0.604107	0.811	0.638	2.95632e-08	My2	SHKBP1
ZFYVE16	1.94398e-12	0.897503	0.522	0.303	2.98692e-08	My2	ZFYVE16
PFN1	2.36094e-12	0.268999	1	1	3.62758e-08	My2	PFN1
ANXA5	2.43417e-12	0.44815	0.943	0.893	3.7401e-08	My2	ANXA5
B4GALT51	2.58863e-12	0.89581	0.557	0.346	3.97743e-08	My2	B4GALT5
PLK31	2.61404e-12	0.764438	0.605	0.366	4.01648e-08	My2	PLK3
HMOX1	2.72077e-12	1.62486	0.601	0.385	4.18047e-08	My2	HMOX1
SEMA4A	3.21393e-12	0.810337	0.601	0.373	4.9382e-08	My2	SEMA4A
SOCS31	3.29714e-12	0.626525	0.781	0.578	5.06606e-08	My2	SOCS3
DBI	3.40229e-12	0.452638	0.943	0.886	5.22762e-08	My2	DBI
FAM20A	3.69659e-12	0.690618	0.697	0.473	5.67982e-08	My2	FAM20A
H2AFY	3.90224e-12	0.623159	0.763	0.578	5.9958e-08	My2	H2AFY
KCNE3	4.02166e-12	0.953485	0.447	0.238	6.17928e-08	My2	KCNE3
MBD21	4.0659e-12	0.59032	0.838	0.696	6.24725e-08	My2	MBD2
TNIP3	4.17171e-12	1.14183	0.329	0.149	6.40983e-08	My2	TNIP3
EMP3	4.66198e-12	0.567716	0.908	0.802	7.16313e-08	My2	EMP3
PLEKHG3	4.90399e-12	0.848788	0.513	0.29	7.53498e-08	My2	PLEKHG3
MMP91	5.06571e-12	0.56532	0.965	0.885	7.78346e-08	My2	MMP9
PRAM1	5.74335e-12	1.41847	0.303	0.137	8.82466e-08	My2	PRAM1
NUMB	6.1635e-12	0.734027	0.689	0.486	9.47022e-08	My2	NUMB
FOSL2	6.32876e-12	0.875128	0.5	0.279	9.72414e-08	My2	FOSL2
NPC11	6.37311e-12	0.839888	0.592	0.373	9.79228e-08	My2	NPC1
M6PR	6.77416e-12	0.562055	0.86	0.677	1.04085e-07	My2	M6PR
LHFPL21	6.95793e-12	0.844353	0.579	0.371	1.06909e-07	My2	LHFPL2
C1QC1	7.24615e-12	0.438783	0.943	0.898	1.11337e-07	My2	C1QC
TKT	7.67686e-12	0.582192	0.825	0.633	1.17955e-07	My2	TKT
PSENEN	8.03175e-12	0.756806	0.632	0.413	1.23408e-07	My2	PSENEN
ACOT7	8.60133e-12	0.923561	0.518	0.305	1.32159e-07	My2	ACOT7
SFXN3	1.03065e-11	0.814347	0.623	0.424	1.58359e-07	My2	SFXN3
VAC14	1.09822e-11	0.808631	0.605	0.396	1.68742e-07	My2	VAC14
ZMYND15	1.11383e-11	1.1183	0.368	0.184	1.71141e-07	My2	ZMYND15
NPL1	1.16436e-11	0.844873	0.64	0.435	1.78904e-07	My2	NPL
HLA-DQA1	1.21902e-11	0.623498	0.851	0.698	1.87302e-07	My2	HLA-DQA1
TBC1D21	1.27823e-11	0.937396	0.452	0.246	1.96399e-07	My2	TBC1D2
LRRK2	1.323e-11	0.771367	0.601	0.393	2.03279e-07	My2	LRRK2
SLA1	1.41303e-11	0.705919	0.724	0.524	2.17112e-07	My2	SLA
SPECC1	1.52956e-11	0.792519	0.566	0.344	2.35018e-07	My2	SPECC1
LILRB41	1.61015e-11	1.12952	0.443	0.254	2.47399e-07	My2	LILRB4
NDUFA2	1.62613e-11	0.70809	0.671	0.457	2.49855e-07	My2	NDUFA2
YWHAG	1.7344e-11	0.68202	0.724	0.531	2.6649e-07	My2	YWHAG
GBP2	1.98889e-11	0.439235	0.934	0.848	3.05594e-07	My2	GBP2
NABP11	2.19598e-11	0.565463	0.846	0.717	3.37412e-07	My2	NABP1
PACSIN2	2.27561e-11	0.732105	0.592	0.369	3.49647e-07	My2	PACSIN2
DPYD	2.35636e-11	0.689439	0.684	0.459	3.62055e-07	My2	DPYD
IFIT3	2.41202e-11	0.724127	0.654	0.437	3.70607e-07	My2	IFIT3
ABR	2.45273e-11	0.557233	0.737	0.496	3.76862e-07	My2	ABR
VPS9D1	2.46766e-11	0.944005	0.465	0.259	3.79156e-07	My2	VPS9D1
CPM1	2.52023e-11	0.987852	0.513	0.313	3.87233e-07	My2	CPM
CIITA	2.5838e-11	0.421086	0.961	0.927	3.97e-07	My2	CIITA
SMCO4	2.79339e-11	0.682369	0.64	0.409	4.29205e-07	My2	SMCO4
FADS1	2.79721e-11	1.07118	0.408	0.217	4.29791e-07	My2	FADS1
BID	2.94298e-11	0.736895	0.61	0.378	4.52189e-07	My2	BID
TAGLN2	3.01933e-11	0.295471	0.987	0.979	4.6392e-07	My2	TAGLN2
GPR137B1	3.05501e-11	0.813164	0.614	0.413	4.69402e-07	My2	GPR137B
RRAS	3.08207e-11	0.779597	0.614	0.398	4.7356e-07	My2	RRAS
PRXL2A	3.33053e-11	0.690025	0.566	0.336	5.11735e-07	My2	PRXL2A
LACTB	3.35636e-11	0.932693	0.443	0.243	5.15705e-07	My2	LACTB
PCNX1	3.92728e-11	0.574881	0.732	0.491	6.03426e-07	My2	PCNX1
PRKCD	4.14794e-11	0.721387	0.667	0.45	6.3733e-07	My2	PRKCD
SLC39A12	4.7208e-11	0.589819	0.776	0.569	7.2535e-07	My2	SLC39A1
TLR4	4.84636e-11	0.98584	0.421	0.226	7.44643e-07	My2	TLR4
IL18BP	4.94335e-11	0.75808	0.614	0.399	7.59546e-07	My2	IL18BP
ATP9B	4.95586e-11	0.596521	0.763	0.582	7.61468e-07	My2	ATP9B
LTA4H	6.56141e-11	0.762295	0.693	0.524	1.00816e-06	My2	LTA4H
CSF3R1	7.43767e-11	0.891533	0.487	0.287	1.1428e-06	My2	CSF3R
PPP1R15A	7.50832e-11	0.745869	0.605	0.393	1.15365e-06	My2	PPP1R15A
SLC37A2	8.63206e-11	1.01976	0.404	0.221	1.32632e-06	My2	SLC37A2
EPOP	8.69952e-11	1.21888	0.294	0.134	1.33668e-06	My2	EPOP
GZMH1	8.74936e-11	0.960483	0.421	0.23	1.34434e-06	My2	GZMH
IFNAR1	8.98209e-11	0.453666	0.904	0.8	1.3801e-06	My2	IFNAR1
DOCK41	1.06281e-10	0.7088	0.601	0.39	1.633e-06	My2	DOCK4
SMIM3	1.06608e-10	1.28691	0.25	0.105	1.63803e-06	My2	SMIM3
TSPAN31	1.06795e-10	0.721623	0.693	0.544	1.6409e-06	My2	TSPAN3
CSF2RA	1.16555e-10	0.72051	0.535	0.318	1.79086e-06	My2	CSF2RA
SH3BP2	1.20269e-10	0.679716	0.706	0.508	1.84793e-06	My2	SH3BP2
RXRA	1.52019e-10	0.59816	0.719	0.512	2.33577e-06	My2	RXRA
LAP3	1.67106e-10	0.441387	0.939	0.891	2.56759e-06	My2	LAP3
BLOC1S2	1.76582e-10	0.624579	0.728	0.558	2.71318e-06	My2	BLOC1S2
TALDO1	1.80287e-10	0.596175	0.781	0.589	2.77011e-06	My2	TALDO1
GABARAPL1	1.94307e-10	0.587387	0.785	0.601	2.98552e-06	My2	GABARAPL1
MAPKAPK3	2.02723e-10	0.679873	0.675	0.458	3.11485e-06	My2	MAPKAPK3
ANKRD221	2.03626e-10	0.864181	0.478	0.284	3.12871e-06	My2	ANKRD22
NECAP2	2.04094e-10	0.570657	0.772	0.553	3.1359e-06	My2	NECAP2
ARPC5	2.20118e-10	0.549048	0.829	0.687	3.38212e-06	My2	ARPC5
HS3ST3B11	2.26572e-10	0.819235	0.496	0.289	3.48129e-06	My2	HS3ST3B1
PTPRJ	2.36563e-10	0.710398	0.579	0.37	3.63479e-06	My2	PTPRJ
HEXB1	2.55345e-10	0.675251	0.754	0.623	3.92337e-06	My2	HEXB
C1orf122	2.8652e-10	0.754811	0.592	0.395	4.40237e-06	My2	C1orf122
RRAGD	3.00697e-10	1.02542	0.36	0.185	4.62022e-06	My2	RRAGD
ATP6AP11	3.00733e-10	0.583887	0.776	0.599	4.62076e-06	My2	ATP6AP1
SPHK11	3.03961e-10	0.830149	0.474	0.277	4.67036e-06	My2	SPHK1
MS4A7	3.20809e-10	0.790889	0.596	0.399	4.92923e-06	My2	MS4A7
MFHAS1	3.21179e-10	0.760804	0.539	0.337	4.93491e-06	My2	MFHAS1
MMP31	3.27505e-10	0.918649	0.496	0.306	5.03211e-06	My2	MMP3
CD80	3.33081e-10	0.977601	0.351	0.178	5.11778e-06	My2	CD80
PTMS	3.34085e-10	0.419775	0.899	0.818	5.13321e-06	My2	PTMS
FBXL5	3.65307e-10	0.595012	0.728	0.541	5.61294e-06	My2	FBXL5
G3BP21	4.00731e-10	0.442712	0.908	0.766	6.15723e-06	My2	G3BP2
CXCL21	4.20412e-10	0.939792	0.417	0.235	6.45963e-06	My2	CXCL2
CD71	4.62137e-10	0.608098	0.715	0.518	7.10073e-06	My2	CD7
36951	5.17608e-10	0.828778	0.531	0.341	7.95305e-06	My2	36951
NEK4	5.18021e-10	1.04859	0.364	0.192	7.9594e-06	My2	NEK4
MADD1	5.19456e-10	0.8367	0.509	0.312	7.98145e-06	My2	MADD
ACOT9	5.6427e-10	0.562329	0.671	0.451	8.67001e-06	My2	ACOT9
FPR1	5.78067e-10	1.00561	0.399	0.226	8.882e-06	My2	FPR1
SHTN1	5.80391e-10	0.647293	0.636	0.428	8.9177e-06	My2	SHTN1
TRPV2	5.86628e-10	0.606629	0.658	0.44	9.01353e-06	My2	TRPV2
CA11	5.94913e-10	1.14987	0.281	0.13	9.14083e-06	My2	CA11
LRMDA	6.01723e-10	0.847868	0.39	0.206	9.24548e-06	My2	LRMDA
CLEC12A	6.01815e-10	1.30837	0.259	0.116	9.24689e-06	My2	CLEC12A
RAPGEF11	6.26378e-10	0.534773	0.829	0.653	9.62429e-06	My2	RAPGEF1
SREBF1	6.37082e-10	0.75586	0.566	0.372	9.78877e-06	My2	SREBF1
RNF19B1	7.17535e-10	0.6696	0.614	0.411	1.10249e-05	My2	RNF19B
PICALM1	7.77058e-10	0.46372	0.825	0.625	1.19395e-05	My2	PICALM
S100A4	9.23886e-10	0.472205	0.904	0.849	1.41955e-05	My2	S100A4
FAM20C1	1.05448e-09	0.605799	0.64	0.431	1.62021e-05	My2	FAM20C
DEDD2	1.1157e-09	0.766074	0.553	0.358	1.71427e-05	My2	DEDD2
APOE1	1.17136e-09	0.638623	0.991	0.974	1.79979e-05	My2	APOE
VPS37C	1.18818e-09	0.990415	0.417	0.242	1.82564e-05	My2	VPS37C
STX12	1.21366e-09	1.14685	0.281	0.132	1.86479e-05	My2	STX12
CDA	1.22126e-09	0.867738	0.338	0.168	1.87647e-05	My2	CDA
COX5B	1.24023e-09	0.490849	0.816	0.642	1.90562e-05	My2	COX5B
LRRC25	1.29197e-09	1.07258	0.342	0.179	1.98511e-05	My2	LRRC25
C12orf49	1.42672e-09	0.681989	0.531	0.324	2.19215e-05	My2	C12orf49
FAM49A1	1.49399e-09	0.771972	0.509	0.316	2.29551e-05	My2	FAM49A
SLC15A3	1.60974e-09	0.59251	0.776	0.63	2.47337e-05	My2	SLC15A3
IFNGR2	1.82883e-09	0.473934	0.921	0.862	2.81e-05	My2	IFNGR2
ARF3	2.03611e-09	0.517946	0.846	0.763	3.12848e-05	My2	ARF3
UNC93B1	2.04834e-09	0.518361	0.803	0.625	3.14727e-05	My2	UNC93B1
SLC3A2	2.05848e-09	0.596813	0.754	0.604	3.16285e-05	My2	SLC3A2
MYO1F	2.19632e-09	0.616127	0.649	0.461	3.37464e-05	My2	MYO1F
ANGEL1	2.29295e-09	0.822698	0.469	0.283	3.52311e-05	My2	ANGEL1
P2RX4	2.30368e-09	0.786026	0.496	0.309	3.5396e-05	My2	P2RX4
SLC38A61	2.49308e-09	0.858018	0.465	0.285	3.83062e-05	My2	SLC38A6
HSPA1A	2.52413e-09	0.837703	0.592	0.406	3.87832e-05	My2	HSPA1A
CTNNBL11	2.53712e-09	0.749651	0.553	0.368	3.89828e-05	My2	CTNNBL1
NAIP1	2.79062e-09	0.684509	0.658	0.468	4.28778e-05	My2	NAIP
TBX21	2.81347e-09	0.995962	0.333	0.172	4.3229e-05	My2	TBX21
OSGIN2	2.83504e-09	0.852399	0.386	0.211	4.35605e-05	My2	OSGIN2
TRIM25	3.0777e-09	0.699924	0.592	0.403	4.72888e-05	My2	TRIM25
UBE2L6	3.31062e-09	0.429855	0.86	0.739	5.08676e-05	My2	UBE2L6
HK1	3.31739e-09	0.614273	0.68	0.504	5.09718e-05	My2	HK1
KCNN4	3.38472e-09	1.13789	0.281	0.136	5.20062e-05	My2	KCNN4
CYB5R4	3.46719e-09	0.972776	0.325	0.166	5.32734e-05	My2	CYB5R4
TSPAN141	3.74686e-09	0.583054	0.706	0.513	5.75704e-05	My2	TSPAN14
ZBTB17	3.87644e-09	0.718546	0.474	0.279	5.95615e-05	My2	ZBTB17
TPP1	3.91701e-09	0.443027	0.855	0.69	6.01848e-05	My2	TPP1
SLC5A31	4.0108e-09	0.713011	0.623	0.434	6.16259e-05	My2	SLC5A3
HIF1A1	4.01877e-09	0.473531	0.82	0.66	6.17485e-05	My2	HIF1A
CYBA	4.30063e-09	0.301241	0.982	0.956	6.60791e-05	My2	CYBA
FZD21	4.38784e-09	0.891369	0.368	0.199	6.74192e-05	My2	FZD2
PSMB3	4.59524e-09	0.643772	0.57	0.371	7.06058e-05	My2	PSMB3
CMTM61	4.93064e-09	0.488011	0.833	0.709	7.57593e-05	My2	CMTM6
TMEM150B	5.11471e-09	1.02242	0.281	0.134	7.85876e-05	My2	TMEM150B
MSR1	5.23303e-09	0.786347	0.425	0.245	8.04055e-05	My2	MSR1
UROD	5.79813e-09	0.602652	0.632	0.435	8.90882e-05	My2	UROD
AURKAIP1	5.90936e-09	0.569564	0.754	0.584	9.07973e-05	My2	AURKAIP1
MREG	5.92407e-09	0.666189	0.535	0.341	9.10234e-05	My2	MREG
MEFV	6.0523e-09	0.901727	0.329	0.169	9.29936e-05	My2	MEFV
FAM50A	6.41307e-09	0.604165	0.623	0.432	9.85368e-05	My2	FAM50A
PYCARD	6.42189e-09	0.532858	0.68	0.48	9.86723e-05	My2	PYCARD
AIF1	6.46719e-09	0.496473	0.772	0.613	9.93683e-05	My2	AIF1
PGK1	6.83191e-09	0.64387	0.732	0.591	0.000104972	My2	PGK1
FGD2	7.15615e-09	0.644789	0.675	0.491	0.000109954	My2	FGD2
DTX2	7.40621e-09	0.782334	0.43	0.249	0.000113796	My2	DTX2
SEPHS2	7.76628e-09	0.593065	0.693	0.507	0.000119329	My2	SEPHS2
GPI	8.16203e-09	0.47874	0.86	0.724	0.00012541	My2	GPI
ARRDC4	8.56357e-09	0.779579	0.425	0.247	0.000131579	My2	ARRDC4
HTT	8.67153e-09	0.636394	0.614	0.438	0.000133238	My2	HTT
APOBR	8.67308e-09	0.735566	0.518	0.334	0.000133262	My2	APOBR
FPGS	8.75535e-09	0.553332	0.605	0.403	0.000134526	My2	FPGS
SELENON	8.85627e-09	0.653328	0.649	0.474	0.000136077	My2	SELENON
TMBIM6	9.03502e-09	0.315504	0.978	0.935	0.000138823	My2	TMBIM6
CMKLR1	1.008e-08	0.788092	0.469	0.294	0.000154879	My2	CMKLR1
CCDC88A	1.01989e-08	0.47416	0.851	0.731	0.000156706	My2	CCDC88A
SERPINB1	1.04222e-08	0.526054	0.588	0.377	0.000160137	My2	SERPINB1
CYTH1	1.05542e-08	0.535905	0.741	0.564	0.000162166	My2	CYTH1
PLBD1	1.1345e-08	0.70217	0.509	0.315	0.000174316	My2	PLBD1
IFFO1	1.17732e-08	0.637583	0.57	0.372	0.000180895	My2	IFFO1
PLEKHB2	1.17802e-08	0.67087	0.57	0.38	0.000181002	My2	PLEKHB2
ZNF267	1.19506e-08	0.729978	0.513	0.332	0.000183621	My2	ZNF267
PDXK	1.29138e-08	0.609454	0.675	0.496	0.000198421	My2	PDXK
HCK1	1.35682e-08	0.72184	0.522	0.338	0.000208476	My2	HCK
DRAP1	1.49179e-08	0.409613	0.895	0.793	0.000229213	My2	DRAP1
CLEC4A	1.57761e-08	0.817091	0.504	0.331	0.0002424	My2	CLEC4A
GSDME	1.60082e-08	1.0762	0.272	0.132	0.000245967	My2	GSDME
JUNB	1.71238e-08	0.389689	0.912	0.833	0.000263107	My2	JUNB
SLC43A31	1.7745e-08	0.628458	0.623	0.435	0.000272653	My2	SLC43A3
PSMA7	1.82955e-08	0.413877	0.842	0.768	0.00028111	My2	PSMA7
JUN	1.85365e-08	0.766023	0.557	0.382	0.000284813	My2	JUN
GCHFR	1.97012e-08	0.820218	0.373	0.207	0.000302709	My2	GCHFR
KCTD17	2.09212e-08	0.786576	0.461	0.292	0.000321455	My2	KCTD17
LPXN	2.2546e-08	0.52775	0.697	0.495	0.00034642	My2	LPXN
UBXN6	2.3473e-08	0.508028	0.794	0.701	0.000360662	My2	UBXN6
RIT1	2.46164e-08	0.650293	0.522	0.333	0.000378231	My2	RIT1
CORO7	2.46368e-08	0.750695	0.526	0.344	0.000378545	My2	CORO7
SLC1A3	2.9468e-08	0.638715	0.575	0.383	0.000452775	My2	SLC1A3
SGPL11	2.96236e-08	0.490153	0.706	0.519	0.000455167	My2	SGPL1
RNPEP	3.03971e-08	0.687261	0.575	0.406	0.000467051	My2	RNPEP
G6PD	3.1831e-08	0.683846	0.496	0.316	0.000489084	My2	G6PD
CARD19	3.27111e-08	0.66111	0.553	0.367	0.000502606	My2	CARD19
ADAP2	3.29992e-08	0.661566	0.504	0.319	0.000507032	My2	ADAP2
NARS	3.34285e-08	0.574357	0.684	0.515	0.000513629	My2	NARS
RASGEF1B1	3.48911e-08	0.677028	0.465	0.284	0.000536101	My2	RASGEF1B
HDGF	3.52568e-08	0.425576	0.842	0.687	0.00054172	My2	HDGF
ACVR1B1	3.62385e-08	0.848788	0.408	0.245	0.000556805	My2	ACVR1B
CCDC93	3.70109e-08	0.810209	0.404	0.242	0.000568673	My2	CCDC93
SLC2A51	3.71436e-08	0.925503	0.404	0.244	0.000570712	My2	SLC2A5
CCNYL11	3.91897e-08	0.608753	0.544	0.361	0.00060215	My2	CCNYL1
COX8A	4.18338e-08	0.399127	0.882	0.756	0.000642777	My2	COX8A
CIAO2A	4.31288e-08	0.590288	0.64	0.466	0.000662673	My2	CIAO2A
FKBP15	4.52861e-08	0.613892	0.583	0.407	0.000695821	My2	FKBP15
FN11	4.57104e-08	0.446225	0.925	0.863	0.000702341	My2	FN1
VASH1	4.59754e-08	0.596181	0.645	0.473	0.000706412	My2	VASH1
SPP1	4.94879e-08	1.29563	0.368	0.227	0.000760381	My2	SPP1
TSPAN41	5.0463e-08	0.487883	0.746	0.588	0.000775364	My2	TSPAN4
ECE1	5.0832e-08	0.643488	0.566	0.397	0.000781034	My2	ECE1
MCOLN2	5.20085e-08	0.938925	0.346	0.196	0.00079911	My2	MCOLN2
TNFRSF1B	5.22472e-08	0.546244	0.684	0.498	0.000802778	My2	TNFRSF1B
CD821	5.29267e-08	0.476439	0.746	0.563	0.000813219	My2	CD82
RUNX1	5.32051e-08	0.464843	0.825	0.686	0.000817496	My2	RUNX1
ZYX	5.35367e-08	0.329583	0.939	0.877	0.000822591	My2	ZYX
RAB311	5.53945e-08	0.525362	0.737	0.578	0.000851137	My2	RAB31
GLRX	5.56262e-08	0.777979	0.425	0.258	0.000854697	My2	GLRX
MUC1	5.73362e-08	0.817718	0.338	0.184	0.000880971	My2	MUC1
SLC41A2	6.0729e-08	0.883505	0.342	0.189	0.000933101	My2	SLC41A2
NIBAN2	6.12795e-08	0.519025	0.583	0.39	0.00094156	My2	NIBAN2
OAZ21	6.63559e-08	0.515492	0.75	0.605	0.00101956	My2	OAZ2
GNA15	6.65772e-08	0.728302	0.373	0.211	0.00102296	My2	GNA15
TNIK1	6.68796e-08	0.721032	0.491	0.321	0.00102761	My2	TNIK
CREBL2	6.76678e-08	0.521516	0.689	0.512	0.00103972	My2	CREBL2
GAA	6.8874e-08	0.628808	0.605	0.411	0.00105825	My2	GAA
FCHO2	6.97564e-08	0.659287	0.548	0.382	0.00107181	My2	FCHO2
INAFM2	7.06915e-08	0.803121	0.377	0.219	0.00108618	My2	INAFM2
NACC2	7.23381e-08	0.870638	0.32	0.172	0.00111148	My2	NACC2
CCRL2	7.61502e-08	0.875329	0.303	0.159	0.00117005	My2	CCRL2
CISH	7.6594e-08	0.739777	0.447	0.28	0.00117687	My2	CISH
ARPIN	7.91098e-08	0.699562	0.434	0.263	0.00121552	My2	ARPIN
TRIM38	7.99681e-08	0.576691	0.671	0.487	0.00122871	My2	TRIM38
ME1	8.1535e-08	0.709757	0.425	0.258	0.00125278	My2	ME1
TMEM140	8.18829e-08	0.59736	0.601	0.411	0.00125813	My2	TMEM140
MNDA	8.46479e-08	0.850076	0.434	0.279	0.00130061	My2	MNDA
IL10RB	8.94954e-08	0.553171	0.662	0.489	0.0013751	My2	IL10RB
KLHL61	9.3248e-08	0.587146	0.662	0.499	0.00143276	My2	KLHL6
PARP10	9.93987e-08	0.57405	0.579	0.399	0.00152726	My2	PARP10
C9orf72	1.00443e-07	0.658399	0.482	0.308	0.00154331	My2	C9orf72
FLVCR21	1.01795e-07	0.729764	0.434	0.269	0.00156408	My2	FLVCR2
TBC1D2B	1.02479e-07	0.483451	0.737	0.563	0.00157459	My2	TBC1D2B
NDST1	1.07248e-07	0.569778	0.557	0.37	0.00164787	My2	NDST1
RAB27A	1.07301e-07	0.57706	0.614	0.439	0.00164868	My2	RAB27A
FCGRT	1.07587e-07	0.332017	0.969	0.917	0.00165308	My2	FCGRT
LGALS3	1.11654e-07	0.467684	0.829	0.656	0.00171556	My2	LGALS3
FCGR2B	1.1506e-07	0.683934	0.548	0.387	0.0017679	My2	FCGR2B
RDH10	1.1813e-07	0.938622	0.32	0.178	0.00181507	My2	RDH10
PKD21	1.23535e-07	0.730157	0.491	0.33	0.00189812	My2	PKD2
HLA-DOA	1.24263e-07	0.64083	0.675	0.51	0.0019093	My2	HLA-DOA
APOC11	1.24972e-07	0.586433	0.864	0.803	0.00192019	My2	APOC1
IL3RA	1.25075e-07	0.730035	0.39	0.229	0.00192177	My2	IL3RA
PDLIM4	1.31537e-07	0.813792	0.373	0.217	0.00202107	My2	PDLIM4
HVCN11	1.37264e-07	0.752072	0.434	0.27	0.00210906	My2	HVCN1
RASSF3	1.42422e-07	0.840144	0.373	0.218	0.00218831	My2	RASSF3
GGA1	1.43042e-07	0.688286	0.447	0.279	0.00219784	My2	GGA1
SZRD1	1.45146e-07	0.436125	0.794	0.648	0.00223016	My2	SZRD1
ETV6	1.45974e-07	0.506489	0.654	0.46	0.00224289	My2	ETV6
TXNDC12	1.48256e-07	0.609173	0.623	0.449	0.00227795	My2	TXNDC12
UBE2E2	1.49169e-07	0.520783	0.732	0.59	0.00229198	My2	UBE2E2
INSIG11	1.71563e-07	0.743047	0.548	0.391	0.00263606	My2	INSIG1
STX4	1.72093e-07	0.546046	0.719	0.561	0.0026442	My2	STX4
RBPJ	1.76821e-07	0.576764	0.623	0.46	0.00271686	My2	RBPJ
TRPM2	1.79276e-07	0.716199	0.452	0.291	0.00275457	My2	TRPM2
TPCN2	1.83809e-07	0.794981	0.421	0.267	0.00282422	My2	TPCN2
TGIF1	1.89389e-07	0.578676	0.592	0.412	0.00290997	My2	TGIF1
TAPBP	1.91117e-07	0.252677	0.991	0.971	0.00293651	My2	TAPBP
ACAA1	1.93815e-07	0.503013	0.61	0.408	0.00297797	My2	ACAA1
PATL1	1.97271e-07	0.801773	0.368	0.216	0.00303107	My2	PATL1
KCNMA11	2.04767e-07	0.581326	0.675	0.52	0.00314625	My2	KCNMA1
ABHD5	2.1654e-07	0.815365	0.294	0.155	0.00332713	My2	ABHD5
ZNFX1	2.21662e-07	0.467674	0.724	0.559	0.00340584	My2	ZNFX1
ISG15	2.24785e-07	0.606978	0.557	0.385	0.00345382	My2	ISG15
PRXL2B	2.25221e-07	0.784068	0.491	0.335	0.00346051	My2	PRXL2B
GTF3C6	2.30384e-07	0.50242	0.746	0.603	0.00353985	My2	GTF3C6
FERMT3	2.34545e-07	0.573994	0.561	0.378	0.00360378	My2	FERMT3
AKT1S1	2.42294e-07	0.742588	0.518	0.365	0.00372284	My2	AKT1S1
ARHGEF2	2.44948e-07	0.527173	0.649	0.474	0.00376363	My2	ARHGEF2
BHLHE40	2.49104e-07	0.572274	0.662	0.501	0.00382748	My2	BHLHE40
MAPKAPK2	2.50174e-07	0.439856	0.803	0.678	0.00384392	My2	MAPKAPK2
CASP4	2.54829e-07	0.411275	0.833	0.717	0.00391544	My2	CASP4
NCOA4	2.59221e-07	0.535192	0.596	0.421	0.00398293	My2	NCOA4
PCBP1	2.74378e-07	0.287298	0.969	0.952	0.00421581	My2	PCBP1
JAK2	2.76644e-07	0.619969	0.531	0.364	0.00425064	My2	JAK2
GBA1	2.77327e-07	0.64101	0.513	0.351	0.00426113	My2	GBA
LILRB1	2.78625e-07	0.805868	0.338	0.192	0.00428107	My2	LILRB1
MTCH1	2.79023e-07	0.486451	0.689	0.521	0.00428719	My2	MTCH1
ARRB2	2.79501e-07	0.472289	0.675	0.512	0.00429453	My2	ARRB2
TTL	2.80959e-07	0.666372	0.425	0.261	0.00431693	My2	TTL
PFKP	2.81055e-07	0.518353	0.684	0.52	0.0043184	My2	PFKP
TSPO	2.8244e-07	0.383448	0.829	0.737	0.00433969	My2	TSPO
CNBP	2.89703e-07	0.316844	0.939	0.903	0.00445129	My2	CNBP
MITF	2.97435e-07	0.834982	0.303	0.164	0.0045701	My2	MITF
HNMT	3.00216e-07	0.797507	0.39	0.239	0.00461281	My2	HNMT
ARFGAP3	3.0537e-07	0.580728	0.61	0.442	0.00469201	My2	ARFGAP3
ITPR2	3.14321e-07	0.544055	0.605	0.444	0.00482955	My2	ITPR2
ARRB11	3.28353e-07	0.699621	0.469	0.303	0.00504514	My2	ARRB1
ID2	3.39345e-07	0.447633	0.724	0.54	0.00521403	My2	ID2
LCP2	3.4762e-07	0.549805	0.654	0.493	0.00534118	My2	LCP2
SH2D2A1	3.6038e-07	0.698228	0.474	0.311	0.00553724	My2	SH2D2A
DENND1A	4.03899e-07	0.646682	0.469	0.302	0.00620591	My2	DENND1A
LYN	4.05312e-07	0.595447	0.509	0.34	0.00622762	My2	LYN
TBC1D9	4.07067e-07	0.460902	0.75	0.62	0.00625458	My2	TBC1D9
MFSD1	4.10062e-07	0.397842	0.833	0.76	0.0063006	My2	MFSD1
RENBP	4.20549e-07	0.638044	0.491	0.333	0.00646174	My2	RENBP
NRN1	4.38261e-07	0.990177	0.281	0.152	0.00673388	My2	NRN1
SARDH1	4.63849e-07	0.87956	0.294	0.16	0.00712704	My2	SARDH
ERO1A1	4.67026e-07	0.55208	0.732	0.602	0.00717586	My2	ERO1A
ASAP1	4.77442e-07	0.491446	0.561	0.382	0.0073359	My2	ASAP1
MANBA	4.82324e-07	0.697921	0.439	0.28	0.0074109	My2	MANBA
ZFAND3	4.85171e-07	0.689058	0.474	0.317	0.00745466	My2	ZFAND3
SAR1A	4.87008e-07	0.416737	0.803	0.663	0.00748289	My2	SAR1A
CISD3	4.87422e-07	0.601318	0.535	0.365	0.00748925	My2	CISD3
BAX	4.88156e-07	0.608341	0.548	0.378	0.00750052	My2	BAX
NUDT16	4.9455e-07	0.856861	0.373	0.227	0.00759876	My2	NUDT16
RNF13	5.06608e-07	0.484407	0.789	0.646	0.00778403	My2	RNF13
NAB1	5.1073e-07	0.492425	0.741	0.579	0.00784737	My2	NAB1
DPP9	5.1284e-07	0.401277	0.794	0.663	0.00787979	My2	DPP9
NFKBIA	5.25304e-07	0.368051	0.873	0.835	0.0080713	My2	NFKBIA
ZC3H12A	5.26139e-07	0.534354	0.588	0.415	0.00808413	My2	ZC3H12A
ABCA11	5.35942e-07	0.474546	0.649	0.458	0.00823474	My2	ABCA1
MFSD12	5.50029e-07	0.466073	0.754	0.589	0.00845119	My2	MFSD12
C1QA1	5.58582e-07	0.426941	0.899	0.837	0.00858261	My2	C1QA
QPCT	5.59626e-07	0.693865	0.456	0.3	0.00859866	My2	QPCT
SECTM1	5.60222e-07	0.60217	0.531	0.363	0.00860781	My2	SECTM1
STAT2	5.66738e-07	0.361986	0.868	0.821	0.00870793	My2	STAT2
SBNO21	5.93984e-07	0.380629	0.851	0.734	0.00912656	My2	SBNO2
RBM47	5.94857e-07	0.686703	0.434	0.275	0.00913998	My2	RBM47
ARPC3	6.00902e-07	0.295423	0.934	0.882	0.00923286	My2	ARPC3
SGTA	6.10255e-07	0.740263	0.382	0.232	0.00937656	My2	SGTA
PSME2	6.2485e-07	0.325119	0.912	0.839	0.00960083	My2	PSME2
ALDH1A1	6.25733e-07	0.748125	0.368	0.22	0.00961439	My2	ALDH1A1
STARD3NL	6.81302e-07	0.77489	0.425	0.279	0.0104682	My2	STARD3NL
FRG1	7.03475e-07	0.492094	0.575	0.388	0.0108089	My2	FRG1
CD151	7.60855e-07	0.502775	0.618	0.434	0.0116905	My2	CD151
HAGH	8.06708e-07	0.596062	0.526	0.36	0.0123951	My2	HAGH
ARL8A	8.24559e-07	0.605848	0.452	0.29	0.0126693	My2	ARL8A
DENND1B	8.97771e-07	0.780009	0.355	0.215	0.0137943	My2	DENND1B
LST1	9.00566e-07	0.484457	0.724	0.548	0.0138372	My2	LST1
PTGER41	9.06119e-07	0.641485	0.439	0.28	0.0139225	My2	PTGER4
SH3BGRL	9.10067e-07	0.497595	0.741	0.641	0.0139832	My2	SH3BGRL
KIAA0513	9.3536e-07	0.629896	0.474	0.315	0.0143718	My2	KIAA0513
OAS1	9.48107e-07	0.466365	0.636	0.454	0.0145677	My2	OAS1
GRK3	9.86137e-07	0.5108	0.601	0.435	0.015152	My2	GRK3
C4orf3	9.94299e-07	0.338433	0.899	0.841	0.0152774	My2	C4orf3
CXCR61	9.94651e-07	0.613487	0.491	0.333	0.0152828	My2	CXCR6
GAB2	1.00086e-06	0.715925	0.355	0.209	0.0153782	My2	GAB2
SEC22B	1.00657e-06	0.484501	0.671	0.507	0.0154659	My2	SEC22B
CCR5	1.04466e-06	0.941897	0.272	0.148	0.0160512	My2	CCR5
STAT5A1	1.09131e-06	0.416041	0.768	0.673	0.016768	My2	STAT5A
RALB	1.1463e-06	0.54912	0.592	0.445	0.0176128	My2	RALB
ACO21	1.171e-06	0.465129	0.623	0.433	0.0179924	My2	ACO2
C3orf62	1.18642e-06	0.909292	0.268	0.145	0.0182294	My2	C3orf62
CMPK2	1.19258e-06	0.644915	0.43	0.273	0.0183241	My2	CMPK2
SLC25A37	1.21029e-06	0.662652	0.417	0.266	0.018596	My2	SLC25A37
FDX1	1.21504e-06	0.652571	0.658	0.516	0.0186692	My2	FDX1
CSF1	1.24109e-06	0.538279	0.632	0.474	0.0190694	My2	CSF1
CD99L2	1.29742e-06	0.663912	0.452	0.296	0.0199349	My2	CD99L2
SNTB11	1.3372e-06	0.898586	0.342	0.208	0.0205461	My2	SNTB1
MTF1	1.36501e-06	0.86824	0.307	0.177	0.0209734	My2	MTF1
CPPED1	1.40709e-06	0.702674	0.404	0.257	0.0216199	My2	CPPED1
ATG16L2	1.45809e-06	0.55862	0.57	0.409	0.0224036	My2	ATG16L2
CLEC6A	1.48438e-06	0.976023	0.268	0.148	0.0228075	My2	CLEC6A
37316	1.56208e-06	0.486218	0.614	0.452	0.0240013	My2	37316
ADPGK	1.57229e-06	0.562139	0.548	0.388	0.0241582	My2	ADPGK
HMGXB3	1.74303e-06	0.57288	0.474	0.313	0.0267816	My2	HMGXB3
MINK1	1.74505e-06	0.425639	0.706	0.571	0.0268127	My2	MINK1
BLOC1S1	1.80795e-06	0.53946	0.491	0.332	0.0277792	My2	BLOC1S1
TMEM176B1	1.84591e-06	0.417071	0.785	0.66	0.0283625	My2	TMEM176B
PSMB9	1.91841e-06	0.408266	0.816	0.684	0.0294763	My2	PSMB9
MFSD14B	1.92989e-06	0.377535	0.68	0.487	0.0296527	My2	MFSD14B
XPNPEP1	1.93122e-06	0.650053	0.496	0.349	0.0296731	My2	XPNPEP1
GNA121	2.05497e-06	0.697275	0.346	0.208	0.0315746	My2	GNA12
PET100	2.12669e-06	0.461177	0.719	0.604	0.0326765	My2	PET100
CUX1	2.13749e-06	0.596036	0.421	0.263	0.0328425	My2	CUX1
NPTN	2.22871e-06	0.507127	0.654	0.496	0.0342441	My2	NPTN
IL13RA1	2.23826e-06	0.535905	0.548	0.394	0.0343908	My2	IL13RA1
IQSEC1	2.33475e-06	0.576542	0.513	0.36	0.0358734	My2	IQSEC1
TNFRSF14	2.35347e-06	0.489739	0.706	0.546	0.0361611	My2	TNFRSF14
AP2S1	2.39538e-06	0.308242	0.886	0.815	0.036805	My2	AP2S1
RBM42	2.40167e-06	0.606017	0.526	0.379	0.0369017	My2	RBM42
AGAP3	2.4157e-06	0.528887	0.557	0.409	0.0371173	My2	AGAP3
FMN11	2.42777e-06	0.68788	0.386	0.243	0.0373027	My2	FMN1
VMP1	2.46147e-06	0.479221	0.632	0.469	0.0378204	My2	VMP1
CTDSP1	2.52743e-06	0.376073	0.803	0.664	0.038834	My2	CTDSP1
PTPN6	2.52919e-06	0.408365	0.732	0.592	0.0388609	My2	PTPN6
TBC1D1	2.54784e-06	0.506128	0.522	0.353	0.0391476	My2	TBC1D1
ITGA5	2.58823e-06	0.56897	0.596	0.436	0.0397682	My2	ITGA5
USP32	2.78656e-06	0.560836	0.557	0.395	0.0428155	My2	USP32
WDSUB1	2.80065e-06	0.699696	0.346	0.209	0.0430319	My2	WDSUB1
CYTH4	2.91976e-06	0.472347	0.68	0.519	0.0448621	My2	CYTH4
PRKACA	2.94367e-06	0.434674	0.675	0.53	0.0452294	My2	PRKACA
BNIP3L	3.03149e-06	0.489186	0.627	0.473	0.0465788	My2	BNIP3L
IL2RA1	3.03867e-06	0.726168	0.351	0.214	0.0466892	My2	IL2RA
TBXAS1	3.05036e-06	0.593093	0.434	0.282	0.0468688	My2	TBXAS1
AGPAT2	3.19367e-06	0.555288	0.526	0.372	0.0490708	My2	AGPAT2
USB1	3.24675e-06	0.533563	0.513	0.352	0.0498863	My2	USB1
ACER3	3.3817e-06	0.949411	0.276	0.16	0.0519598	My2	ACER3
TFE3	3.38526e-06	0.568439	0.469	0.313	0.0520145	My2	TFE3
ATP11A	3.41459e-06	0.611056	0.465	0.318	0.0524652	My2	ATP11A
SH3TC1	3.63993e-06	0.593133	0.482	0.325	0.0559276	My2	SH3TC1
BBC3	3.70087e-06	0.802377	0.268	0.148	0.0568638	My2	BBC3
ARHGAP22	3.98047e-06	0.60086	0.421	0.273	0.06116	My2	ARHGAP22
IFI61	4.21298e-06	0.264608	0.811	0.675	0.0647325	My2	IFI6
TOM1	4.25113e-06	0.516256	0.566	0.397	0.0653186	My2	TOM1
RAB4B	4.25276e-06	0.4633	0.658	0.509	0.0653437	My2	RAB4B
FAM91A1	4.3936e-06	0.454545	0.632	0.468	0.0675077	My2	FAM91A1
ARPC4	4.42828e-06	0.258115	0.961	0.956	0.0680405	My2	ARPC4
ZNF43	4.45275e-06	0.70583	0.298	0.171	0.0684165	My2	ZNF43
DNASE21	4.52517e-06	0.522116	0.531	0.37	0.0695293	My2	DNASE2
TMEM176A	4.5389e-06	0.42517	0.658	0.505	0.0697402	My2	TMEM176A
TGOLN2	4.72189e-06	0.450143	0.759	0.671	0.0725518	My2	TGOLN2
PIK3CB	4.77323e-06	0.658685	0.456	0.319	0.0733407	My2	PIK3CB
VPS8	5.05425e-06	0.611372	0.518	0.376	0.0776586	My2	VPS8
LPCAT2	5.08151e-06	0.77115	0.303	0.177	0.0780773	My2	LPCAT2
FLOT11	5.13804e-06	0.452957	0.711	0.566	0.078946	My2	FLOT1
CTDSP2	5.21969e-06	0.335572	0.873	0.806	0.0802005	My2	CTDSP2
ABHD12	5.26157e-06	0.431682	0.719	0.587	0.080844	My2	ABHD12
PGPEP1	5.50433e-06	0.577934	0.43	0.283	0.084574	My2	PGPEP1
DOK1	5.51187e-06	0.541703	0.456	0.304	0.0846899	My2	DOK1
TUT7	5.62155e-06	0.371411	0.842	0.743	0.0863752	My2	TUT7
NECTIN2	5.62278e-06	0.703385	0.325	0.195	0.086394	My2	NECTIN2
GALM	5.78114e-06	0.647314	0.373	0.234	0.0888272	My2	GALM
ARHGAP26	5.85751e-06	0.533042	0.5	0.351	0.0900007	My2	ARHGAP26
ATP13A31	5.98528e-06	0.571468	0.539	0.395	0.0919638	My2	ATP13A3
IL1RN	6.02535e-06	0.568556	0.298	0.171	0.0925795	My2	IL1RN
GALNS	6.19039e-06	0.491041	0.57	0.411	0.0951154	My2	GALNS
CYC1	6.53329e-06	0.479442	0.618	0.458	0.100384	My2	CYC1
PIM1	6.53687e-06	0.54903	0.57	0.426	0.100439	My2	PIM1
SIPA1L1	6.54151e-06	0.749996	0.342	0.215	0.10051	My2	SIPA1L1
SERPINE11	6.63111e-06	0.913583	0.421	0.289	0.101887	My2	SERPINE1
CD53	6.83183e-06	0.264982	0.93	0.858	0.104971	My2	CD53
RAB1A	6.85369e-06	0.396479	0.776	0.641	0.105307	My2	RAB1A
HLA-A	6.87234e-06	0.339529	0.842	0.685	0.105593	My2	HLA-A
TBC1D10B	6.8914e-06	0.662769	0.39	0.251	0.105886	My2	TBC1D10B
HCLS1	7.02497e-06	0.409319	0.728	0.595	0.107939	My2	HCLS1
EEF1AKMT3	7.1088e-06	0.924773	0.25	0.14	0.109227	My2	EEF1AKMT3
COLGALT1	7.14211e-06	0.341828	0.833	0.688	0.109739	My2	COLGALT1
SH3BP5	7.37727e-06	0.464738	0.627	0.482	0.113352	My2	SH3BP5
TMEM50A	7.40573e-06	0.335164	0.86	0.774	0.113789	My2	TMEM50A
MIIP	7.65596e-06	0.518653	0.509	0.359	0.117634	My2	MIIP
DICER1	7.82447e-06	0.492315	0.539	0.383	0.120223	My2	DICER1
RNF187	7.83399e-06	0.454615	0.618	0.475	0.120369	My2	RNF187
PI4K2A	8.08515e-06	0.578461	0.482	0.34	0.124228	My2	PI4K2A
MYO5A	8.36138e-06	0.481543	0.588	0.442	0.128473	My2	MYO5A
TNFSF13	8.58653e-06	0.505018	0.561	0.4	0.131932	My2	TNFSF13
ZFAND51	8.91313e-06	0.428009	0.75	0.628	0.13695	My2	ZFAND5
SMAP2	8.91998e-06	0.294556	0.868	0.799	0.137056	My2	SMAP2
SORT1	8.987e-06	0.743253	0.311	0.189	0.138085	My2	SORT1
PSMA1	9.16529e-06	0.451538	0.719	0.582	0.140825	My2	PSMA1
CDYL2	9.20797e-06	0.620498	0.399	0.263	0.141481	My2	CDYL2
QKI	9.32761e-06	0.28995	0.925	0.876	0.143319	My2	QKI
ADAM9	9.36805e-06	0.499577	0.513	0.351	0.14394	My2	ADAM9
GPR132	9.52671e-06	0.556243	0.439	0.293	0.146378	My2	GPR132
MKNK1	9.58186e-06	0.516591	0.518	0.373	0.147225	My2	MKNK1
CMIP	9.59425e-06	0.539983	0.452	0.307	0.147416	My2	CMIP
LRRC61	9.73851e-06	0.747427	0.307	0.184	0.149632	My2	LRRC61
MAP7D1	9.88328e-06	0.431477	0.719	0.612	0.151857	My2	MAP7D1
WDFY1	1.00909e-05	0.401123	0.711	0.553	0.155047	My2	WDFY1
ATF3	1.00944e-05	0.641936	0.338	0.207	0.1551	My2	ATF3
TTYH2	1.01576e-05	0.766114	0.281	0.163	0.156071	My2	TTYH2
CD86	1.03293e-05	0.574066	0.482	0.337	0.15871	My2	CD86
ATP6V1F1	1.03512e-05	0.438862	0.715	0.603	0.159046	My2	ATP6V1F
COMMD9	1.05041e-05	0.655846	0.399	0.263	0.161396	My2	COMMD9
DENND1C	1.12547e-05	0.548101	0.465	0.316	0.172928	My2	DENND1C
HTATIP2	1.13096e-05	0.625564	0.364	0.23	0.173772	My2	HTATIP2
BAG1	1.20136e-05	0.39761	0.702	0.527	0.184589	My2	BAG1
ATP6AP2	1.23608e-05	0.440157	0.61	0.456	0.189924	My2	ATP6AP2
RALGDS	1.2426e-05	0.393312	0.684	0.512	0.190925	My2	RALGDS
RNF24	1.28788e-05	0.819805	0.281	0.167	0.197883	My2	RNF24
CBX6	1.29209e-05	0.524246	0.566	0.43	0.19853	My2	CBX6
UBALD21	1.3041e-05	0.525292	0.478	0.33	0.200375	My2	UBALD2
MX1	1.30653e-05	0.463434	0.544	0.384	0.200748	My2	MX1
VDAC1	1.34e-05	0.258865	0.925	0.866	0.205892	My2	VDAC1
DENND10	1.34115e-05	0.52328	0.522	0.376	0.206068	My2	DENND10
PAFAH2	1.38895e-05	0.933558	0.25	0.144	0.213411	My2	PAFAH2
TNFRSF6B1	1.40986e-05	0.404869	0.57	0.417	0.216625	My2	TNFRSF6B
NOM1	1.4112e-05	0.569564	0.408	0.265	0.21683	My2	NOM1
BCKDK	1.41713e-05	0.580753	0.456	0.317	0.217742	My2	BCKDK
SDC4	1.42556e-05	0.568976	0.522	0.379	0.219037	My2	SDC4
KIF1B	1.44109e-05	0.491777	0.566	0.425	0.221424	My2	KIF1B
BCL31	1.49691e-05	0.400214	0.706	0.572	0.230001	My2	BCL3
NADK	1.54573e-05	0.644915	0.465	0.337	0.237502	My2	NADK
EMC3	1.57635e-05	0.569137	0.425	0.287	0.242206	My2	EMC3
IFIH1	1.57973e-05	0.522898	0.57	0.433	0.242725	My2	IFIH1
COX5A	1.61024e-05	0.281811	0.899	0.875	0.247413	My2	COX5A
SLC25A19	1.6417e-05	0.578032	0.382	0.247	0.252247	My2	SLC25A19
SH3PXD2B	1.6435e-05	0.633775	0.377	0.245	0.252524	My2	SH3PXD2B
PER1	1.65059e-05	0.721423	0.311	0.19	0.253612	My2	PER1
TWF2	1.66206e-05	0.598348	0.482	0.345	0.255376	My2	TWF2
C14orf119	1.67003e-05	0.459138	0.645	0.508	0.2566	My2	C14orf119
CCNDBP1	1.73156e-05	0.506223	0.548	0.404	0.266055	My2	CCNDBP1
NXF1	1.73332e-05	0.384806	0.785	0.645	0.266325	My2	NXF1
GASK1B	1.74336e-05	0.503776	0.478	0.337	0.267867	My2	GASK1B
DEK	1.76287e-05	0.267397	0.899	0.865	0.270865	My2	DEK
SPPL2A	1.77111e-05	0.444929	0.654	0.52	0.27213	My2	SPPL2A
RILP	1.77512e-05	0.741598	0.338	0.218	0.272747	My2	RILP
ZMIZ1	1.80353e-05	0.454761	0.645	0.497	0.277112	My2	ZMIZ1
PPARGC1B	1.81387e-05	0.798533	0.263	0.153	0.278701	My2	PPARGC1B
CORO1B	1.8544e-05	0.467902	0.575	0.425	0.284929	My2	CORO1B
FXYD6	1.87307e-05	0.565481	0.386	0.249	0.287798	My2	FXYD6
RABGGTA	1.87622e-05	0.50744	0.417	0.274	0.288281	My2	RABGGTA
WSB2	1.88716e-05	0.389635	0.662	0.511	0.289962	My2	WSB2
TTC7B	1.90886e-05	0.603235	0.364	0.232	0.293296	My2	TTC7B
TNFAIP6	1.91018e-05	0.829318	0.254	0.147	0.293498	My2	TNFAIP6
GPNMB	1.93841e-05	0.418404	0.908	0.842	0.297837	My2	GPNMB
STK40	1.9848e-05	0.432425	0.57	0.406	0.304964	My2	STK40
STXBP2	1.98929e-05	0.592058	0.518	0.386	0.305654	My2	STXBP2
SCIMP	2.0033e-05	0.743873	0.316	0.197	0.307807	My2	SCIMP
BCL2L11	2.01742e-05	0.60235	0.474	0.345	0.309977	My2	BCL2L11
TMEM165	2.04259e-05	0.415011	0.68	0.525	0.313843	My2	TMEM165
ILKAP	2.08357e-05	0.654124	0.377	0.25	0.32014	My2	ILKAP
SOAT1	2.09949e-05	0.49829	0.478	0.334	0.322587	My2	SOAT1
SLCO2B1	2.12738e-05	0.358982	0.719	0.566	0.326872	My2	SLCO2B1
IPO13	2.15272e-05	0.706519	0.307	0.189	0.330766	My2	IPO13
RAP2A	2.17991e-05	0.552229	0.408	0.272	0.334943	My2	RAP2A
ITPR1	2.32198e-05	0.747394	0.333	0.215	0.356773	My2	ITPR1
RGL1	2.32511e-05	0.543933	0.421	0.286	0.357253	My2	RGL1
VDAC3	2.32958e-05	0.360501	0.724	0.618	0.357941	My2	VDAC3
POR	2.35478e-05	0.479684	0.553	0.395	0.361811	My2	POR
SIRPG	2.37348e-05	0.543442	0.399	0.261	0.364686	My2	SIRPG
TAOK3	2.38512e-05	0.466164	0.474	0.322	0.366474	My2	TAOK3
BATF	2.42713e-05	0.559497	0.412	0.273	0.372928	My2	BATF
VAV1	2.47365e-05	0.354783	0.715	0.575	0.380077	My2	VAV1
NLN	2.51356e-05	0.740263	0.259	0.149	0.386208	My2	NLN
RTF2	2.51558e-05	0.453784	0.64	0.504	0.38652	My2	RTF2
FURIN1	2.51772e-05	0.428319	0.614	0.47	0.386847	My2	FURIN
BHLHE41	2.53911e-05	0.701144	0.325	0.205	0.390135	My2	BHLHE41
PSMB10	2.55051e-05	0.297258	0.868	0.765	0.391886	My2	PSMB10
CREB3	2.69505e-05	0.608473	0.417	0.287	0.414094	My2	CREB3
AKR1A1	2.69722e-05	0.401504	0.798	0.715	0.414428	My2	AKR1A1
FKBP5	2.69803e-05	0.458805	0.662	0.537	0.414552	My2	FKBP5
EGR2	2.71558e-05	0.713628	0.377	0.26	0.417249	My2	EGR2
P4HA1	2.75627e-05	0.802814	0.294	0.18	0.423501	My2	P4HA1
SUPT4H1	2.77579e-05	0.560493	0.421	0.282	0.4265	My2	SUPT4H1
SCARB1	2.78575e-05	0.54912	0.57	0.433	0.428031	My2	SCARB1
FGD3	2.81203e-05	0.483778	0.518	0.372	0.432068	My2	FGD3
INPP4A	2.83523e-05	0.518054	0.487	0.349	0.435633	My2	INPP4A
ACVRL1	2.85146e-05	0.53824	0.461	0.323	0.438127	My2	ACVRL1
DNPEP	2.92643e-05	0.441468	0.605	0.463	0.449646	My2	DNPEP
RAC1	2.98216e-05	0.294932	0.886	0.825	0.458209	My2	RAC1
SLC25A30	3.08055e-05	0.601668	0.368	0.241	0.473326	My2	SLC25A30
SERPINB6	3.11086e-05	0.460013	0.618	0.498	0.477984	My2	SERPINB6
CLIP11	3.13109e-05	0.36347	0.675	0.51	0.481092	My2	CLIP1
SP110	3.1572e-05	0.446884	0.513	0.367	0.485103	My2	SP110
MESD	3.41455e-05	0.479707	0.509	0.365	0.524645	My2	MESD
ZNF317	3.41813e-05	0.591664	0.39	0.261	0.525195	My2	ZNF317
SLC22A151	3.427e-05	0.801274	0.289	0.179	0.526558	My2	SLC22A15
TOR4A	3.56029e-05	0.669277	0.298	0.182	0.547039	My2	TOR4A
ERP44	3.56225e-05	0.521476	0.596	0.46	0.54734	My2	ERP44
PPP3CC	3.5786e-05	0.498811	0.513	0.382	0.549852	My2	PPP3CC
LPGAT1	3.69779e-05	0.51407	0.487	0.348	0.568165	My2	LPGAT1
OTUD4	3.72444e-05	0.431584	0.535	0.389	0.572261	My2	OTUD4
MOB3B	3.74901e-05	0.51397	0.425	0.286	0.576035	My2	MOB3B
MGST3	3.8618e-05	0.479411	0.522	0.384	0.593365	My2	MGST3
VPS13C	3.9792e-05	0.310331	0.829	0.76	0.611405	My2	VPS13C
DNAJC5	4.00778e-05	0.430644	0.561	0.418	0.615795	My2	DNAJC5
SLC8B1	4.01909e-05	0.55207	0.439	0.304	0.617533	My2	SLC8B1
PAPSS1	4.09566e-05	0.445507	0.601	0.458	0.629299	My2	PAPSS1
LRCH4	4.12755e-05	0.374008	0.715	0.589	0.634198	My2	LRCH4
BAZ1A	4.13318e-05	0.472873	0.482	0.341	0.635063	My2	BAZ1A
PNKD	4.1448e-05	0.598752	0.39	0.263	0.636848	My2	PNKD
YWHAH1	4.15284e-05	0.55507	0.518	0.389	0.638083	My2	YWHAH
SGPP1	4.19935e-05	0.555781	0.443	0.318	0.64523	My2	SGPP1
SP140L	4.21225e-05	0.468487	0.526	0.387	0.647213	My2	SP140L
BST2	4.30904e-05	0.2754	0.921	0.904	0.662083	My2	BST2
ENTPD11	4.35149e-05	0.414392	0.649	0.523	0.668606	My2	ENTPD1
PRR13	4.42881e-05	0.303509	0.851	0.811	0.680487	My2	PRR13
IER31	4.48132e-05	0.751177	0.588	0.468	0.688554	My2	IER3
KANSL2	4.55471e-05	0.582967	0.364	0.237	0.699831	My2	KANSL2
CD72	4.68338e-05	0.460292	0.513	0.371	0.719601	My2	CD72
PRPF3	4.7123e-05	0.459968	0.443	0.301	0.724044	My2	PRPF3
ANO6	4.75188e-05	0.355521	0.504	0.346	0.730126	My2	ANO6
COQ2	4.90399e-05	0.72728	0.346	0.23	0.753499	My2	COQ2
ST3GAL1	4.92031e-05	0.676791	0.39	0.268	0.756006	My2	ST3GAL1
DOK3	4.99345e-05	0.553332	0.425	0.295	0.767244	My2	DOK3
DNAJA1	5.02415e-05	0.434727	0.658	0.537	0.771961	My2	DNAJA1
TDP2	5.10234e-05	0.470276	0.553	0.427	0.783974	My2	TDP2
NFKB2	5.19031e-05	0.302194	0.877	0.767	0.797491	My2	NFKB2
MYDGF	5.20337e-05	0.37547	0.671	0.522	0.799497	My2	MYDGF
ACSL4	5.22634e-05	0.499807	0.469	0.34	0.803027	My2	ACSL4
C8orf76	5.28147e-05	0.522692	0.425	0.296	0.811497	My2	C8orf76
SUSD6	5.37165e-05	0.478925	0.548	0.419	0.825354	My2	SUSD6
NOP10	5.46609e-05	0.511753	0.553	0.422	0.839865	My2	NOP10
SLC36A1	5.6734e-05	0.616802	0.338	0.219	0.871718	My2	SLC36A1
SLC27A3	5.70723e-05	0.670595	0.325	0.209	0.876916	My2	SLC27A3
USP3	5.78204e-05	0.442877	0.548	0.409	0.88841	My2	USP3
LONP1	5.90227e-05	0.584588	0.408	0.283	0.906883	My2	LONP1
GYS1	5.96321e-05	0.583582	0.329	0.209	0.916247	My2	GYS1
CD58	6.13635e-05	0.617134	0.412	0.289	0.94285	My2	CD58
PHF11	6.21817e-05	0.500444	0.474	0.333	0.955422	My2	PHF11
SLA2	6.36205e-05	0.458107	0.452	0.312	0.977529	My2	SLA2
TRIP12	6.38398e-05	0.371885	0.61	0.463	0.980899	My2	TRIP12
CCL8	6.40815e-05	0.689447	0.346	0.226	0.984613	My2	CCL8
DNAJB6	6.50092e-05	0.515082	0.425	0.3	0.998866	My2	DNAJB6
AGTRAP	6.54174e-05	0.529574	0.452	0.322	1	My2	AGTRAP
RIN3	6.54847e-05	0.400436	0.61	0.455	1	My2	RIN3
IKBKG	6.7495e-05	0.420004	0.553	0.41	1	My2	IKBKG
PDCD6IP	6.92548e-05	0.394858	0.61	0.462	1	My2	PDCD6IP
FAM168A	6.97503e-05	0.718983	0.294	0.186	1	My2	FAM168A
LIMD1	7.10206e-05	0.539526	0.469	0.342	1	My2	LIMD1
NR1H2	7.19417e-05	0.48403	0.509	0.374	1	My2	NR1H2
CRYBG1	7.40695e-05	0.426705	0.623	0.495	1	My2	CRYBG1
AP1S2	7.42928e-05	0.45647	0.487	0.342	1	My2	AP1S2
FADS3	7.43068e-05	0.541359	0.377	0.25	1	My2	FADS3
TBK1	7.48685e-05	0.467117	0.478	0.34	1	My2	TBK1
GDI1	7.52723e-05	0.32139	0.754	0.635	1	My2	GDI1
FIG4	7.60059e-05	0.626395	0.333	0.219	1	My2	FIG4
GLMP	7.61912e-05	0.575286	0.373	0.253	1	My2	GLMP
CREM	7.6374e-05	0.513277	0.478	0.343	1	My2	CREM
APH1B	7.78021e-05	0.726168	0.25	0.149	1	My2	APH1B
TSFM	7.7815e-05	0.652021	0.285	0.176	1	My2	TSFM
RILPL1	7.80779e-05	0.573284	0.342	0.222	1	My2	RILPL1
DDRGK1	7.8133e-05	0.404396	0.614	0.471	1	My2	DDRGK1
MSANTD31	7.81539e-05	0.53675	0.496	0.367	1	My2	MSANTD3
RNASET2	8.06153e-05	0.302683	0.864	0.805	1	My2	RNASET2
PTGER2	8.36625e-05	0.765019	0.259	0.157	1	My2	PTGER2
DDI2	8.61345e-05	0.492851	0.412	0.28	1	My2	DDI2
ARRDC2	8.78321e-05	0.518208	0.443	0.316	1	My2	ARRDC2
CCNL1	8.82096e-05	0.39399	0.732	0.64	1	My2	CCNL1
ADGRE5	8.8916e-05	0.32285	0.776	0.67	1	My2	ADGRE5
SOCS11	8.90139e-05	0.385461	0.654	0.537	1	My2	SOCS1
CLN8	8.91267e-05	0.494709	0.474	0.342	1	My2	CLN8
GMPR2	9.08438e-05	0.545007	0.43	0.303	1	My2	GMPR2
PSEN1	9.23992e-05	0.388071	0.535	0.386	1	My2	PSEN1
IL4R	9.24518e-05	0.320562	0.719	0.587	1	My2	IL4R
BCL2L1	9.31641e-05	0.333358	0.702	0.56	1	My2	BCL2L1
SLC26A11	9.33047e-05	0.538154	0.382	0.258	1	My2	SLC26A11
CUEDC2	9.35262e-05	0.507044	0.478	0.344	1	My2	CUEDC2
ZDHHC3	9.60831e-05	0.471058	0.482	0.352	1	My2	ZDHHC3
CBX4	9.68718e-05	0.447472	0.478	0.344	1	My2	CBX4
MICAL21	9.75157e-05	0.385435	0.544	0.402	1	My2	MICAL2
PXN	9.76929e-05	0.552893	0.447	0.329	1	My2	PXN
RIC8A	9.91801e-05	0.411167	0.596	0.474	1	My2	RIC8A
PTPN22	0.000100067	0.525473	0.399	0.274	1	My2	PTPN22
GPR68	0.000101613	0.553332	0.386	0.266	1	My2	GPR68
LRFN4	0.000101928	0.607202	0.294	0.184	1	My2	LRFN4
KMT2B	0.000104805	0.427015	0.579	0.43	1	My2	KMT2B
CGAS	0.000108427	0.684531	0.311	0.205	1	My2	CGAS
ZDHHC18	0.000108431	0.409125	0.548	0.408	1	My2	ZDHHC18
BLOC1S3	0.000109029	0.672631	0.294	0.186	1	My2	BLOC1S3
DNAJC2	0.00010956	0.684099	0.333	0.223	1	My2	DNAJC2
NLRC5	0.000109674	0.391894	0.566	0.434	1	My2	NLRC5
CCDC12	0.000110297	0.384484	0.64	0.491	1	My2	CCDC12
UBASH3B	0.00011119	0.651079	0.254	0.152	1	My2	UBASH3B
SPG21	0.000111382	0.310093	0.75	0.619	1	My2	SPG21
ANKRD11	0.000111924	0.281216	0.842	0.718	1	My2	ANKRD11
SLC20A1	0.00011243	0.368048	0.68	0.581	1	My2	SLC20A1
NDUFA12	0.000112902	0.392558	0.544	0.409	1	My2	NDUFA12
RELA	0.000115875	0.345237	0.75	0.611	1	My2	RELA
ABCC1	0.000116152	0.333088	0.662	0.505	1	My2	ABCC1
PPIF	0.000116187	0.340113	0.623	0.477	1	My2	PPIF
ZNRF11	0.000116401	0.448463	0.504	0.369	1	My2	ZNRF1
ZNF432	0.000116687	0.638785	0.281	0.175	1	My2	ZNF432
TRMT2A	0.000117431	0.447601	0.482	0.345	1	My2	TRMT2A
EFTUD2	0.000117807	0.44864	0.605	0.469	1	My2	EFTUD2
PRPF40A	0.000118185	0.388552	0.535	0.394	1	My2	PRPF40A
UQCRC1	0.000119985	0.364631	0.64	0.486	1	My2	UQCRC1
CD226	0.000120046	0.569088	0.311	0.199	1	My2	CD226
NDUFS6	0.000120431	0.303751	0.833	0.751	1	My2	NDUFS6
PARVG	0.000122596	0.40271	0.614	0.479	1	My2	PARVG
B4GALT11	0.000123337	0.343092	0.746	0.624	1	My2	B4GALT1
MIS18BP1	0.000125757	0.551871	0.368	0.246	1	My2	MIS18BP1
HPS5	0.00012648	0.560543	0.311	0.2	1	My2	HPS5
ZNRF2	0.000128487	0.688261	0.294	0.188	1	My2	ZNRF2
ATP6V1H	0.000128703	0.503937	0.439	0.314	1	My2	ATP6V1H
OTUB1	0.00012903	0.375313	0.654	0.524	1	My2	OTUB1
CUL1	0.000129913	0.466642	0.443	0.312	1	My2	CUL1
GDE1	0.000131655	0.545501	0.465	0.346	1	My2	GDE1
POLR2F	0.000133788	0.36205	0.645	0.513	1	My2	POLR2F
IBTK	0.000134017	0.360356	0.623	0.475	1	My2	IBTK
BCL2L2	0.000134721	0.330285	0.654	0.521	1	My2	BCL2L2
CDC123	0.000137453	0.341778	0.627	0.477	1	My2	CDC123
SLC4A2	0.000137968	0.42047	0.513	0.37	1	My2	SLC4A2
DAPK1	0.000138804	0.49245	0.513	0.398	1	My2	DAPK1
ATP13A21	0.000139345	0.538815	0.377	0.258	1	My2	ATP13A2
DNAJC13	0.000140522	0.57351	0.417	0.296	1	My2	DNAJC13
MAX	0.000141603	0.251248	0.838	0.77	1	My2	MAX
TNFRSF18	0.000141767	0.66499	0.272	0.169	1	My2	TNFRSF18
MYO9B	0.000142784	0.357491	0.557	0.414	1	My2	MYO9B
KIAA0319L	0.000143501	0.562193	0.351	0.236	1	My2	KIAA0319L
SAP30BP	0.000147018	0.460439	0.588	0.474	1	My2	SAP30BP
COQ8B	0.000149211	0.661375	0.307	0.2	1	My2	COQ8B
CCDC71L1	0.000149261	0.424839	0.522	0.394	1	My2	CCDC71L
TCN2	0.000150958	0.436662	0.557	0.416	1	My2	TCN2
FES	0.000150989	0.61207	0.36	0.246	1	My2	FES
GMIP	0.000153593	0.346371	0.711	0.554	1	My2	GMIP
EP300	0.000153786	0.387604	0.575	0.438	1	My2	EP300
MAN2A2	0.000153792	0.571254	0.368	0.254	1	My2	MAN2A2
DISC1	0.000155076	0.535063	0.364	0.247	1	My2	DISC1
PPP1CA	0.000156051	0.296736	0.768	0.674	1	My2	PPP1CA
CLIP4	0.00015661	0.366707	0.548	0.399	1	My2	CLIP4
KIF1C	0.000157469	0.315564	0.667	0.503	1	My2	KIF1C
BZW1	0.000158381	0.34224	0.693	0.566	1	My2	BZW1
RHBDF21	0.000158529	0.369274	0.627	0.5	1	My2	RHBDF2
CDKN1A	0.000160899	0.340208	0.702	0.588	1	My2	CDKN1A
TNFAIP3	0.000161345	0.403683	0.518	0.378	1	My2	TNFAIP3
LPIN2	0.000162507	0.447202	0.461	0.326	1	My2	LPIN2
NPLOC4	0.000164307	0.466812	0.504	0.377	1	My2	NPLOC4
DOCK2	0.000164609	0.348138	0.645	0.502	1	My2	DOCK2
METRNL	0.000165402	0.273261	0.82	0.733	1	My2	METRNL
TMEM87B	0.000166204	0.429068	0.509	0.366	1	My2	TMEM87B
ATG7	0.000169877	0.462167	0.474	0.35	1	My2	ATG7
RAB35	0.000170265	0.315402	0.654	0.5	1	My2	RAB35
SIGLEC1	0.000174213	0.415627	0.548	0.427	1	My2	SIGLEC1
TRADD	0.000174983	0.434425	0.518	0.402	1	My2	TRADD
SEM1	0.00017729	0.372962	0.754	0.668	1	My2	SEM1
SMAD7	0.000178067	0.637744	0.342	0.234	1	My2	SMAD7
PRR14	0.000182027	0.477056	0.434	0.307	1	My2	PRR14
TARS	0.000187111	0.428245	0.583	0.45	1	My2	TARS
OGFRL1	0.000187357	0.386568	0.504	0.364	1	My2	OGFRL1
MCRIP1	0.000189716	0.305709	0.711	0.558	1	My2	MCRIP1
KPNB1	0.000189864	0.369753	0.697	0.617	1	My2	KPNB1
KDM1B	0.000190856	0.576658	0.325	0.215	1	My2	KDM1B
TMEM120A	0.000191258	0.494438	0.325	0.21	1	My2	TMEM120A
UNC13D	0.000192606	0.441435	0.5	0.369	1	My2	UNC13D
CFLAR1	0.000192838	0.319562	0.82	0.746	1	My2	CFLAR
ELL21	0.000193732	0.255712	0.803	0.716	1	My2	ELL2
UBR5	0.000193863	0.3166	0.575	0.426	1	My2	UBR5
RIN2	0.000194136	0.339725	0.605	0.455	1	My2	RIN2
C1orf52	0.000198124	0.524739	0.382	0.264	1	My2	C1orf52
ATG9A	0.000201043	0.444254	0.526	0.404	1	My2	ATG9A
BTBD1	0.000202196	0.529349	0.408	0.287	1	My2	BTBD1
ETV7	0.000208966	0.636869	0.294	0.19	1	My2	ETV7
COX7B	0.000211433	0.419369	0.544	0.407	1	My2	COX7B
ACTN11	0.000215012	0.336971	0.693	0.59	1	My2	ACTN1
ARHGAP31	0.000215591	0.476554	0.434	0.309	1	My2	ARHGAP31
NUP58	0.00021907	0.532976	0.439	0.322	1	My2	NUP58
MROH1	0.00021965	0.450331	0.469	0.337	1	My2	MROH1
MXD1	0.000219998	0.527699	0.325	0.212	1	My2	MXD1
FOXN3	0.000220762	0.40364	0.57	0.447	1	My2	FOXN3
IRAK1	0.0002214	0.344502	0.724	0.609	1	My2	IRAK1
TTC39B	0.000222427	0.337593	0.548	0.403	1	My2	TTC39B
ZC3H12C	0.000231174	0.608771	0.298	0.194	1	My2	ZC3H12C
EIF1B	0.000232677	0.354337	0.592	0.452	1	My2	EIF1B
BSCL2	0.000239725	0.376743	0.57	0.435	1	My2	BSCL2
JMJD6	0.000241309	0.555086	0.316	0.208	1	My2	JMJD6
RAB8A	0.000246749	0.370084	0.553	0.421	1	My2	RAB8A
PSMC3	0.000248504	0.449662	0.491	0.369	1	My2	PSMC3
HSBP1	0.000250916	0.442583	0.557	0.447	1	My2	HSBP1
GPAT4	0.000252002	0.413868	0.482	0.352	1	My2	GPAT4
ZNF318	0.000252811	0.591032	0.303	0.198	1	My2	ZNF318
PAG11	0.00025406	0.417218	0.566	0.458	1	My2	PAG1
PLAU	0.0002557	0.458248	0.421	0.294	1	My2	PLAU
USP4	0.000258519	0.330106	0.75	0.629	1	My2	USP4
KLHL12	0.000259835	0.472259	0.39	0.27	1	My2	KLHL12
ATP6V1E1	0.00026062	0.426155	0.504	0.373	1	My2	ATP6V1E1
KAT5	0.000261423	0.563385	0.351	0.242	1	My2	KAT5
DNMT1	0.000262219	0.408175	0.605	0.51	1	My2	DNMT1
LASP1	0.000264996	0.305703	0.776	0.716	1	My2	LASP1
PLXDC2	0.000265198	0.378468	0.61	0.472	1	My2	PLXDC2
SMIM4	0.000271079	0.403012	0.557	0.446	1	My2	SMIM4
CCDC571	0.000272386	0.527423	0.425	0.31	1	My2	CCDC57
TCF7L2	0.000278573	0.537308	0.351	0.24	1	My2	TCF7L2
PHF23	0.000279877	0.543703	0.395	0.279	1	My2	PHF23
PLEKHA2	0.000281019	0.459573	0.452	0.328	1	My2	PLEKHA2
USP15	0.000282635	0.315826	0.732	0.609	1	My2	USP15
LYSMD21	0.000286369	0.580483	0.382	0.271	1	My2	LYSMD2
RNF135	0.000287019	0.495858	0.421	0.303	1	My2	RNF135
PPP4R2	0.000288842	0.35059	0.662	0.532	1	My2	PPP4R2
UAP1L1	0.000292637	0.584886	0.364	0.258	1	My2	UAP1L1
PGGHG	0.000294913	0.406262	0.623	0.511	1	My2	PGGHG
RNASEK	0.000295005	0.313982	0.82	0.768	1	My2	RNASEK
WDR37	0.000296153	0.49017	0.377	0.262	1	My2	WDR37
PREX1	0.000298644	0.289476	0.772	0.623	1	My2	PREX1
FGD5	0.000300957	0.584084	0.311	0.207	1	My2	FGD5
TP53I11	0.000307564	0.463546	0.469	0.348	1	My2	TP53I11
ACSL3	0.0003097	0.432175	0.461	0.337	1	My2	ACSL3
TRIM39	0.000310677	0.630282	0.285	0.185	1	My2	TRIM39
PIP4P1	0.000311135	0.700889	0.25	0.157	1	My2	PIP4P1
CERT1	0.000311724	0.656593	0.285	0.186	1	My2	CERT1
FNDC3B	0.000314504	0.31159	0.763	0.696	1	My2	FNDC3B
GNAQ	0.000314511	0.308142	0.654	0.501	1	My2	GNAQ
CDV3	0.000317115	0.294051	0.82	0.746	1	My2	CDV3
CTSA1	0.000318726	0.347131	0.763	0.656	1	My2	CTSA
HEXA	0.000319908	0.318967	0.803	0.707	1	My2	HEXA
PLCB3	0.00032135	0.516918	0.346	0.236	1	My2	PLCB3
N4BP11	0.000332439	0.3763	0.596	0.473	1	My2	N4BP1
STX6	0.000332556	0.460893	0.469	0.348	1	My2	STX6
CD300A	0.00033433	0.629394	0.311	0.21	1	My2	CD300A
MGAT4A	0.000336843	0.358706	0.544	0.406	1	My2	MGAT4A
ADIPOR1	0.000337539	0.37149	0.675	0.542	1	My2	ADIPOR1
INF2	0.000340727	0.344052	0.689	0.57	1	My2	INF2
PLEKHM21	0.000342856	0.313988	0.711	0.597	1	My2	PLEKHM2
NUDT3	0.000347692	0.352804	0.579	0.445	1	My2	NUDT3
MEPCE	0.000350555	0.351814	0.513	0.381	1	My2	MEPCE
LSS	0.000351937	0.466755	0.522	0.41	1	My2	LSS
IDH3G	0.000352849	0.404631	0.544	0.41	1	My2	IDH3G
RAB11FIP1	0.000355152	0.578169	0.307	0.204	1	My2	RAB11FIP1
NAPA	0.000356388	0.281681	0.803	0.722	1	My2	NAPA
SLC49A4	0.000356945	0.572663	0.281	0.18	1	My2	SLC49A4
CYB561D2	0.000359543	0.475158	0.408	0.292	1	My2	CYB561D2
OS9	0.00035996	0.250716	0.917	0.92	1	My2	OS9
LAMB3	0.000362183	0.389356	0.263	0.164	1	My2	LAMB3
ORAI2	0.000366527	0.469559	0.513	0.404	1	My2	ORAI2
NSFL1C	0.000367788	0.471267	0.404	0.286	1	My2	NSFL1C
FAM120A	0.000368099	0.301439	0.811	0.759	1	My2	FAM120A
LTBR	0.000372852	0.316098	0.487	0.351	1	My2	LTBR
VDR1	0.000372987	0.579687	0.32	0.218	1	My2	VDR
MYL12A	0.000378611	0.284603	0.702	0.582	1	My2	MYL12A
RHBDD21	0.000378804	0.454933	0.447	0.334	1	My2	RHBDD2
OTULINL	0.000380024	0.439076	0.395	0.277	1	My2	OTULINL
MAPK131	0.000383015	0.464124	0.491	0.369	1	My2	MAPK13
NCBP1	0.000384204	0.476339	0.368	0.254	1	My2	NCBP1
NDUFS2	0.000386248	0.316996	0.614	0.476	1	My2	NDUFS2
MED8	0.00038772	0.38328	0.487	0.363	1	My2	MED8
NUP62	0.000388892	0.341073	0.601	0.469	1	My2	NUP62
CHMP4A	0.000390227	0.413837	0.544	0.428	1	My2	CHMP4A
ATP5PD	0.000391235	0.308639	0.803	0.711	1	My2	ATP5PD
TMEM63A	0.000395571	0.391321	0.531	0.405	1	My2	TMEM63A
RIPK3	0.000395583	0.48658	0.333	0.223	1	My2	RIPK3
COX16	0.000397326	0.402272	0.513	0.386	1	My2	COX16
MBOAT71	0.000400806	0.482882	0.421	0.306	1	My2	MBOAT7
CCDC91	0.000404235	0.323204	0.732	0.59	1	My2	CCDC91
ADAM17	0.000409937	0.624656	0.285	0.187	1	My2	ADAM17
PPFIA1	0.000417701	0.414253	0.553	0.433	1	My2	PPFIA1
RBM19	0.000421238	0.595247	0.307	0.206	1	My2	RBM19
E2F3	0.000427485	0.576177	0.254	0.159	1	My2	E2F3
CHMP4B	0.000432807	0.359991	0.675	0.559	1	My2	CHMP4B
NUCB11	0.000442453	0.25512	0.868	0.86	1	My2	NUCB1
METTL17	0.000444324	0.566095	0.316	0.213	1	My2	METTL17
DDHD1	0.000449766	0.440375	0.539	0.437	1	My2	DDHD1
FBXL15	0.000462554	0.564692	0.325	0.221	1	My2	FBXL15
IDH3A	0.00047097	0.624593	0.346	0.244	1	My2	IDH3A
CRIM1	0.000474182	0.419386	0.566	0.449	1	My2	CRIM1
SSH1	0.000476234	0.53879	0.333	0.227	1	My2	SSH1
ACSL5	0.000496815	0.308728	0.531	0.394	1	My2	ACSL5
RANBP3	0.000504811	0.453068	0.43	0.313	1	My2	RANBP3
HERPUD2	0.000505351	0.479771	0.395	0.283	1	My2	HERPUD2
SLC49A3	0.000507912	0.571194	0.373	0.267	1	My2	SLC49A3
PSMF1	0.000510064	0.329528	0.623	0.504	1	My2	PSMF1
GATAD2A	0.000512354	0.323531	0.693	0.574	1	My2	GATAD2A
MAP3K11	0.000512485	0.364011	0.636	0.505	1	My2	MAP3K11
IQSEC2	0.000512572	0.528837	0.289	0.189	1	My2	IQSEC2
CDC42SE1	0.000518236	0.257202	0.86	0.814	1	My2	CDC42SE1
PSMD2	0.00052058	0.265235	0.719	0.571	1	My2	PSMD2
KCNAB2	0.00052075	0.295365	0.658	0.539	1	My2	KCNAB2
PLBD2	0.00052451	0.373423	0.544	0.425	1	My2	PLBD2
LRPAP1	0.000527207	0.3497	0.715	0.634	1	My2	LRPAP1
FAM49B	0.0005319	0.342364	0.645	0.536	1	My2	FAM49B
C3orf38	0.000533794	0.421366	0.421	0.304	1	My2	C3orf38
ATG101	0.000535601	0.458688	0.36	0.249	1	My2	ATG101
C1orf162	0.000550875	0.490101	0.351	0.243	1	My2	C1orf162
TLR1	0.000551681	0.603095	0.263	0.17	1	My2	TLR1
EML4	0.00055623	0.364429	0.57	0.448	1	My2	EML4
CPD	0.000556513	0.503224	0.395	0.288	1	My2	CPD
RC3H1	0.000559976	0.472979	0.408	0.296	1	My2	RC3H1
TNFRSF4	0.000562121	0.547618	0.329	0.229	1	My2	TNFRSF4
NT5C2	0.000565008	0.36456	0.623	0.495	1	My2	NT5C2
MSC	0.000569946	0.742843	0.259	0.169	1	My2	MSC
PCF11	0.000572711	0.590053	0.316	0.216	1	My2	PCF11
CCDC167	0.00059163	0.474907	0.346	0.238	1	My2	CCDC167
ASAP2	0.000598028	0.494438	0.303	0.2	1	My2	ASAP2
GET3	0.000598445	0.361021	0.544	0.418	1	My2	GET3
SUFU	0.00061694	0.60086	0.333	0.234	1	My2	SUFU
COMMD4	0.000618106	0.522653	0.443	0.332	1	My2	COMMD4
AGO1	0.000624481	0.383665	0.482	0.357	1	My2	AGO1
ZNF589	0.000625301	0.617224	0.307	0.21	1	My2	ZNF589
ZNF592	0.000626177	0.541703	0.417	0.311	1	My2	ZNF592
SLC25A24	0.000629659	0.452395	0.382	0.267	1	My2	SLC25A24
AP1AR	0.000630321	0.511877	0.338	0.235	1	My2	AP1AR
SLC25A40	0.000631672	0.615031	0.268	0.175	1	My2	SLC25A40
APBB1IP	0.000631706	0.433263	0.531	0.43	1	My2	APBB1IP
PSTPIP11	0.000637473	0.311935	0.601	0.479	1	My2	PSTPIP1
YIPF4	0.000638665	0.337035	0.583	0.467	1	My2	YIPF4
ZBTB14	0.000653014	0.566752	0.268	0.174	1	My2	ZBTB14
DCAF7	0.00065607	0.270978	0.732	0.609	1	My2	DCAF7
SNX20	0.000661901	0.339964	0.632	0.507	1	My2	SNX20
APIP	0.000663407	0.513803	0.311	0.21	1	My2	APIP
RFFL	0.000666717	0.429343	0.474	0.361	1	My2	RFFL
HERC5	0.00067042	0.668446	0.259	0.169	1	My2	HERC5
GIMAP8	0.000689566	0.436759	0.452	0.336	1	My2	GIMAP8
BIRC2	0.000691265	0.329795	0.548	0.414	1	My2	BIRC2
SNX14	0.000698942	0.41179	0.408	0.292	1	My2	SNX14
BCAP311	0.000700284	0.32789	0.768	0.691	1	My2	BCAP31
KDM6B	0.000707397	0.505602	0.526	0.431	1	My2	KDM6B
FYB1	0.000727963	0.264357	0.781	0.648	1	My2	FYB1
RAB18	0.000732641	0.320842	0.596	0.475	1	My2	RAB18
GMFG	0.000733974	0.284699	0.785	0.717	1	My2	GMFG
PRDX3	0.000739005	0.507008	0.325	0.222	1	My2	PRDX3
LIG4	0.000741783	0.56697	0.259	0.167	1	My2	LIG4
FUCA2	0.000748605	0.557556	0.298	0.201	1	My2	FUCA2
[truncated: 8,879 more rows]

## Sheet: Fig. 1H
Table: Source data file for violin plots in Fig. 1H
IDO1	ident	CD274	ident
2.70806	My2	0.693161	My2
2.07944	My1	-5.64698e-06	My1
2.63906	My2	0.693151	My2
2.3979	My1	6.32863e-06	My1
2.48491	My2	1.09862	My2
2.56495	My1	0.693146	My1
2.89039	My2	1.38631	My2
2.30258	My2	-9.4659e-07	My2
3.04454	My2	1.79178	My2
2.19722	My1	0.693147	My1
3.21889	My2	0.69316	My2
1.79178	My1	2.28665e-05	My1
1.60942	My1	0.693133	My1
2.63905	My1	1.09861	My1
2.39789	My1	-1.33321e-06	My1
2.3979	My1	0.693154	My1
1.79176	My1	-2.84253e-06	My1
2.83319	My1	0.693121	My1
2.1972	My1	0.693123	My1
1.09863	My3	1.32011e-05	My3
1.60943	My3	0.693144	My3
2.30257	My2	-1.78131e-05	My2
3.04452	My2	1.60944	My2
2.70806	My2	1.09862	My2
2.77261	My1	1.89519e-05	My1
2.39789	My1	-4.30469e-06	My1
1.09861	My1	-2.57269e-06	My1
1.38628	My1	-1.76316e-05	My1
1.3863	My1	0.693152	My1
2.70804	My2	0.693141	My2
2.19723	My1	4.5545e-06	My1
1.60944	My1	1.09862	My1
2.3026	My1	1.09862	My1
2.56494	My1	0.693141	My1
2.3979	My2	0.693152	My2
2.63904	My1	-1.71701e-05	My1
2.30258	My1	0.693139	My1
1.38629	My3	0.693139	My3
2.1972	My1	0.693123	My1
1.60944	My1	1.09861	My1
2.07944	My1	2.05999e-06	My1
2.70805	My2	-3.61057e-06	My2
2.30259	My1	0.693155	My1
1.60943	My1	0.69314	My1
2.30257	My1	1.0986	My1
2.56495	My1	4.32818e-06	My1
2.56494	My2	-8.11393e-06	My2
2.63907	My1	0.693162	My1
1.60943	My3	-4.31446e-06	My3
1.09862	My1	6.55648e-06	My1
1.94591	My1	3.21925e-06	My1
2.4849	My1	1.38629	My1
2.89039	My2	1.09863	My2
3.4012	My1	0.693154	My1
2.3979	My1	0.693148	My1
2.19723	My3	2.76551e-06	My3
2.89038	My2	1.60944	My2
2.30259	My1	8.98329e-07	My1
1.94588	My1	1.09858	My1
2.3979	My1	2.84883e-06	My1
2.39789	My1	0.693144	My1
3.04452	My1	1.85231e-06	My1
2.19723	My2	1.3863	My2
1.94592	My1	1.39974e-05	My1
2.07943	My1	0.69314	My1
2.70806	My1	1.30254e-05	My1
2.70805	My1	3.35848e-06	My1
2.3026	My1	0.693158	My1
2.7726	My2	1.09862	My2
2.63906	My1	7.20878e-06	My1
2.99572	My2	1.0986	My2
2.30258	My2	1.60944	My2
6.23518e-06	My3	6.23518e-06	My3
2.07943	My1	0.693138	My1
2.30258	My2	0.693142	My2
2.56496	My1	1.09862	My1
2.30259	My1	7.68179e-06	My1
2.77259	My2	0.693152	My2
2.39789	My1	-8.85776e-06	My1
2.63905	My2	1.0986	My2
2.56496	My2	0.693162	My2
2.77259	My1	0.69315	My1
2.3979	My1	0.693148	My1
1.60944	My1	1.60944	My1
1.9459	My1	0.693135	My1
1.79177	My1	0.693153	My1
2.19722	My2	-2.1714e-06	My2
2.63906	My2	0.693145	My2
2.3979	My1	0.693157	My1
2.70806	My1	0.693155	My1
2.19724	My1	0.693161	My1
1.79175	My1	0.693142	My1
2.07945	My1	1.09862	My1
2.3026	My1	1.09863	My1
2.07943	My1	-1.11079e-05	My1
1.0986	My1	-8.60793e-06	My1
2.63905	My1	0.693136	My1
1.79174	My1	-1.45921e-05	My1
2.99573	My1	7.99826e-07	My1
2.7726	My1	1.3863	My1
2.83323	My2	0.693159	My2
2.7726	My2	0.693158	My2
1.60943	My1	-1.00321e-05	My1
1.60946	My2	1.84848e-05	My2
1.09861	My1	0.693141	My1
2.19723	My1	0.693148	My1
1.09861	My1	1.38629	My1
2.30258	My2	1.09861	My2
2.70805	My2	1.3863	My2
2.77259	My2	1.19161e-06	My2
2.07944	My1	0.693147	My1
2.3979	My1	0.693148	My1
1.09861	My1	-4.85435e-06	My1
1.94591	My1	0.693142	My1
2.8332	My2	1.0986	My2
2.07944	My2	0.693143	My2
2.63905	My2	0.693142	My2
2.56498	My1	0.693174	My1
2.39788	My1	-1.36212e-05	My1
2.77259	My1	0.693149	My1
2.70804	My2	-1.49363e-05	My2
1.60942	My1	-1.47044e-05	My1
2.3979	My1	0.693148	My1
2.8332	My1	0.693137	My1
1.60944	My1	0.693147	My1
1.79176	My2	0.693143	My2
0.693141	My1	-6.13672e-06	My1
0.693127	My1	1.09859	My1
-1.22475e-05	My2	0.693135	My2
1.3863	My1	1.79516e-06	My1
0.693153	My1	5.67621e-06	My1
-4.92877e-06	My3	-4.92877e-06	My3
1.09861	My2	1.09861	My2
0.693158	My1	1.12289e-05	My1
0.693162	My1	1.43986e-05	My1
1.0986	My2	-1.09711e-05	My2
0.693146	My1	-1.1732e-06	My1
1.2015e-05	My1	1.2015e-05	My1
-4.6973e-06	My2	0.693142	My2
1.60944	My1	-5.24695e-07	My1
-8.61073e-07	My2	0.693146	My2
2.07943	My1	-8.87679e-06	My1
0.693143	My3	0.693143	My3
0.693147	My2	1.09861	My2
-4.13869e-06	My1	1.38629	My1
1.38631	My1	0.693158	My1
1.38629	My2	0.693142	My2
0.693143	My1	-4.33169e-06	My1
1.79177	My2	0.693154	My2
1.0986	My2	-1.05637e-05	My2
1.60944	My1	1.09861	My1
1.79174	My1	0.693132	My1
1.38631	My1	1.16717e-05	My1
0.693144	My1	-2.73646e-06	My1
1.38629	My2	-4.67845e-06	My2
1.38628	My1	-1.23825e-05	My1
1.09861	My1	1.09861	My1
-8.00282e-06	My1	-8.00282e-06	My1
-5.33492e-06	My1	-5.33492e-06	My1
1.28768e-05	My2	1.09863	My2
0.693145	My1	-1.75526e-06	My1
1.0986	My2	1.60943	My2
1.63207e-06	My1	1.63207e-06	My1
0.693144	My2	-3.62738e-06	My2
1.09862	My1	1.09862	My1
0.693162	My2	0.693162	My2
-9.92693e-06	My1	0.693137	My1
4.5465e-06	My1	4.5465e-06	My1
1.09861	My1	8.48981e-07	My1
0.693156	My1	8.95566e-06	My1
-2.29778e-06	My3	-2.29778e-06	My3
8.36619e-06	My1	1.09862	My1
0.69313	My2	0.69313	My2
1.68946e-05	My1	1.68946e-05	My1
0.693156	My2	1.09862	My2
1.09861	My1	-1.50776e-06	My1
-1.44901e-05	My1	-1.44901e-05	My1
1.09862	My1	0.693154	My1
0.693152	My1	0.693152	My1
-6.35563e-08	My1	0.693147	My1
0.693149	My1	1.09861	My1
0.693141	My1	-5.84109e-06	My1
0.693151	My1	3.68807e-06	My1
0.69315	My1	2.94654e-06	My1
1.09861	My2	0.693144	My2
1.9459	My2	-1.33624e-05	My2
0.693154	My1	7.00749e-06	My1
0.693153	My1	0.693153	My1
0.693139	My1	0.693139	My1
0.693131	My1	0.693131	My1
1.3863	My1	2.04959e-06	My1
0.693144	My1	0.693144	My1
1.3863	My2	0.69315	My2
-1.294e-05	My1	1.0986	My1
0.693138	My3	0.693138	My3
1.09862	My1	1.08577e-05	My1
0.693151	My1	4.03775e-06	My1
2.19723	My2	5.86488e-06	My2
2.48492	My2	0.693165	My2
2.07944	My2	1.28821e-06	My2
2.07942	My2	-2.00093e-05	My2
3.33777e-06	My3	0.693151	My3
1.38631	My3	1.17133e-05	My3
1.60946	My2	2.05954e-05	My2
2.30257	My2	1.0986	My2
1.60943	My1	-1.15086e-05	My1
1.60943	My3	-7.05821e-06	My3
2.07943	My2	1.0986	My2
1.60943	My2	-6.45744e-06	My2
2.4849	My2	1.09861	My2
1.0986	My3	-1.20122e-05	My3
1.38631	My3	2.03697e-05	My3
0.693148	My1	1.07775e-06	My1
1.38629	My1	-8.41081e-07	My1
1.60944	My2	4.9562e-06	My2
0.693148	My1	3.74152e-07	My1
2.39789	My2	1.09861	My2
1.94592	My2	1.47679e-05	My2
0.693145	My1	-2.1703e-06	My1
1.38628	My2	-1.2836e-05	My2
2.19723	My2	1.09862	My2
2.30258	My2	-3.51513e-06	My2
1.9459	My2	-5.21796e-06	My2
2.39788	My2	-1.06813e-05	My2
1.60944	My1	4.28366e-06	My1
1.79176	My2	-1.74018e-06	My2
2.3979	My2	0.693152	My2
1.38629	My2	-2.34365e-06	My2
1.9459	My1	-6.58503e-06	My1
0.69316	My3	1.25024e-05	My3
2.56495	My2	-2.71764e-06	My2
1.09862	My2	9.47952e-06	My2
1.9459	My2	-1.20158e-05	My2
-4.66116e-06	My3	-4.66116e-06	My3
-2.69351e-06	My1	-2.69351e-06	My1
1.09861	My3	-3.90965e-06	My3
2.3026	My2	1.34871e-05	My2
2.48491	My1	-2.27647e-07	My1
2.3979	My2	2.44226e-06	My2
2.19722	My1	-9.42372e-06	My1
2.63905	My2	0.69314	My2
2.7726	My2	1.09862	My2
0.69316	My1	1.25848e-05	My1
1.09862	My2	1.24886e-05	My2
0.693133	My1	-1.38064e-05	My1
1.38631	My2	0.693168	My2
1.01687e-05	My2	1.01687e-05	My2
1.09861	My3	0.693147	My3
7.03608e-06	My1	7.03608e-06	My1
1.9459	My2	-9.71385e-06	My2
1.60943	My2	-1.09616e-05	My2
2.30259	My2	1.09861	My2
1.79175	My2	-1.1985e-05	My2
0.693149	My1	0.693149	My1
2.19724	My2	0.69316	My2
-1.03387e-05	My3	-1.03387e-05	My3
2.07943	My1	-7.38441e-06	My1
4.65639e-07	My1	4.65639e-07	My1
2.30257	My2	-1.0176e-05	My2
1.60943	My2	-3.83284e-06	My2
8.72755e-06	My3	8.72755e-06	My3
0.693157	My2	1.09862	My2
1.79176	My2	3.83847e-06	My2
1.60942	My3	1.09859	My3
1.60944	My2	0.693147	My2
0.693158	My1	1.06477e-05	My1
1.09862	My3	1.09862	My3
2.07944	My2	0.693145	My2
1.38627	My2	0.69312	My2
0.693148	My1	1.09861	My1
1.94592	My2	0.693153	My2
1.60944	My3	0.693148	My3
1.79176	My2	1.57413e-06	My2
1.79176	My2	0.693151	My2
0.693143	My1	-3.9655e-06	My1
2.56496	My2	1.09863	My2
1.94591	My2	0.693152	My2
1.0986	My2	-1.24267e-05	My2
1.94592	My2	1.38158e-05	My2
0.693159	My3	1.20446e-05	My3
8.24074e-06	My1	8.24074e-06	My1
2.07942	My2	1.38628	My2
2.4849	My2	0.693141	My2
1.94592	My1	6.35514e-06	My1
1.79176	My1	4.3722e-07	My1
1.3863	My1	3.48012e-06	My1
1.38632	My1	2.45959e-05	My1
2.07943	My2	-8.1838e-06	My2
1.38627	My1	-2.1132e-05	My1
1.3863	My1	2.73695e-06	My1
2.77258	My2	0.69314	My2
0.693152	My3	4.46041e-06	My3
0.693139	My1	-8.12385e-06	My1
2.21206e-05	My3	2.21206e-05	My3
2.07944	My1	-1.23706e-06	My1
2.07944	My2	1.38629	My2
2.4849	My2	1.09861	My2
0.693156	My1	1.09862	My1
1.09861	My3	9.73405e-07	My3
1.94589	My2	-1.62562e-05	My2
2.07944	My2	0.693147	My2
2.19723	My2	7.60242e-06	My2
2.07944	My2	0.693148	My2
7.35072e-06	My1	1.09862	My1
0.693146	My1	-1.46473e-06	My1
1.38629	My2	0.693147	My2
2.48491	My2	0.693152	My2
2.63907	My2	0.693157	My2
1.60943	My2	-1.2464e-05	My2
0.693147	My2	0.693147	My2
1.60944	My1	-7.09622e-07	My1
1.0986	My2	0.69314	My2
0.693137	My2	1.0986	My2
1.38629	My2	1.09861	My2
1.3863	My1	5.86808e-06	My1
2.30258	My2	-4.16323e-06	My2
1.60943	My2	-7.84888e-06	My2
1.3863	My3	1.3863	My3
-1.23671e-05	My2	-1.23671e-05	My2
0.693158	My3	1.04587e-05	My3
0.693142	My3	-4.84595e-06	My3
2.19723	My2	0.693149	My2
1.38629	My3	1.38629	My3
2.07944	My2	1.09861	My2
0.693165	My3	1.80938e-05	My3
0.693139	My3	0.693139	My3
1.09862	My3	1.14547e-05	My3
2.63906	My2	0.693147	My2
0.693139	My1	-8.35206e-06	My1
1.09861	My3	-6.87636e-07	My3
1.3863	My2	7.46772e-06	My2
1.09861	My1	-4.25519e-06	My1
1.38629	My2	0.693139	My2
1.94591	My2	1.52764e-06	My2
1.09862	My2	9.88597e-06	My2
2.39789	My2	1.09861	My2
1.60942	My1	1.0986	My1
0.693134	My1	-1.30668e-05	My1
2.94443	My2	1.0986	My2
1.79175	My2	0.693142	My2
2.07944	My2	1.09861	My2
1.09862	My3	0.693154	My3
1.38629	My3	-4.34617e-06	My3
1.38628	My2	-1.11388e-05	My2
1.79177	My1	6.07106e-06	My1
2.3979	My2	0.69315	My2
1.38631	My2	0.693159	My2
2.07942	My2	0.69313	My2
2.19723	My3	1.09861	My3
1.38631	My2	1.35336e-05	My2
1.3863	My2	7.24174e-06	My2
2.63905	My2	-8.32553e-06	My2
1.94592	My2	0.693155	My2
1.9459	My2	0.693138	My2
1.09861	My1	-4.53398e-06	My1
1.18753e-05	My3	0.693159	My3
2.07944	My1	-2.90145e-06	My1
2.3979	My2	8.28546e-06	My2
2.4849	My2	0.693144	My2
1.60942	My2	0.693131	My2
-8.48816e-06	My3	0.693139	My3
1.9459	My2	-1.08852e-05	My2
1.94591	My2	0.693142	My2
0.693144	My1	-3.36311e-06	My1
3.13549	My2	1.09861	My2
1.38629	My1	-2.43247e-06	My1
1.60946	My2	1.8922e-05	My2
2.48489	My2	-1.386e-05	My2
2.4849	My2	-4.14824e-06	My2
2.48491	My2	0.693151	My2
0.693163	My3	1.62844e-05	My3
1.3863	My1	0.693148	My1
1.23915e-05	My3	0.69316	My3
1.38628	My2	0.693131	My2
1.09863	My2	1.44636e-05	My2
-6.9056e-06	My1	-6.9056e-06	My1
-2.76431e-06	My3	-2.76431e-06	My3
1.0986	My1	1.0986	My1
1.09861	My1	1.33869e-06	My1
1.09863	My1	1.78534e-05	My1
2.42216e-05	My1	1.09864	My1
-1.07683e-05	My1	-1.07683e-05	My1
1.79176	My2	0.693152	My2
1.38852e-05	My1	0.693161	My1
1.09861	My1	-1.95657e-06	My1
-2.18175e-06	My3	-2.18175e-06	My3
0.693144	My1	0.693144	My1
0.693153	My3	0.693153	My3
1.39743e-05	My3	1.39743e-05	My3
0.693154	My3	6.8762e-06	My3
0.69315	My1	3.20188e-06	My1
1.09861	My3	0.693144	My3
1.09862	My1	4.98349e-06	My1
1.60943	My2	-5.49537e-06	My2
-2.79257e-06	My1	1.38629	My1
1.09651e-05	My3	1.09651e-05	My3
0.693152	My2	4.42013e-06	My2
2.30259	My2	2.41016e-06	My2
0.693145	My2	-2.55608e-06	My2
1.3863	My3	9.31033e-06	My3
0.693161	My3	0.693161	My3
1.0986	My3	-8.69272e-06	My3
0.693148	My1	5.5487e-07	My1
1.09861	My1	4.90669e-07	My1
1.09861	My1	-5.78356e-06	My1
1.0986	My3	-9.98739e-06	My3
0.693147	My3	-2.43278e-08	My3
0.693154	My1	0.693154	My1
1.47684e-05	My3	0.693162	My3
-1.90915e-05	My1	-1.90915e-05	My1
-7.02439e-06	My3	0.69314	My3
1.09861	My1	1.09861	My1
1.0986	My1	-1.66316e-05	My1
1.0986	My2	-7.50533e-06	My2
0.693139	My3	-7.77352e-06	My3
-7.2257e-06	My3	0.69314	My3
1.38627	My3	1.09859	My3
1.60944	My3	2.13419e-06	My3
0.693141	My1	0.693141	My1
1.94593	My2	0.693162	My2
0.693155	My3	0.693155	My3
-1.45353e-05	My1	1.0986	My1
9.83954e-07	My3	0.693148	My3
1.09861	My3	0.693141	My3
1.3863	My3	8.88281e-06	My3
0.693148	My1	5.30704e-07	My1
1.09861	My1	-5.57024e-06	My1
1.3863	My2	0.693152	My2
0.693149	My1	1.52608e-06	My1
0.693146	My1	-1.64618e-06	My1
0.693167	My2	2.01989e-05	My2
-5.29386e-06	My1	-5.29386e-06	My1
0.693142	My3	0.693142	My3
1.0986	My1	1.0986	My1
1.38629	My1	-4.05267e-07	My1
0.693156	My2	8.90356e-06	My2
-2.07139e-05	My3	-2.07139e-05	My3
1.09861	My1	-2.50065e-06	My1
-1.18165e-05	My1	1.0986	My1
0.693162	My1	1.44194e-05	My1
0.693161	My1	1.3579e-05	My1
0.693151	My1	3.34503e-06	My1
1.79177	My1	1.42934e-05	My1
1.79175	My2	1.0986	My2
1.09862	My3	9.50652e-06	My3
0.693141	My1	-5.85012e-06	My1
1.09862	My1	3.20958e-06	My1
2.07944	My2	1.38629	My2
1.09861	My1	0.693144	My1
1.60944	My1	5.46115e-06	My1
1.0986	My1	1.60942	My1
0.693145	My2	0.693145	My2
2.07944	My2	1.71007e-06	My2
1.09861	My1	-4.03467e-06	My1
1.3863	My1	0.693148	My1
1.09861	My1	-3.18881e-06	My1
1.38631	My1	1.09863	My1
2.07945	My1	0.693154	My1
2.19725	My2	1.09864	My2
1.79175	My1	0.693139	My1
1.94592	My1	8.14366e-06	My1
2.07946	My1	1.38632	My1
2.30259	My1	3.0098e-06	My1
2.19721	My2	-1.08308e-05	My2
1.79175	My1	-1.00632e-05	My1
2.39789	My2	0.693147	My2
1.38631	My1	1.30912e-05	My1
1.60945	My1	7.504e-06	My1
2.1972	My2	-2.13837e-05	My2
1.79175	My1	0.69314	My1
2.63906	My1	-9.05648e-08	My1
1.79174	My2	-1.45813e-05	My2
1.79177	My1	6.9453e-06	My1
1.94589	My2	0.693123	My2
1.3863	My1	1.09861	My1
2.07944	My1	0.693143	My1
2.07944	My1	0.693142	My1
1.60944	My2	-2.83647e-06	My2
1.09862	My1	3.14795e-06	My1
2.30259	My1	3.96327e-06	My1
2.19722	My2	1.38629	My2
1.94589	My1	-1.92495e-05	My1
1.38628	My1	-1.43923e-05	My1
2.07943	My2	-1.46966e-05	My2
1.09862	My1	1.09862	My1
1.09861	My2	0.693145	My2
1.60944	My2	2.69677e-06	My2
1.38628	My2	-1.55893e-05	My2
1.9459	My1	-5.35588e-06	My1
1.79177	My2	0.693153	My2
1.79176	My2	0.693145	My2
2.56495	My2	0.693146	My2
1.60944	My1	-7.20615e-07	My1
1.21091e-05	My1	1.09862	My1
1.9459	My1	-6.14897e-06	My1
1.3863	My1	6.76126e-06	My1
1.09862	My1	8.986e-06	My1
1.60943	My1	1.0986	My1
2.19723	My2	1.09861	My2
1.79176	My1	-1.12217e-07	My1
1.94592	My2	0.693157	My2
1.79177	My2	1.09862	My2
1.38629	My1	0.693147	My1
2.19723	My1	1.3601e-06	My1
2.30258	My1	-7.20154e-06	My1
2.30258	My2	0.693145	My2
2.19721	My2	-1.02921e-05	My2
2.07943	My1	-9.66956e-06	My1
1.79175	My2	-1.22081e-05	My2
1.3863	My1	0.693156	My1
2.3026	My2	0.693158	My2
1.09861	My1	0.693143	My1
1.60943	My1	-1.12898e-05	My1
1.79176	My2	-8.79313e-07	My2
2.48493	My2	2.2419e-05	My2
1.09863	My2	0.693168	My2
2.19721	My1	0.69313	My1
2.07944	My1	-3.56907e-06	My1
0.693163	My1	1.53328e-05	My1
1.60944	My1	-3.82441e-07	My1
1.79178	My2	0.693163	My2
1.60943	My2	0.693144	My2
1.94592	My1	0.693153	My1
1.79176	My1	0.693149	My1
2.07947	My1	3.22907e-05	My1
2.07945	My1	9.20453e-06	My1
2.07943	My1	0.693135	My1
1.09861	My1	1.09861	My1
1.60944	My1	1.09862	My1
2.30257	My2	1.38628	My2
1.60942	My1	-1.80441e-05	My1
2.07943	My1	0.693136	My1
1.38629	My2	0.693144	My2
1.60945	My2	1.38631	My2
1.38629	My1	0.693144	My1
2.19723	My2	1.62381e-06	My2
1.94591	My1	-6.46069e-07	My1
1.9459	My1	0.69314	My1
1.94592	My1	1.3622e-05	My1
1.0986	My1	-1.09651e-05	My1
2.30258	My1	-2.28434e-06	My1
2.07944	My1	0.693144	My1
1.79176	My1	1.09862	My1
1.38631	My1	0.693163	My1
2.19723	My1	0.693152	My1
1.38631	My1	0.693161	My1
2.30259	My1	7.63097e-06	My1
2.07944	My2	0.693141	My2
1.94591	My2	0.693148	My2
1.38631	My1	0.693161	My1
1.79174	My2	1.0986	My2
1.60944	My2	0.69315	My2
2.07944	My1	-1.5679e-06	My1
2.30259	My2	0.693156	My2
2.30259	My2	0.693155	My2
3.01053e-06	My1	0.69315	My1
1.60945	My1	1.49281e-05	My1
1.0986	My2	-1.52549e-05	My2
1.94592	My2	1.09862	My2
0.693131	My1	-1.57953e-05	My1
1.09862	My1	0.693153	My1
0.693148	My1	0.693148	My1
1.3863	My1	9.67262e-06	My1
1.60944	My2	7.88124e-07	My2
1.60942	My2	-1.5687e-05	My2
0.693127	My1	-2.00782e-05	My1
5.40974e-06	My1	5.40974e-06	My1
0.693146	My1	-7.33766e-07	My1
-5.71018e-06	My1	-5.71018e-06	My1
0.693144	My1	-3.11068e-06	My1
1.38629	My1	1.09861	My1
0.693146	My1	-1.5734e-06	My1
1.38629	My1	-9.31305e-06	My1
1.09859	My1	-1.98301e-05	My1
1.79176	My1	-2.196e-06	My1
0.693158	My2	1.04528e-05	My2
1.09863	My1	1.38631	My1
2.6062e-08	My3	0.693147	My3
1.38629	My1	1.09861	My1
1.3863	My1	9.62982e-06	My1
1.09861	My2	5.3571e-07	My2
1.38629	My2	-4.34898e-06	My2
1.09859	My1	-1.7373e-05	My1
1.0986	My1	-1.2637e-05	My1
1.09862	My1	4.06309e-06	My1
1.38628	My1	-1.45965e-05	My1
0.693158	My1	1.04846e-05	My1
0.693134	My1	-1.34643e-05	My1
1.38629	My1	0.693145	My1
1.38629	My1	-2.33596e-08	My1
1.09861	My1	0.693147	My1
1.51947e-06	My2	0.693149	My2
1.3863	My2	5.98511e-06	My2
-1.26212e-06	My3	-1.26212e-06	My3
0.693145	My1	-2.48536e-06	My1
1.79176	My2	1.09861	My2
-4.33642e-06	My1	0.693143	My1
1.60945	My1	0.693163	My1
1.09859	My1	-2.17025e-05	My1
1.09862	My3	1.60945	My3
1.79176	My1	0.693145	My1
0.693151	My1	4.2232e-06	My1
1.09862	My1	9.87653e-06	My1
2.19723	My2	0.693156	My2
0.693141	My1	-6.60522e-06	My1
2.07946	My1	0.693163	My1
1.60942	My1	-1.62298e-05	My1
1.09862	My1	8.63896e-06	My1
1.09861	My1	-5.11603e-06	My1
-1.91737e-05	My1	0.693128	My1
1.38628	My1	-1.86581e-05	My1
1.09861	My1	2.45179e-06	My1
1.60946	My1	0.693169	My1
1.60944	My1	2.73376e-06	My1
1.38631	My1	1.13078e-05	My1
1.09862	My1	8.38669e-06	My1
1.38629	My1	-6.54615e-06	My1
1.3863	My3	1.09862	My3
0.693151	My1	3.52951e-06	My1
0.693149	My3	2.06599e-06	My3
1.3863	My1	0.693157	My1
7.47452e-06	My3	7.47452e-06	My3
1.09861	My1	-6.26575e-06	My1
0.693151	My1	3.95224e-06	My1
1.0986	My1	-8.92168e-06	My1
0.693153	My1	6.30818e-06	My1
1.79176	My1	-4.32705e-06	My1
1.09862	My1	4.52139e-06	My1
3.67999e-06	My1	3.67999e-06	My1
1.79176	My1	0.693144	My1
1.79176	My2	4.65513e-06	My2
5.74356e-06	My1	5.74356e-06	My1
1.09861	My1	-2.307e-06	My1
1.09862	My1	0.693159	My1
1.3927e-05	My1	1.3927e-05	My1
1.60943	My2	1.09861	My2
1.38629	My1	0.693139	My1
1.09862	My1	5.13539e-06	My1
0.693138	My2	1.0986	My2
1.09861	My1	0.693143	My1
1.09862	My1	8.02933e-06	My1
0.693141	My1	-5.73477e-06	My1
0.693128	My1	-1.92813e-05	My1
1.09862	My1	1.09862	My1
0.693131	My1	-1.60254e-05	My1
1.60942	My2	-1.3546e-05	My2
1.38626	My1	-3.01793e-05	My1
0.693155	My1	0.693155	My1
1.09861	My2	2.51097e-06	My2
1.3863	My2	0.693152	My2
0.693156	My3	0.693156	My3
1.09861	My1	0.693147	My1
0.693136	My3	-1.10558e-05	My3
1.3863	My1	5.63776e-06	My1
1.60945	My1	1.09863	My1
-1.50022e-05	My1	0.693132	My1
1.09861	My1	0.693141	My1
1.79176	My2	-2.92245e-06	My2
1.0986	My1	0.693134	My1
1.79177	My1	1.09862	My1
1.60943	My2	0.693141	My2

## Sheet: Fig. 1I
Table: Source data file for ten most abundant cell types predicted in My1, My2, My3
cell_type	My1			cell_type	My2			cell_type	My3
DC2	3.09504			DC2	5.39698			DC2	4.1148
ILC1NK	1.72994			ILC1NK	1.32251			ILC1NK	2.05111
ILC2	2.36233			ILC2	2.59407			ILC2	2.24701
Macro1	1.40601			Macro1	2.07579			Macro1	1.89459
Macro2	4.49735			Macro2	6.15648			Macro2	5.37515
Mono	3.89204			Mono	7.26163			Mono	3.07667
NK	3.07913			NK	4.06002			NK	3.23153
Others	12.5			Others	13.4			Others	12
Tc	5.3566			Tc	7.77131			Tc	5.62694
Th	5.04751			Th	5.02397			Th	7.24288
Treg	5.95479			Treg	7.27505			Treg	6.76917

## Sheet: Fig. 2D
Table: DE between cell clusters identified in CosMx SL_CL data set from P3-P6 patients by nb_clus (nanostring high level clustering); Source data for Fig 2,C-D
	feats	cluster	expression	expression_gini	detection	detection_gini	expression_rank	detection_rank	comb_score	comb_rank
1	MS4A1	B-Cell	2.50584	0.431361	0.37795	0.417232	1	1	0.179978	1
2	IGKC	B-Cell	6.6034	0.128609	0.836693	0.113646	1	1	0.0146159	32
3	IGHG2	B-Cell	4.79755	0.104418	0.669767	0.110301	1	1	0.0115175	38
4	IGHG1	B-Cell	6.46122	0.0874279	0.825323	0.0819256	1	1	0.00716258	47
5	HLA-DRB1	B-Cell	4.72118	0.0629214	0.669251	0.0460719	1	1	0.00289891	70
6	MALAT1	B-Cell	7.26805	0.0560522	0.881481	0.0377137	1	1	0.00211394	75
7	MZT2A	B-Cell	4.33422	0.0548773	0.616537	0.0352731	1	1	0.00193569	80
8	CD74	B-Cell	7.38484	0.0518971	0.90646	0.0335892	1	1	0.00174318	88
9	B2M	B-Cell	6.20507	0.0212641	0.812059	0.016935	0.1	0.1	3.60107e-06	919
10	HLA-B	B-Cell	4.55144	0.00878474	0.655642	0.0153619	0.1	0.1	1.3495e-06	945
11	HLA-A	B-Cell	5.31014	0.00215028	0.736434	0.00595657	0.1	0.1	1.28083e-07	958
12	VWF	endothelial	1.41318	0.420685	0.240159	0.411511	1	1	0.173116	1
13	IGFBP7	endothelial	4.9103	0.348452	0.696313	0.320711	1	1	0.111752	21
14	VIM	endothelial	5.0091	0.116677	0.709018	0.0917085	1	1	0.0107003	133
15	IGHG1	endothelial	4.90839	0.0154424	0.663428	0.0245423	1	1	0.000378992	404
16	MZT2A	endothelial	3.80416	0.020408	0.567265	0.0132439	1	1	0.000270281	458
17	IGKC	endothelial	4.17597	0.00973933	0.585949	0.0208205	1	1	0.000202777	491
18	HLA-C	endothelial	3.43697	0.013584	0.536871	0.00852896	1	1	0.000115857	568
19	CD74	endothelial	6.23706	0.00753181	0.813901	0.00528363	1	1	3.97953e-05	679
20	HLA-A	endothelial	5.49335	0.00663058	0.763079	0.00329167	1	1	2.18257e-05	733
21	HLA-DRB1	endothelial	3.5463	0.011808	0.538864	0.0105281	0.1	0.1	1.24316e-06	889
22	HLA-B	endothelial	4.76781	0.00331113	0.693074	0.000849773	1	0.1	2.81371e-07	923
23	MALAT1	endothelial	5.7887	0.00349893	0.743149	0.00690378	0.1	0.1	2.41558e-07	926
24	TYK2	endothelial	3.80397	0.000546402	0.580219	0.00240041	1	0.1	1.31159e-07	941
25	B2M	endothelial	6.64915	0.0031866	0.853264	0.00395995	0.1	0.1	1.26188e-07	942
26	COL1A2	fib	5.43777	0.400798	0.772585	0.381986	1	1	0.153099	1
27	MMP2	fib	3.82241	0.380147	0.581345	0.36474	1	1	0.138655	4
28	COL3A1	fib	5.87902	0.369822	0.804654	0.347381	1	1	0.128469	6
29	COL1A1	fib	7.41651	0.362015	0.919437	0.328579	1	1	0.11895	11
30	DCN	fib	5.56005	0.356248	0.770043	0.331821	1	1	0.118211	12
31	COL6A1	fib	5.41986	0.347685	0.76711	0.324399	1	1	0.112789	15
32	COL6A2	fib	6.57105	0.340859	0.875636	0.312539	1	1	0.106532	21
33	VIM	fib	4.48626	0.0899426	0.675792	0.0803488	1	1	0.00722678	156
34	SOD2	fib	3.76732	0.0484695	0.573133	0.0467687	1	1	0.00226686	221
35	HLA-A	fib	5.87113	0.0240179	0.81756	0.0212854	1	1	0.00051123	321
36	HLA-C	fib	3.42145	0.012527	0.549276	0.0145561	1	1	0.000182344	476
37	HLA-B	fib	4.85914	0.00828073	0.721158	0.00948291	1	1	7.85254e-05	588
38	CD74	fib	4.11423	0.0986485	0.618303	0.0654911	0.1	0.1	6.4606e-05	611
39	B2M	fib	6.90046	0.00643986	0.890301	0.00706285	1	1	4.54838e-05	652
40	MALAT1	fib	5.21817	0.0304187	0.697302	0.0234758	0.1	0.1	7.14103e-06	849
41	MZT2A	fib	3.20127	0.0242568	0.501173	0.0188406	0.1	0.1	4.57013e-06	876
42	TYK2	fib	3.78068	0.00104633	0.598553	0.00567421	0.1	1	5.93707e-07	933
43	COL1A2	fib2	2.58702	0.317402	0.420687	0.314936	1	1	0.0999615	1
44	COL3A1	fib2	3.50643	0.31587	0.537427	0.307782	1	1	0.0972191	2
45	COL1A1	fib2	4.45965	0.305485	0.644883	0.292399	1	1	0.0893235	4
46	DCN	fib2	3.35923	0.297659	0.51652	0.286314	1	1	0.0852239	7
47	COL6A2	fib2	4.3518	0.296302	0.641447	0.280775	1	1	0.0831943	8
48	COL6A1	fib2	3.30105	0.286485	0.511404	0.274251	1	1	0.0785686	9
49	VIM	fib2	4.14866	0.0756948	0.625877	0.065541	1	1	0.00496111	101
50	SOD2	fib2	3.98479	0.0682688	0.598319	0.0627047	1	1	0.00428077	104
51	LYZ	fib2	5.1277	0.0217728	0.700877	0.0300771	1	1	0.000654863	204
52	HLA-A	fib2	5.73811	0.0194166	0.795175	0.0151099	1	1	0.000293383	258
53	CD74	fib2	6.41505	0.0160554	0.842836	0.0155177	1	1	0.000249144	273
54	HLA-C	fib2	3.47145	0.0175413	0.544737	0.0133244	1	1	0.000233728	280
55	B2M	fib2	7.1575	0.0171748	0.900804	0.0108735	1	1	0.00018675	294
56	TYK2	fib2	3.97177	0.0126748	0.611111	0.0119118	1	1	0.000150979	310
57	HLA-B	fib2	4.83851	0.00770514	0.705848	0.00418259	1	1	3.22274e-05	478
58	MALAT1	fib2	5.13578	0.0368606	0.692178	0.0271385	0.1	0.1	1.00034e-05	671
59	HLA-DRB1	fib2	3.65703	0.00420572	0.558114	0.00160545	0.1	0.1	6.75208e-08	947
60	MZB1	plasmablast2	1.53242	0.29714	0.250881	0.290731	1	1	0.0863878	1
61	IGHG2	plasmablast2	7.70382	0.259755	0.926751	0.223675	1	1	0.0581009	2
62	IGKC	plasmablast2	7.9273	0.203253	0.928201	0.162234	1	1	0.0329745	7
63	IGHG1	plasmablast2	8.96281	0.198321	0.983009	0.146499	1	1	0.0290537	9
64	HLA-A	plasmablast2	4.33121	0.0608297	0.633806	0.0498268	0.1	0.1	3.03095e-05	608
65	LYZ	plasmablast2	4.01464	0.0481817	0.566618	0.030631	0.1	0.1	1.47585e-05	731
66	CD74	plasmablast2	5.22968	0.0424866	0.721094	0.0292222	0.1	0.1	1.24155e-05	757
67	HLA-DRB1	plasmablast2	3.31145	0.0331708	0.503108	0.0317845	0.1	0.1	1.05432e-05	772
68	B2M	plasmablast2	5.95414	0.0355807	0.803771	0.0218765	0.1	0.1	7.7838e-06	802
69	TYK2	plasmablast2	3.81961	0.00182575	0.569053	0.0084077	1	0.1	1.53504e-06	907
70	MZT2A	plasmablast2	3.50289	0.00100831	0.521654	0.00950497	0.1	0.1	9.58394e-08	955
71	HLA-B	plasmablast2	4.70845	8.98058e-05	0.681724	0.005799	1	0.1	5.20784e-08	957
72	MALAT1	plasmablast2	5.93096	0.00314366	0.763262	2.24208e-05	1	0.1	7.04834e-09	960
73	KRT6B	KC1	5.72115	0.445436	0.829124	0.437421	1	1	0.194843	1
74	LY6D	KC1	2.99683	0.440909	0.53165	0.440069	1	1	0.19403	2
75	SFN	KC1	5.71179	0.438355	0.821581	0.427494	1	1	0.187394	3
76	KRT17	KC1	6.77084	0.437677	0.898655	0.425623	1	1	0.186285	4
77	KRT5	KC1	5.77022	0.428755	0.832076	0.421703	1	1	0.180807	6
78	S100A2	KC1	3.39192	0.421091	0.58347	0.416704	1	1	0.17547	7
79	KRT6C	KC1	7.3859	0.420848	0.949164	0.401238	1	1	0.16886	9
80	KRT16	KC1	7.01135	0.41669	0.919974	0.399654	1	1	0.166532	10
81	FABP5	KC1	4.76518	0.408526	0.721876	0.395289	1	1	0.161486	11
82	KRT6A	KC1	8.092	0.410819	0.970154	0.388095	1	1	0.159437	14
83	S100A8	KC1	6.33079	0.377704	0.860282	0.352754	1	1	0.133237	20
84	KRT14	KC1	8.15706	0.36734	0.976058	0.329534	1	1	0.121051	28
85	HSPB1	KC1	3.07009	0.315611	0.552312	0.318199	1	1	0.100427	37
86	S100A9	KC1	6.30313	0.302415	0.873073	0.272599	1	1	0.082438	61
87	ANXA2	KC1	2.63735	0.183006	0.50574	0.19996	1	1	0.0365937	203
88	TYK2	KC1	5.12542	0.0765628	0.794031	0.0776018	1	1	0.00594141	604
89	HLA-C	KC1	3.59146	0.0247371	0.633978	0.0509697	1	1	0.00126084	703
90	CD74	KC1	3.86639	0.112443	0.655297	0.0499615	0.1	0.1	5.61782e-05	858
91	MZT2A	KC1	3.22151	0.022277	0.58183	0.0196338	0.1	1	4.37382e-05	876
92	MALAT1	KC1	4.2036	0.0842592	0.655953	0.0386576	0.1	0.1	3.25726e-05	899
93	B2M	KC1	5.85093	0.0357801	0.850115	0.00487615	0.1	0.1	1.74469e-06	956
94	HLA-A	KC1	5.34714	0.000327254	0.81043	0.018684	0.1	1	6.11442e-07	959
95	HLA-B	KC1	4.06163	0.0376127	0.692358	0.00110794	0.1	0.1	4.16727e-07	960
96	KRT10	KC2	6.77355	0.459211	0.871683	0.443911	1	1	0.203849	1
97	KRT1	KC2	5.68541	0.455971	0.788169	0.441982	1	1	0.201531	2
98	LY6D	KC2	3.19231	0.440737	0.541975	0.436718	1	1	0.192478	3
99	KRT6B	KC2	5.92134	0.442977	0.826881	0.432446	1	1	0.191564	4
100	KRT17	KC2	6.01917	0.423252	0.845585	0.415563	1	1	0.175888	6
101	SFN	KC2	4.88012	0.420538	0.743802	0.413941	1	1	0.174078	7
102	KRT16	KC2	7.6284	0.419997	0.930405	0.396688	1	1	0.166608	9
103	KRT6C	KC2	7.36417	0.416076	0.940409	0.396044	1	1	0.164784	10
104	FABP5	KC2	4.89876	0.406983	0.750326	0.395413	1	1	0.160926	13
105	KRT6A	KC2	8.25484	0.408438	0.973032	0.384435	1	1	0.157018	14
106	S100A8	KC2	7.49695	0.393558	0.936929	0.360944	1	1	0.142053	21
107	HSPB1	KC2	3.97534	0.351783	0.659852	0.342553	1	1	0.120504	27
108	KRT14	KC2	7.21232	0.346798	0.92301	0.317502	1	1	0.110109	32
109	S100A9	KC2	7.82527	0.334443	0.970422	0.289442	1	1	0.0968019	41
110	TYK2	KC2	4.62588	0.0502445	0.733362	0.0571117	1	1	0.00286955	461
111	MZT2A	KC2	3.20937	0.0231099	0.568508	0.0136198	0.1	1	3.14753e-05	844
112	HLA-B	KC2	3.40251	0.0816338	0.612005	0.0324129	0.1	0.1	2.64599e-05	857
113	CD74	KC2	4.45888	0.0771611	0.720748	0.0256743	0.1	0.1	1.98106e-05	883
114	HLA-A	KC2	4.79364	0.0280755	0.7699	0.00551246	0.1	1	1.54765e-05	898
115	B2M	KC2	5.28195	0.0612895	0.822097	0.0133678	0.1	0.1	8.19309e-06	933
116	MALAT1	KC2	5.42772	0.0198143	0.752501	0.003632	0.1	0.1	7.19656e-07	960
117	KRT5	KC3	6.5131	0.440707	0.849851	0.425492	1	1	0.187517	1
118	KRT17	KC3	5.05173	0.413181	0.728358	0.406942	1	1	0.168141	4
119	SFN	KC3	3.84055	0.403157	0.631343	0.403492	1	1	0.162671	6
120	KRT6A	KC3	6.73761	0.392601	0.881791	0.377967	1	1	0.14839	8
121	KRT16	KC3	4.31273	0.361545	0.669254	0.361856	1	1	0.130827	17
122	KRT6C	KC3	3.96041	0.348168	0.626269	0.350015	1	1	0.121864	22
123	KRT14	KC3	7.62486	0.359609	0.933433	0.323643	1	1	0.116385	24
124	HSPB1	KC3	3.56072	0.340529	0.570448	0.324729	1	1	0.11058	28
125	HSP90AB1	KC3	3.26086	0.138527	0.567463	0.144811	1	1	0.0200601	249
126	HSP90AA1	KC3	2.89287	0.124787	0.522388	0.136973	1	1	0.0170924	275
127	RPL37	KC3	3.12358	0.111743	0.545075	0.122135	1	1	0.0136477	304
128	STAT1	KC3	2.94625	0.106251	0.525373	0.118149	1	1	0.0125534	316
129	RPL21	KC3	2.93794	0.104371	0.519403	0.115591	1	1	0.0120643	321
130	MZT2A	KC3	5.12286	0.0959898	0.75791	0.0870538	1	1	0.00835628	391
131	TYK2	KC3	4.74597	0.0572404	0.712239	0.0501797	1	1	0.00287231	525
132	HLA-C	KC3	3.48285	0.0169159	0.603881	0.0386619	1	1	0.000654002	617
133	MALAT1	KC3	6.34283	0.0199838	0.840299	0.0246635	1	1	0.000492871	635
134	IGHG1	KC3	4.13422	0.0286159	0.664179	0.0246985	0.1	1	7.0677e-05	777
135	IGKC	KC3	3.72626	0.0195214	0.619701	0.0350744	0.1	1	6.84703e-05	780
136	HLA-A	KC3	5.4145	0.00288443	0.803284	0.016456	1	1	4.74662e-05	800
137	HLA-B	KC3	4.35689	0.0198015	0.703881	0.00312464	0.1	1	6.18725e-06	924
138	CD74	KC3	5.54086	0.0228363	0.80209	0.00150391	0.1	1	3.43437e-06	938
139	B2M	KC3	6.2279	0.0199329	0.857015	0.00281438	0.1	0.1	5.60987e-07	956
140	CHI3L1	mac	2.41684	0.338759	0.400782	0.326809	1	1	0.110709	1
141	C1QC	mac	3.36454	0.273095	0.553166	0.260065	1	1	0.0710223	3
142	C1QA	mac	4.20123	0.275091	0.662974	0.257707	1	1	0.0708927	4
143	CCL18	mac	3.50581	0.265636	0.541436	0.250403	1	1	0.066516	5
144	C1QB	mac	4.77166	0.265531	0.733029	0.247783	1	1	0.065794	6
145	GLUL	mac	3.23476	0.203691	0.535897	0.195877	1	1	0.0398985	23
146	CD68	mac	5.0932	0.205323	0.75486	0.188155	1	1	0.0386327	24
147	PSAP	mac	4.52867	0.204523	0.701857	0.186127	1	1	0.0380673	25
148	CD63	mac	2.95994	0.18671	0.503747	0.179094	1	1	0.0334385	31
149	HLA-DQA1	mac	4.28501	0.160767	0.678071	0.151741	1	1	0.024395	55
150	HLA-DRA	mac	3.98271	0.143562	0.631802	0.134571	1	1	0.0193193	71
151	HLA-DPA1	mac	3.19238	0.136707	0.532312	0.134407	1	1	0.0183744	79
152	SOD2	mac	5.30445	0.141633	0.774085	0.129003	1	1	0.0182711	82
153	HLA-DRB1	mac	5.86779	0.123094	0.838275	0.108045	1	1	0.0132997	104
154	LYZ	mac	7.52797	0.124121	0.935484	0.106675	1	1	0.0132405	105
155	MT2A	mac	3.65353	0.0958119	0.572173	0.0934131	1	1	0.00895009	142
156	VIM	mac	4.02001	0.0640083	0.635386	0.0668975	1	1	0.004282	212
157	CD74	mac	7.96129	0.0737959	0.965244	0.0515877	1	1	0.00380696	225
158	HLA-C	mac	3.97196	0.0532868	0.63745	0.055305	1	1	0.00294703	254
159	HLA-B	mac	5.59851	0.0468358	0.812425	0.042006	1	1	0.00196739	292
160	HLA-A	mac	6.08341	0.0344693	0.847073	0.0316187	1	1	0.00108987	353
161	B2M	mac	7.51022	0.0295185	0.945476	0.0235303	1	1	0.000694579	383
162	MALAT1	mac	4.25007	0.0849683	0.609319	0.0598359	0.1	0.1	5.08415e-05	651
163	IGKC	mac	3.81465	0.0141557	0.583469	0.0206026	0.1	1	2.91644e-05	693
164	IGHG1	mac	4.5095	0.00669655	0.654285	0.0218943	0.1	1	1.46616e-05	731
165	CXCL2	mac2	0.858782	0.277186	0.153497	0.26924	1	1	0.0746295	1
166	CD68	mac2	4.39242	0.20996	0.671795	0.197151	1	1	0.0413938	20
167	MT2A	mac2	4.22571	0.165683	0.641646	0.152162	1	1	0.0252107	49
168	SOD2	mac2	5.11459	0.162681	0.749093	0.14758	1	1	0.0240083	51
169	LYZ	mac2	7.88774	0.168266	0.948859	0.13497	1	1	0.0227109	57
170	HLA-DRA	mac2	3.53211	0.136849	0.567572	0.129579	1	1	0.0177327	72
171	PSAP	mac2	3.05032	0.125068	0.505623	0.122772	1	1	0.0153548	87
172	HLA-DQA1	mac2	3.40724	0.122418	0.557461	0.121879	1	1	0.0149202	90
173	HLA-DRB1	mac2	5.07591	0.1022	0.74891	0.094008	1	1	0.00960762	117
174	VIM	mac2	4.18618	0.0903973	0.650108	0.0880973	1	1	0.00796375	132
175	CD74	mac2	7.53271	0.070603	0.934205	0.0509817	1	1	0.00359946	208
176	HLA-C	mac2	3.72669	0.0428899	0.596329	0.0443644	1	1	0.00190278	285
177	HLA-A	mac2	5.99859	0.0364237	0.834964	0.0328904	1	1	0.00119799	339
178	B2M	mac2	7.53177	0.0359686	0.936293	0.0247259	1	1	0.000889357	362
179	HLA-B	mac2	4.90119	0.0128388	0.732535	0.0165633	1	1	0.000212654	499
180	TYK2	mac2	3.85575	0.00495114	0.615306	0.0157077	1	1	7.7771e-05	589
181	MZT2A	mac2	3.21624	0.0277165	0.519141	0.0117347	0.1	0.1	3.25246e-06	840
182	MALAT1	mac2	5.59803	0.0147738	0.755175	0.00338457	0.1	0.1	5.00029e-07	914
183	TPSAB1	mast	6.92781	0.473696	0.875252	0.461903	1	1	0.218801	1
184	TPSB2	mast	7.95525	0.468468	0.93159	0.451295	1	1	0.211417	2
185	CPA3	mast	5.01929	0.457786	0.720322	0.445417	1	1	0.203905	3
186	CTSG	mast	4.50389	0.396756	0.645875	0.371881	1	1	0.147546	7
187	VIM	mast	3.92583	0.0533432	0.589537	0.0432707	1	1	0.0023082	152
188	CD74	mast	5.05092	0.0454694	0.692153	0.0354543	0.1	0.1	1.61208e-05	736
189	MALAT1	mast	4.90679	0.0447501	0.676056	0.0304215	0.1	0.1	1.36137e-05	749
190	TYK2	mast	3.37749	0.0292703	0.527163	0.0263719	0.1	0.1	7.71913e-06	802
191	HLA-B	mast	4.30033	0.0226567	0.643863	0.0192975	0.1	0.1	4.37217e-06	846
192	IGHG1	mast	4.15851	0.0265595	0.569416	0.0144803	0.1	0.1	3.84588e-06	856
193	HLA-A	mast	5.37064	0.000779681	0.762575	0.00303653	1	1	2.36752e-06	881
194	HLA-C	mast	3.12243	0.010874	0.501006	0.00905405	0.1	0.1	9.84535e-07	909
195	B2M	mast	6.69836	0.00125094	0.847082	0.00567813	0.1	0.1	7.10297e-08	954
196	S100B	mDC	1.81086	0.306544	0.286364	0.281823	1	1	0.0863911	1
197	HLA-DPB1	mDC	3.96114	0.213016	0.595455	0.185127	1	1	0.0394351	5
198	HLA-DQB1	mDC	3.78998	0.193288	0.58303	0.169666	1	1	0.0327944	10
199	HLA-DPA1	mDC	3.85404	0.173555	0.584848	0.149329	1	1	0.0259168	13
200	HLA-DQA1	mDC	4.05132	0.137615	0.614242	0.118665	1	1	0.0163302	23
201	HLA-DRA	mDC	4.01835	0.137269	0.606364	0.11668	1	1	0.0160166	24
202	HLA-DRB1	mDC	6.2828	0.132781	0.835152	0.101089	1	1	0.0134227	29
203	LYZ	mDC	7.03551	0.100262	0.884545	0.0867214	1	1	0.00869488	41
204	CD74	mDC	8.29013	0.0801361	0.966061	0.0491797	1	1	0.00394107	74
205	VIM	mDC	3.50338	0.0255133	0.543939	0.023683	1	1	0.000604231	164
206	HLA-A	mDC	5.66064	0.0142912	0.789394	0.011973	1	1	0.000171108	280
207	B2M	mDC	7.02523	0.0109457	0.893636	0.00792048	1	1	8.66953e-05	398
208	MALAT1	mDC	6.04794	0.00775823	0.785152	0.00723452	1	1	5.61271e-05	491
209	MZT2A	mDC	3.2987	0.0162663	0.510303	0.0139648	0.1	0.1	2.27155e-06	876
210	HLA-B	mDC	4.47929	0.0127072	0.663636	0.0119672	0.1	0.1	1.52069e-06	892
211	TYK2	mDC	3.7687	0.00184571	0.580606	0.00221614	0.1	0.1	4.09035e-08	954
212	CSF2	monocyte	0.483376	0.179795	0.0758974	0.144978	1	1	0.0260663	1
213	CD68	monocyte	4.28048	0.149771	0.606667	0.122714	1	1	0.018379	6
214	LYZ	monocyte	8.17897	0.135432	0.938974	0.100386	1	1	0.0135954	8
215	SOD2	monocyte	4.11476	0.0693346	0.584615	0.0505194	1	1	0.00350275	55
216	B2M	monocyte	7.76132	0.0360926	0.918974	0.0149329	1	1	0.000538968	185
217	CD74	monocyte	6.77776	0.0285013	0.852821	0.017054	1	1	0.00048606	206
218	MALAT1	monocyte	4.74875	0.0534146	0.61641	0.0539573	0.1	0.1	2.8821e-05	749
219	HLA-A	monocyte	5.20871	0.0069791	0.709744	0.015139	0.1	0.1	1.05657e-06	946
220	LCN2	neutrophil	1.32966	0.411394	0.206897	0.392968	1	1	0.161665	1
221	GNLY	NK	5.47514	0.409314	0.730108	0.383587	1	1	0.157008	1
222	MZT2A	NK	4.51472	0.0641465	0.665987	0.0543189	1	1	0.00348437	140
223	MALAT1	NK	7.01896	0.0459788	0.882833	0.0373516	1	1	0.00171738	170
224	HLA-C	NK	3.71248	0.0333218	0.577966	0.0274355	1	1	0.000914201	195
225	HLA-A	NK	5.8371	0.0221926	0.807928	0.0179479	1	1	0.00039831	226
226	HLA-B	NK	4.95932	0.0134122	0.72457	0.0105681	1	1	0.000141741	337
227	B2M	NK	7.07172	0.0126518	0.898572	0.00934365	1	1	0.000118214	371
228	VIM	NK	3.22655	0.00439568	0.510638	0.00747876	1	1	3.28743e-05	609
229	IGKC	NK	3.44241	0.0397413	0.516176	0.0118307	0.1	0.1	4.70168e-06	818
230	CD74	NK	5.4602	0.0265963	0.755756	0.013758	0.1	0.1	3.65913e-06	836
231	IGHG1	NK	4.07475	0.0323278	0.585252	0.00777342	0.1	0.1	2.51297e-06	860
232	TYK2	NK	3.58512	0.0146536	0.558146	0.0123368	0.1	0.1	1.80779e-06	881
233	LYZ	NK	4.42772	0.0177181	0.621685	0.0032715	0.1	0.1	5.79649e-07	928
234	PLAC8	pDC	1.23785	0.361663	0.201923	0.348716	1	1	0.126118	1
235	CD74	pDC	7.37113	0.0494241	0.900641	0.0307102	1	1	0.00151782	158
236	IGKC	pDC	4.57603	0.032593	0.646635	0.0451536	1	1	0.00147169	161
237	MZT2A	pDC	4.11389	0.0396628	0.601763	0.0278415	1	1	0.00110427	174
238	HLA-DRB1	pDC	4.31466	0.0378906	0.628205	0.0283943	1	1	0.00107588	179
239	MALAT1	pDC	6.80071	0.037202	0.835737	0.0228719	1	1	0.000850879	191
240	LYZ	pDC	3.74584	0.0593119	0.548878	0.0345789	0.1	0.1	2.05094e-05	702
241	HLA-B	pDC	4.21955	0.0275525	0.619391	0.0291537	0.1	0.1	8.03256e-06	809
242	IGHG1	pDC	3.94988	0.0396235	0.569712	0.0144312	0.1	0.1	5.71814e-06	837
243	HLA-A	pDC	5.11431	0.0115551	0.721955	0.0107585	0.1	0.1	1.24316e-06	921
244	TYK2	pDC	3.80116	0.000347886	0.569712	0.00696113	1	0.1	2.42168e-07	948
245	B2M	pDC	6.79818	0.00247578	0.863782	0.000783904	1	0.1	1.94077e-07	951
246	MZB1	plasmablast	2.51289	0.354805	0.385789	0.33919	1	1	0.120346	1
247	XBP1	plasmablast	4.1694	0.298776	0.583949	0.264033	1	1	0.0788867	3
248	IGHG2	plasmablast	9.15675	0.265002	0.979906	0.209144	1	1	0.0554236	10
249	IGKC	plasmablast	9.37952	0.219311	0.974821	0.155967	1	1	0.0342053	17
250	IGHG1	plasmablast	9.88921	0.198513	0.994916	0.132993	1	1	0.0264008	20
251	B2M	plasmablast	3.92059	0.138387	0.57257	0.10752	0.1	0.1	0.000148794	691
252	HLA-B	plasmablast	3.47562	0.0795098	0.517976	0.0772646	0.1	0.1	6.14329e-05	829
253	MALAT1	plasmablast	5.70242	0.00762055	0.712383	0.018379	0.1	0.1	1.40058e-06	955
254	TYK2	plasmablast	3.74848	0.00335478	0.538797	0.022174	0.1	0.1	7.4389e-07	956
255	IL7R	T CD4 mem	2.05157	0.357749	0.325	0.340362	1	1	0.121764	1
256	RPL21	T CD4 mem	3.51044	0.144975	0.527857	0.117341	1	1	0.0170115	51
257	RPL37	T CD4 mem	3.50465	0.137189	0.528571	0.112456	1	1	0.0154277	58
258	MZT2A	T CD4 mem	4.57342	0.0662332	0.651429	0.0478341	1	1	0.0031682	152
259	MALAT1	T CD4 mem	6.96606	0.0432912	0.861429	0.0305386	1	1	0.00132205	194
260	VIM	T CD4 mem	3.64102	0.0348358	0.546429	0.0244714	1	1	0.000852484	230
261	HLA-A	T CD4 mem	6.16068	0.0354353	0.823571	0.022499	1	1	0.00079726	234
262	TYK2	T CD4 mem	4.23457	0.0276234	0.622143	0.0152777	1	1	0.000422021	319
263	HLA-C	T CD4 mem	3.61464	0.0260301	0.548571	0.013802	1	1	0.000359266	342
264	B2M	T CD4 mem	7.31459	0.020978	0.895	0.00818772	1	1	0.000171762	447
265	HLA-B	T CD4 mem	4.99122	0.0148162	0.710714	0.00551911	1	1	8.17721e-05	564
266	CD74	T CD4 mem	4.33216	0.0837846	0.627143	0.0603277	0.1	0.1	5.05454e-05	643
267	IGHG1	T CD4 mem	3.6551	0.059036	0.535	0.0302859	0.1	0.1	1.78796e-05	757
268	IL7R	T CD4 naive	1.14535	0.263172	0.167954	0.223631	1	1	0.0588532	1
269	MALAT1	T CD4 naive	8.91795	0.103641	0.959459	0.0571776	1	1	0.00592593	46
270	MZT2A	T CD4 naive	4.53908	0.0638632	0.600386	0.0271035	1	1	0.00173091	97
271	IGKC	T CD4 naive	4.30704	0.0172254	0.567568	0.0122457	1	1	0.000210936	661
272	HLA-A	T CD4 naive	4.55664	0.0403731	0.598456	0.057511	0.1	0.1	2.3219e-05	906
273	HLA-B	T CD4 naive	4.09009	0.0351932	0.554054	0.0567488	0.1	0.1	1.99717e-05	912
274	B2M	T CD4 naive	5.9563	0.0306754	0.762548	0.0320154	0.1	0.1	9.82086e-06	933
275	CD8A	T CD8 mem	1.96851	0.353882	0.326424	0.342273	1	1	0.121124	1
276	CCL5	T CD8 mem	3.71125	0.31068	0.570235	0.291702	1	1	0.0906262	6
277	IL32	T CD8 mem	3.46108	0.174239	0.543067	0.157309	1	1	0.0274093	54
278	RPL21	T CD8 mem	3.1804	0.132492	0.504327	0.115574	1	1	0.0153126	90
279	MZT2A	T CD8 mem	4.48146	0.0660594	0.664218	0.0568562	1	1	0.00375589	151
280	HLA-C	T CD8 mem	4.14705	0.0653853	0.632119	0.05339	1	1	0.00349092	157
281	MALAT1	T CD8 mem	7.16805	0.05442	0.889616	0.0416062	1	1	0.00226421	186
282	HLA-A	T CD8 mem	6.31456	0.0448492	0.853995	0.0340379	1	1	0.00152657	199
283	HLA-B	T CD8 mem	5.32555	0.0335315	0.76444	0.0257055	1	1	0.000861945	217
284	TYK2	T CD8 mem	4.18765	0.0266583	0.63705	0.0228283	1	1	0.000608563	229
285	B2M	T CD8 mem	7.51799	0.0299891	0.931978	0.0197695	1	1	0.000592869	233
286	VIM	T CD8 mem	3.3796	0.0172084	0.533307	0.0196805	1	1	0.000338669	268
287	LYZ	T CD8 mem	3.86074	0.0551076	0.569934	0.026831	0.1	0.1	1.47859e-05	736
288	IGHG1	T CD8 mem	3.82069	0.0510347	0.559368	0.0203616	0.1	0.1	1.03915e-05	773
289	CD74	T CD8 mem	6.00619	0.00230637	0.818475	0.00706414	0.1	1	1.62925e-06	906
290	KLRK1	T CD8 naive	3.41145	0.314506	0.486486	0.285232	1	1	0.0897073	1
291	MZT2A	T CD8 naive	5.6822	0.118818	0.755631	0.0843846	1	1	0.0100264	57
292	MALAT1	T CD8 naive	8.61388	0.0955849	0.958333	0.0570668	1	1	0.00545473	83
293	IGKC	T CD8 naive	4.79478	0.0441942	0.64527	0.0444891	1	1	0.00196616	118
294	HLA-B	T CD8 naive	4.13716	0.0324219	0.586712	0.0426377	0.1	0.1	1.38239e-05	898
295	B2M	T CD8 naive	6.09295	0.0250697	0.790541	0.0230606	0.1	0.1	5.78123e-06	931
296	IGHG1	T CD8 naive	4.3897	0.0130457	0.587838	0.00651438	0.1	0.1	8.49843e-07	958
297	HLA-A	T CD8 naive	5.33099	0.0010832	0.717342	0.0123414	0.1	0.1	1.33682e-07	960
298	CTLA4	Treg	1.52369	0.397541	0.24992	0.385271	1	1	0.153161	1
299	IL32	Treg	3.31472	0.15669	0.507554	0.134275	1	1	0.0210395	54
300	MZT2A	Treg	4.7729	0.0802897	0.679524	0.060947	1	1	0.00489342	131
301	MALAT1	Treg	7.64018	0.0693367	0.918997	0.0488051	1	1	0.00338399	152
302	HLA-A	Treg	5.64062	0.0137045	0.775635	0.00763816	1	1	0.000104677	463
303	B2M	Treg	7.03716	0.0116543	0.88621	0.00591635	1	1	6.89512e-05	557
304	LYZ	Treg	3.48051	0.0800621	0.511411	0.0541221	0.1	0.1	4.33313e-05	644
305	CD74	Treg	5.00231	0.049854	0.70315	0.0328712	0.1	0.1	1.63876e-05	776
306	TYK2	Treg	3.29562	0.0369063	0.509322	0.0364657	0.1	0.1	1.34582e-05	800
307	IGHG1	Treg	3.8203	0.0496902	0.550788	0.0238121	0.1	0.1	1.18323e-05	803
308	HLA-B	Treg	4.46526	0.0138178	0.656059	0.0152453	0.1	0.1	2.10656e-06	917
309	HLA-C	Treg	3.29467	0.00271786	0.510768	0.00440446	1	0.1	1.19707e-06	933

## Sheet: Fig. 2F_G
Table: DE between cell clusters identified in CosMx SL_CL data set from P3-P6 patients; Source data for Fig. 2, F and G)
	p_val	avg_log2FC	pct.1	pct.2	p_val_adj	cluster	gene
LYZ	0	1.07661	0.951	0.612	0	inf_mac2_CCL18_mac	LYZ
CCL18	0	0.821216	0.507	0.15	0	inf_mac2_CCL18_mac	CCL18
CD68	0	0.729263	0.69	0.3	0	inf_mac2_CCL18_mac	CD68
MT2A	0	0.685223	0.611	0.331	0	inf_mac2_CCL18_mac	MT2A
SOD2	0	0.600317	0.718	0.408	0	inf_mac2_CCL18_mac	SOD2
CD74	0	0.574795	0.977	0.845	0	inf_mac2_CCL18_mac	CD74
C1QB	0	0.465123	0.484	0.221	0	inf_mac2_CCL18_mac	C1QB
C1QA	0	0.422672	0.421	0.184	0	inf_mac2_CCL18_mac	C1QA
PSAP	0	0.371974	0.502	0.277	0	inf_mac2_CCL18_mac	PSAP
GLUL	0	0.371732	0.421	0.192	0	inf_mac2_CCL18_mac	GLUL
FCGR3A	0	0.361578	0.373	0.15	0	inf_mac2_CCL18_mac	FCGR3A
B2M	0	0.359025	0.982	0.929	0	inf_mac2_CCL18_mac	B2M
HLA-DRB1	0	0.339603	0.713	0.5	0	inf_mac2_CCL18_mac	HLA-DRB1
SRGN	0	0.331872	0.426	0.215	0	inf_mac2_CCL18_mac	SRGN
HLA-DRA	0	0.314404	0.501	0.316	0	inf_mac2_CCL18_mac	HLA-DRA
FCER1G	0	0.312827	0.364	0.15	0	inf_mac2_CCL18_mac	FCER1G
C1QC	0	0.304352	0.338	0.154	0	inf_mac2_CCL18_mac	C1QC
MMP9	0	0.303527	0.33	0.146	0	inf_mac2_CCL18_mac	MMP9
CD14	0	0.297318	0.253	0.081	0	inf_mac2_CCL18_mac	CD14
HLA-DQA1	0	0.296657	0.511	0.316	0	inf_mac2_CCL18_mac	HLA-DQA1
GPX1	0	0.249896	0.385	0.219	0	inf_mac2_CCL18_mac	GPX1
CD63	0	0.237086	0.352	0.191	0	inf_mac2_CCL18_mac	CD63
MT1X	0	0.22948	0.209	0.086	0	inf_mac2_CCL18_mac	MT1X
CD163	0	0.198838	0.178	0.07	0	inf_mac2_CCL18_mac	CD163
MMP12	0	0.158126	0.113	0.028	0	inf_mac2_CCL18_mac	MMP12
SERPINA1	7.12124e-299	0.168957	0.235	0.108	6.96457e-296	inf_mac2_CCL18_mac	SERPINA1
S100A9	1.80574e-257	0.120424	0.377	0.216	1.76601e-254	inf_mac2_CCL18_mac	S100A9
HLA-DPA1	3.63589e-237	0.228417	0.413	0.259	3.5559e-234	inf_mac2_CCL18_mac	HLA-DPA1
CXCL16	1.79101e-227	0.156378	0.211	0.104	1.75161e-224	inf_mac2_CCL18_mac	CXCL16
VIM	1.33588e-223	0.248644	0.598	0.433	1.30649e-220	inf_mac2_CCL18_mac	VIM
ITGB2	7.60377e-223	0.194796	0.337	0.199	7.43649e-220	inf_mac2_CCL18_mac	ITGB2
HLA-DPB1	8.53379e-210	0.193656	0.36	0.221	8.34605e-207	inf_mac2_CCL18_mac	HLA-DPB1
SAT1	9.9943e-210	0.186523	0.312	0.183	9.77443e-207	inf_mac2_CCL18_mac	SAT1
GPNMB	1.34778e-201	0.129664	0.185	0.09	1.31813e-198	inf_mac2_CCL18_mac	GPNMB
HLA-DQB1	7.47719e-200	0.193783	0.368	0.231	7.31269e-197	inf_mac2_CCL18_mac	HLA-DQB1
CLEC4E	1.83355e-175	0.110347	0.173	0.086	1.79321e-172	inf_mac2_CCL18_mac	CLEC4E
S100A6	1.79221e-149	0.166032	0.335	0.22	1.75278e-146	inf_mac2_CCL18_mac	S100A6
TYROBP	9.86437e-146	0.113094	0.163	0.085	9.64735e-143	inf_mac2_CCL18_mac	TYROBP
CCL3	1.854e-139	0.104446	0.101	0.045	1.81321e-136	inf_mac2_CCL18_mac	CCL3
HLA-A	3.07964e-113	0.176131	0.844	0.767	3.01189e-110	inf_mac2_CCL18_mac	HLA-A
GSN	1.90243e-106	0.136711	0.316	0.217	1.86058e-103	inf_mac2_CCL18_mac	GSN
IL13RA1	9.52758e-88	0.101158	0.189	0.12	9.31797e-85	inf_mac2_CCL18_mac	IL13RA1
SQSTM1	1.20124e-86	0.106805	0.224	0.148	1.17481e-83	inf_mac2_CCL18_mac	SQSTM1
LGALS9	1.29711e-85	0.100914	0.185	0.117	1.26857e-82	inf_mac2_CCL18_mac	LGALS9
CHI3L1	0	1.17306	0.743	0.067	0	inf_mac2_CHI3L1_mac	CHI3L1
LYZ1	0	0.805132	0.95	0.628	0	inf_mac2_CHI3L1_mac	LYZ
CD681	0	0.77757	0.752	0.316	0	inf_mac2_CHI3L1_mac	CD68
PTGDS	0	0.695482	0.403	0.081	0	inf_mac2_CHI3L1_mac	PTGDS
PSAP1	0	0.676104	0.687	0.281	0	inf_mac2_CHI3L1_mac	PSAP
SOD21	0	0.669414	0.784	0.42	0	inf_mac2_CHI3L1_mac	SOD2
C1QB1	0	0.666737	0.637	0.228	0	inf_mac2_CHI3L1_mac	C1QB
GPNMB1	0	0.665905	0.481	0.085	0	inf_mac2_CHI3L1_mac	GPNMB
C1QA1	0	0.579691	0.56	0.19	0	inf_mac2_CHI3L1_mac	C1QA
CD741	0	0.525709	0.982	0.851	0	inf_mac2_CHI3L1_mac	CD74
HLA-DRB11	0	0.510381	0.822	0.506	0	inf_mac2_CHI3L1_mac	HLA-DRB1
HLA-DQA11	0	0.466823	0.637	0.321	0	inf_mac2_CHI3L1_mac	HLA-DQA1
CCL181	0	0.451477	0.455	0.168	0	inf_mac2_CHI3L1_mac	CCL18
MMP91	0	0.437123	0.434	0.151	0	inf_mac2_CHI3L1_mac	MMP9
C1QC1	0	0.407022	0.437	0.159	0	inf_mac2_CHI3L1_mac	C1QC
GLUL1	0	0.39498	0.477	0.201	0	inf_mac2_CHI3L1_mac	GLUL
SQSTM11	0	0.379942	0.39	0.147	0	inf_mac2_CHI3L1_mac	SQSTM1
ITGB21	0	0.356824	0.458	0.202	0	inf_mac2_CHI3L1_mac	ITGB2
ITGAX	0	0.342009	0.298	0.071	0	inf_mac2_CHI3L1_mac	ITGAX
NR1H3	0	0.30896	0.295	0.084	0	inf_mac2_CHI3L1_mac	NR1H3
CD631	1.77647e-247	0.303921	0.416	0.197	1.73739e-244	inf_mac2_CHI3L1_mac	CD63
GPX11	1.07228e-228	0.313648	0.444	0.225	1.04869e-225	inf_mac2_CHI3L1_mac	GPX1
GSN1	1.16062e-211	0.295504	0.43	0.218	1.13509e-208	inf_mac2_CHI3L1_mac	GSN
CD141	2.98772e-208	0.196942	0.237	0.09	2.92199e-205	inf_mac2_CHI3L1_mac	CD14
FGR	1.08926e-206	0.137528	0.128	0.034	1.0653e-203	inf_mac2_CHI3L1_mac	FGR
CXCL161	1.39069e-204	0.211574	0.264	0.107	1.36009e-201	inf_mac2_CHI3L1_mac	CXCL16
HLA-DRA1	5.01256e-198	0.313149	0.553	0.322	4.90228e-195	inf_mac2_CHI3L1_mac	HLA-DRA
STAT1	5.51363e-189	0.306145	0.471	0.263	5.39233e-186	inf_mac2_CHI3L1_mac	STAT1
SAT11	4.6912e-188	0.280915	0.372	0.187	4.588e-185	inf_mac2_CHI3L1_mac	SAT1
FCER1G1	4.54182e-186	0.230791	0.339	0.16	4.4419e-183	inf_mac2_CHI3L1_mac	FCER1G
SERPINA11	3.12137e-157	0.186188	0.254	0.113	3.0527e-154	inf_mac2_CHI3L1_mac	SERPINA1
SRC	1.42093e-156	0.176761	0.21	0.086	1.38967e-153	inf_mac2_CHI3L1_mac	SRC
NEAT1	6.33102e-144	0.327053	0.416	0.246	6.19174e-141	inf_mac2_CHI3L1_mac	NEAT1
CMKLR1	1.74128e-143	0.119266	0.129	0.042	1.70297e-140	inf_mac2_CHI3L1_mac	CMKLR1
S100A91	2.1332e-143	0.126504	0.409	0.222	2.08627e-140	inf_mac2_CHI3L1_mac	S100A9
HLA-DRB5	1.91761e-133	0.162558	0.22	0.098	1.87542e-130	inf_mac2_CHI3L1_mac	HLA-DRB5
LGALS3	2.35215e-125	0.158695	0.201	0.089	2.3004e-122	inf_mac2_CHI3L1_mac	LGALS3
CCRL2	6.79858e-119	0.110368	0.113	0.039	6.64901e-116	inf_mac2_CHI3L1_mac	CCRL2
CD274	1.35779e-116	0.150245	0.189	0.084	1.32792e-113	inf_mac2_CHI3L1_mac	CD274
GPX3	3.2761e-111	0.116558	0.134	0.051	3.20403e-108	inf_mac2_CHI3L1_mac	GPX3
LGALS91	2.76575e-105	0.154937	0.236	0.119	2.7049e-102	inf_mac2_CHI3L1_mac	LGALS9
CSF2RB	3.22626e-104	0.128654	0.166	0.072	3.15528e-101	inf_mac2_CHI3L1_mac	CSF2RB
HLA-DPA11	6.69947e-98	0.187188	0.426	0.266	6.55208e-95	inf_mac2_CHI3L1_mac	HLA-DPA1
VIM1	1.2957e-89	0.199709	0.621	0.44	1.2672e-86	inf_mac2_CHI3L1_mac	VIM
CD1631	3.33752e-83	0.110539	0.16	0.075	3.26409e-80	inf_mac2_CHI3L1_mac	CD163
PDCD1LG2	4.75606e-83	0.109756	0.152	0.07	4.65142e-80	inf_mac2_CHI3L1_mac	PDCD1LG2
CIITA	1.76871e-77	0.140883	0.29	0.17	1.7298e-74	inf_mac2_CHI3L1_mac	CIITA
HLA-DPB11	8.7999e-76	0.148544	0.361	0.227	8.6063e-73	inf_mac2_CHI3L1_mac	HLA-DPB1
LAMP2	2.90946e-73	0.125059	0.175	0.09	2.84545e-70	inf_mac2_CHI3L1_mac	LAMP2
TYROBP1	1.87674e-70	0.111974	0.172	0.088	1.83545e-67	inf_mac2_CHI3L1_mac	TYROBP
IGF2R	4.16901e-65	0.121216	0.221	0.126	4.07729e-62	inf_mac2_CHI3L1_mac	IGF2R
CLEC4E1	4.80763e-64	0.103804	0.17	0.09	4.70186e-61	inf_mac2_CHI3L1_mac	CLEC4E
B2M1	4.86352e-63	0.169692	0.975	0.932	4.75652e-60	inf_mac2_CHI3L1_mac	B2M
CD84	2.18948e-61	0.107247	0.174	0.094	2.14132e-58	inf_mac2_CHI3L1_mac	CD84
FCGR3A1	1.57397e-57	0.124547	0.263	0.164	1.53934e-54	inf_mac2_CHI3L1_mac	FCGR3A
ANXA2	1.49345e-56	0.131005	0.27	0.171	1.4606e-53	inf_mac2_CHI3L1_mac	ANXA2
HLA-B	6.49775e-52	0.1822	0.792	0.672	6.3548e-49	inf_mac2_CHI3L1_mac	HLA-B
HLA-DQB11	4.76339e-49	0.115027	0.346	0.238	4.65859e-46	inf_mac2_CHI3L1_mac	HLA-DQB1
MT2A1	1.21111e-38	0.144951	0.455	0.349	1.18446e-35	inf_mac2_CHI3L1_mac	MT2A
HLA-A1	8.80474e-35	0.150079	0.845	0.77	8.61103e-32	inf_mac2_CHI3L1_mac	HLA-A
CXCL3	0	1.14358	0.705	0.071	0	moDC2	CXCL3
CXCL2	0	0.998914	0.689	0.044	0	moDC2	CXCL2
LYZ2	0	0.947585	0.962	0.631	0	moDC2	LYZ
CD682	0	0.618204	0.712	0.321	0	moDC2	CD68
CCL182	0	0.52178	0.47	0.17	0	moDC2	CCL18
SOD22	1.01388e-302	0.568252	0.764	0.424	9.91575e-300	moDC2	SOD2
GLUL2	3.2037e-282	0.444107	0.488	0.203	3.13322e-279	moDC2	GLUL
SAT12	1.59223e-278	0.431386	0.459	0.187	1.5572e-275	moDC2	SAT1
CD742	3.67459e-273	0.520991	0.975	0.853	3.59375e-270	moDC2	CD74
FCER1G2	1.49797e-270	0.362143	0.421	0.16	1.46502e-267	moDC2	FCER1G
FCGR3A2	2.02796e-256	0.365577	0.415	0.162	1.98334e-253	moDC2	FCGR3A
NR1H31	6.43225e-239	0.275536	0.276	0.087	6.29074e-236	moDC2	NR1H3
CLEC7A	3.87109e-237	0.230212	0.228	0.064	3.78592e-234	moDC2	CLEC7A
C1QC2	8.14931e-202	0.325799	0.388	0.163	7.97002e-199	moDC2	C1QC
HLA-DRB12	4.86379e-196	0.43605	0.789	0.51	4.75678e-193	moDC2	HLA-DRB1
SRGN1	1.64306e-184	0.358743	0.467	0.226	1.60691e-181	moDC2	SRGN
CD1632	6.54332e-178	0.214932	0.227	0.075	6.39936e-175	moDC2	CD163
CXCL1	5.33284e-176	0.141155	0.112	0.023	5.21551e-173	moDC2	CXCL1
HLA-DQB12	2.16311e-165	0.330776	0.468	0.236	2.11552e-162	moDC2	HLA-DQB1
C1QB2	4.08341e-163	0.3275	0.469	0.236	3.99358e-160	moDC2	C1QB
PSAP2	4.62506e-155	0.324878	0.53	0.288	4.52331e-152	moDC2	PSAP
HLA-DRA2	7.43134e-148	0.336495	0.564	0.325	7.26785e-145	moDC2	HLA-DRA
IDO1	1.55752e-140	0.235204	0.261	0.105	1.52326e-137	moDC2	IDO1
C1QA2	4.12902e-133	0.269039	0.397	0.198	4.03818e-130	moDC2	C1QA
MMP92	9.24035e-127	0.24372	0.333	0.156	9.03706e-124	moDC2	MMP9
CLEC4E2	8.2129e-122	0.186873	0.225	0.09	8.03222e-119	moDC2	CLEC4E
NEAT11	5.73928e-100	0.301685	0.425	0.248	5.61302e-97	moDC2	NEAT1
MT2A2	4.14493e-99	0.293482	0.553	0.348	4.05374e-96	moDC2	MT2A
RGS2	3.71962e-97	0.151674	0.165	0.063	3.63779e-94	moDC2	RGS2
TLR4	2.62524e-88	0.131961	0.149	0.056	2.56748e-85	moDC2	TLR4
CSF2RB1	1.18072e-83	0.143337	0.176	0.073	1.15474e-80	moDC2	CSF2RB
HLA-DQA12	8.34593e-83	0.237706	0.514	0.326	8.16232e-80	moDC2	HLA-DQA1
GPNMB2	1.23091e-82	0.159983	0.209	0.095	1.20383e-79	moDC2	GPNMB
CD142	2.54729e-79	0.149042	0.203	0.092	2.49125e-76	moDC2	CD14
CIITA1	1.03044e-77	0.185534	0.316	0.171	1.00777e-74	moDC2	CIITA
ITGAX1	1.60737e-77	0.136169	0.176	0.076	1.57201e-74	moDC2	ITGAX
CD632	1.41528e-75	0.191204	0.35	0.2	1.38415e-72	moDC2	CD63
HLA-DPB12	3.37527e-71	0.188277	0.385	0.228	3.30102e-68	moDC2	HLA-DPB1
TYROBP2	7.4716e-67	0.139252	0.188	0.089	7.30722e-64	moDC2	TYROBP
B2M2	6.16175e-66	0.223724	0.981	0.932	6.02619e-63	moDC2	B2M
IL10RA	6.41289e-66	0.145288	0.2	0.097	6.2718e-63	moDC2	IL10RA
FOS	8.60573e-65	0.107775	0.119	0.046	8.4164e-62	moDC2	FOS
STAT11	9.38226e-62	0.204906	0.415	0.266	9.17585e-59	moDC2	STAT1
SERPINA12	3.3243e-59	0.142574	0.221	0.116	3.25116e-56	moDC2	SERPINA1
DUSP1	1.11821e-58	0.112983	0.138	0.06	1.0936e-55	moDC2	DUSP1
HLA-DPA12	1.14978e-58	0.182545	0.417	0.268	1.12448e-55	moDC2	HLA-DPA1
CD2741	1.10654e-57	0.121935	0.176	0.085	1.0822e-54	moDC2	CD274
CXCL162	3.00967e-56	0.148424	0.209	0.11	2.94346e-53	moDC2	CXCL16
NFKBIA	2.462e-55	0.147201	0.231	0.126	2.40784e-52	moDC2	NFKBIA
CD44	7.12278e-51	0.148446	0.276	0.164	6.96608e-48	moDC2	CD44
LAIR1	5.27035e-43	0.114168	0.181	0.098	5.15441e-40	moDC2	LAIR1
HLA-A2	2.62093e-41	0.179813	0.877	0.77	2.56327e-38	moDC2	HLA-A
IGF2R1	8.37362e-39	0.114574	0.216	0.128	8.1894e-36	moDC2	IGF2R
IL13RA11	6.82907e-32	0.114996	0.201	0.123	6.67883e-29	moDC2	IL13RA1
ZFP36	1.97896e-27	0.104679	0.249	0.166	1.93543e-24	moDC2	ZFP36
VIM2	3.69755e-27	0.106269	0.578	0.442	3.6162e-24	moDC2	VIM
CXCL9	4.33446e-26	0.123287	0.333	0.24	4.2391e-23	moDC2	CXCL9
ITGB22	2.65395e-24	0.10951	0.292	0.208	2.59556e-21	moDC2	ITGB2
GPX12	9.96197e-23	0.106127	0.315	0.23	9.74281e-20	moDC2	GPX1
CXCL10	0	1.32193	0.649	0.155	0	inf_mac1	CXCL10
CXCL91	0	1.16463	0.71	0.223	0	inf_mac1	CXCL9
LYZ3	0	0.816864	0.943	0.625	0	inf_mac1	LYZ
CD743	0	0.540286	0.98	0.85	0	inf_mac1	CD74
FCER1G3	0	0.521778	0.441	0.154	0	inf_mac1	FCER1G
HLA-DRA3	0	0.436383	0.578	0.319	0	inf_mac1	HLA-DRA
SOD23	0	0.429747	0.688	0.421	0	inf_mac1	SOD2
IL1B	0	0.425538	0.258	0.03	0	inf_mac1	IL1B
HLA-DPA13	0	0.383593	0.495	0.262	0	inf_mac1	HLA-DPA1
HLA-DRB13	5.72584e-308	0.429784	0.746	0.507	5.59987e-305	inf_mac1	HLA-DRB1
SRGN2	3.90424e-241	0.29278	0.422	0.223	3.81835e-238	inf_mac1	SRGN
HLA-DPB13	2.30266e-237	0.306405	0.419	0.224	2.252e-234	inf_mac1	HLA-DPB1
CD683	4.10657e-229	0.299365	0.548	0.32	4.01622e-226	inf_mac1	CD68
FCGR3A3	2.26849e-196	0.231452	0.321	0.16	2.21858e-193	inf_mac1	FCGR3A
HLA-DQB13	4.12235e-173	0.255176	0.405	0.234	4.03166e-170	inf_mac1	HLA-DQB1
IDO11	1.11553e-158	0.181343	0.224	0.104	1.09099e-155	inf_mac1	IDO1
MT2A3	9.58981e-152	0.295149	0.521	0.345	9.37884e-149	inf_mac1	MT2A
SERPINA13	4.31172e-148	0.167834	0.233	0.113	4.21686e-145	inf_mac1	SERPINA1
C1QC3	9.41768e-136	0.199632	0.295	0.162	9.21049e-133	inf_mac1	C1QC
B2M3	4.32326e-133	0.231218	0.98	0.931	4.22815e-130	inf_mac1	B2M
GLUL3	8.40294e-132	0.215563	0.346	0.204	8.21807e-129	inf_mac1	GLUL
HLA-DQA13	1.13948e-110	0.20953	0.479	0.324	1.11441e-107	inf_mac1	HLA-DQA1
C1QB3	6.13254e-107	0.194053	0.373	0.235	5.99762e-104	inf_mac1	C1QB
SAT13	5.88284e-97	0.176824	0.307	0.188	5.75342e-94	inf_mac1	SAT1
CD2742	3.63178e-90	0.110956	0.166	0.084	3.55188e-87	inf_mac1	CD274
TYROBP3	4.23968e-87	0.112894	0.17	0.088	4.1464e-84	inf_mac1	TYROBP
PSAP3	8.70542e-77	0.163883	0.413	0.288	8.5139e-74	inf_mac1	PSAP
MMP93	1.55329e-75	0.138074	0.254	0.156	1.51912e-72	inf_mac1	MMP9
IER3	2.97449e-74	0.103237	0.133	0.067	2.90905e-71	inf_mac1	IER3
C1QA3	7.64603e-68	0.142047	0.299	0.198	7.47781e-65	inf_mac1	C1QA
MT1X1	2.602e-60	0.104021	0.161	0.092	2.54476e-57	inf_mac1	MT1X
GSN2	5.79253e-51	0.126298	0.313	0.221	5.6651e-48	inf_mac1	GSN
ITGB23	1.04683e-50	0.120632	0.295	0.206	1.0238e-47	inf_mac1	ITGB2
NFKBIA1	6.00163e-46	0.102795	0.194	0.125	5.8696e-43	inf_mac1	NFKBIA
STAT12	4.28627e-44	0.128864	0.355	0.266	4.19197e-41	inf_mac1	STAT1
GPX13	1.12513e-41	0.114697	0.311	0.228	1.10038e-38	inf_mac1	GPX1
HLA-C	1.27232e-41	0.139093	0.554	0.455	1.24433e-38	inf_mac1	HLA-C
CD633	6.24391e-41	0.117196	0.277	0.2	6.10655e-38	inf_mac1	CD63
S100A61	9.19534e-39	0.108729	0.305	0.225	8.99305e-36	inf_mac1	S100A6
NPPC	4.38091e-37	0.101144	0.232	0.164	4.28453e-34	inf_mac1	NPPC
VIM3	2.60872e-30	0.101278	0.537	0.441	2.55133e-27	inf_mac1	VIM
ZFP361	3.24322e-28	0.109791	0.223	0.166	3.17187e-25	inf_mac1	ZFP36
CD744	0	0.699516	0.983	0.853	0	pDC	CD74
S100B	0	0.591408	0.319	0.064	0	pDC	S100B
HLA-DPB14	1.90275e-286	0.615147	0.512	0.226	1.86089e-283	pDC	HLA-DPB1
CIITA2	2.89742e-225	0.517767	0.409	0.17	2.83367e-222	pDC	CIITA
TNFSF13B	2.54294e-201	0.341859	0.224	0.068	2.487e-198	pDC	TNFSF13B
HLA-DRB14	3.30869e-199	0.628342	0.741	0.512	3.2359e-196	pDC	HLA-DRB1
HLA-DPA14	1.14848e-195	0.530208	0.509	0.266	1.12321e-192	pDC	HLA-DPA1
HLA-DQB14	3.54572e-126	0.376786	0.437	0.237	3.46772e-123	pDC	HLA-DQB1
HLA-DRA4	3.74895e-122	0.413534	0.53	0.326	3.66647e-119	pDC	HLA-DRA
LYZ4	6.44466e-118	0.415225	0.845	0.633	6.30288e-115	pDC	LYZ
CSF2RB2	9.86688e-101	0.270049	0.186	0.073	9.64981e-98	pDC	CSF2RB
CCND1	4.41668e-95	0.243203	0.203	0.084	4.31951e-92	pDC	CCND1
IL3RA	3.00092e-82	0.140167	0.1	0.03	2.9349e-79	pDC	IL3RA
HLA-DQA14	4.55618e-82	0.319294	0.498	0.327	4.45595e-79	pDC	HLA-DQA1
RELT	3.63022e-49	0.150646	0.156	0.075	3.55036e-46	pDC	RELT
COTL1	2.30298e-46	0.188285	0.245	0.143	2.25232e-43	pDC	COTL1
HLA-DRB51	2.03489e-36	0.123741	0.179	0.1	1.99012e-33	pDC	HLA-DRB5
RPL21	8.64854e-34	0.193052	0.375	0.268	8.45827e-31	pDC	RPL21
LGALS92	9.40436e-34	0.136562	0.203	0.121	9.19747e-31	pDC	LGALS9
GZMB	1.3514e-32	0.143671	0.137	0.073	1.32167e-29	pDC	GZMB
SRC1	1.53233e-28	0.118811	0.154	0.088	1.49862e-25	pDC	SRC
JCHAIN	1.27012e-27	0.104048	0.102	0.052	1.24217e-24	pDC	JCHAIN
GSN3	2.3289e-27	0.174068	0.313	0.223	2.27766e-24	pDC	GSN
RPL37	2.19831e-23	0.159935	0.367	0.276	2.14995e-20	pDC	RPL37
HSP90B1	1.13929e-12	0.113421	0.235	0.18	1.11423e-09	pDC	HSP90B1
LYZ5	0	0.924918	0.947	0.632	0	cDC2	LYZ
CLEC7A1	0	0.739336	0.506	0.06	0	cDC2	CLEC7A
CSF1R	0	0.639201	0.447	0.037	0	cDC2	CSF1R
CLEC10A	0	0.33547	0.219	0.027	0	cDC2	CLEC10A
CD745	4.8262e-215	0.519473	0.981	0.853	4.72002e-212	cDC2	CD74
CD684	5.61173e-171	0.444811	0.613	0.325	5.48827e-168	cDC2	CD68
HLA-DRB15	2.02226e-152	0.497104	0.753	0.512	1.97777e-149	cDC2	HLA-DRB1
HLA-DRA5	8.1244e-152	0.41741	0.586	0.325	7.94567e-149	cDC2	HLA-DRA
SAT14	8.81529e-150	0.367676	0.413	0.189	8.62135e-147	cDC2	SAT1
FCGR3A4	1.5112e-139	0.31789	0.372	0.163	1.47796e-136	cDC2	FCGR3A
FCER1G4	5.89074e-134	0.309849	0.365	0.162	5.76115e-131	cDC2	FCER1G
GLUL4	6.82455e-127	0.333899	0.421	0.206	6.67441e-124	cDC2	GLUL
HLA-DPB15	4.06375e-109	0.311468	0.436	0.228	3.97434e-106	cDC2	HLA-DPB1
SERPINA14	1.57615e-106	0.227009	0.274	0.115	1.54147e-103	cDC2	SERPINA1
SOD24	3.92999e-101	0.368137	0.659	0.428	3.84353e-98	cDC2	SOD2
HLA-DPA15	3.69103e-100	0.327612	0.469	0.268	3.60982e-97	cDC2	HLA-DPA1
HLA-DQB15	2.07825e-99	0.305627	0.437	0.238	2.03253e-96	cDC2	HLA-DQB1
CIITA3	6.8849e-89	0.280285	0.339	0.171	6.73343e-86	cDC2	CIITA
PSAP4	7.87824e-85	0.301209	0.483	0.29	7.70491e-82	cDC2	PSAP
CD143	1.29655e-84	0.186524	0.22	0.092	1.26803e-81	cDC2	CD14
SRGN3	1.05025e-80	0.279521	0.403	0.228	1.02715e-77	cDC2	SRGN
IDO12	1.71154e-80	0.232659	0.237	0.106	1.67389e-77	cDC2	IDO1
CXCL92	6.95713e-77	0.300075	0.414	0.239	6.80408e-74	cDC2	CXCL9
NR1H32	2.20837e-67	0.148425	0.202	0.089	2.15979e-64	cDC2	NR1H3
CD1633	9.76455e-64	0.144005	0.178	0.076	9.54973e-61	cDC2	CD163
ITGAX2	2.90013e-61	0.12963	0.176	0.076	2.83632e-58	cDC2	ITGAX
C1QC4	3.24417e-60	0.209279	0.302	0.165	3.1728e-57	cDC2	C1QC
CSF2RB3	1.92223e-56	0.128301	0.168	0.074	1.87994e-53	cDC2	CSF2RB
CSF2RA	1.05588e-54	0.108764	0.118	0.045	1.03265e-51	cDC2	CSF2RA
HLA-DQA15	5.46175e-53	0.224757	0.492	0.328	5.34159e-50	cDC2	HLA-DQA1
STAT13	1.1496e-52	0.243082	0.412	0.267	1.12431e-49	cDC2	STAT1
C1QB4	1.09231e-49	0.218905	0.38	0.238	1.06828e-46	cDC2	C1QB
CLEC4E3	1.18842e-48	0.128375	0.187	0.091	1.16227e-45	cDC2	CLEC4E
MMP94	1.15835e-43	0.153814	0.274	0.158	1.13286e-40	cDC2	MMP9
MT2A4	6.75435e-42	0.2178	0.496	0.35	6.60576e-39	cDC2	MT2A
CXCL163	6.15493e-40	0.127314	0.204	0.11	6.01952e-37	cDC2	CXCL16
C1QA4	8.53515e-38	0.149812	0.321	0.2	8.34738e-35	cDC2	C1QA
TYROBP4	3.22932e-36	0.112634	0.171	0.089	3.15827e-33	cDC2	TYROBP
ITGB24	3.65252e-36	0.157262	0.324	0.208	3.57217e-33	cDC2	ITGB2
CCL183	2.36973e-34	0.158132	0.281	0.175	2.31759e-31	cDC2	CCL18
IL10RA1	3.29323e-33	0.11954	0.178	0.098	3.22078e-30	cDC2	IL10RA
NEAT12	3.04172e-32	0.176164	0.363	0.249	2.9748e-29	cDC2	NEAT1
CD634	4.45039e-28	0.137445	0.302	0.202	4.35248e-25	cDC2	CD63
B2M4	5.47696e-24	0.149354	0.971	0.933	5.35647e-21	cDC2	B2M
LAIR11	1.11537e-22	0.101839	0.165	0.099	1.09083e-19	cDC2	LAIR1
FYB1	2.00597e-20	0.10696	0.247	0.167	1.96184e-17	cDC2	FYB1
GPX14	2.00883e-19	0.125496	0.318	0.23	1.96464e-16	cDC2	GPX1
GSN4	1.4044e-18	0.116086	0.307	0.223	1.3735e-15	cDC2	GSN
VIM4	1.67057e-17	0.110551	0.554	0.443	1.63382e-14	cDC2	VIM
CD441	3.17802e-17	0.105724	0.235	0.165	3.1081e-14	cDC2	CD44
CXCL8	0	1.23181	0.723	0.038	0	moDC1	CXCL8
ITGAM	0	0.478974	0.321	0.029	0	moDC1	ITGAM
LYZ6	6.41455e-291	0.866377	0.921	0.633	6.27343e-288	moDC1	LYZ
CXCL31	9.26833e-257	0.41198	0.307	0.081	9.06443e-254	moDC1	CXCL3
SOD25	8.21115e-200	0.632576	0.733	0.427	8.03051e-197	moDC1	SOD2
CD685	4.963e-172	0.526012	0.621	0.325	4.85381e-169	moDC1	CD68
FCER1G5	8.95285e-119	0.308673	0.37	0.163	8.75589e-116	moDC1	FCER1G
CXCL21	9.61028e-114	0.197578	0.183	0.055	9.39885e-111	moDC1	CXCL2
MT2A5	1.09685e-97	0.434729	0.575	0.349	1.07272e-94	moDC1	MT2A
SRGN4	3.06817e-95	0.31709	0.436	0.228	3.00067e-92	moDC1	SRGN
CXCL11	1.85122e-92	0.139321	0.101	0.024	1.81049e-89	moDC1	CXCL1
CD746	6.66071e-92	0.373388	0.956	0.854	6.51418e-89	moDC1	CD74
CCL184	7.55094e-91	0.315018	0.361	0.174	7.38482e-88	moDC1	CCL18
FCGR3A5	8.20832e-88	0.263852	0.343	0.164	8.02774e-85	moDC1	FCGR3A
GLUL5	3.52822e-77	0.281299	0.388	0.207	3.4506e-74	moDC1	GLUL
SAT15	6.7749e-58	0.229359	0.343	0.19	6.62585e-55	moDC1	SAT1
HLA-DRB16	3.36907e-56	0.301553	0.689	0.514	3.29495e-53	moDC1	HLA-DRB1
IL1B1	1.10253e-53	0.151948	0.11	0.038	1.07828e-50	moDC1	IL1B
IDO13	3.30419e-48	0.153582	0.218	0.107	3.2315e-45	moDC1	IDO1
HLA-DRA6	5.67141e-48	0.259204	0.487	0.327	5.54663e-45	moDC1	HLA-DRA
CLEC4E4	2.43524e-46	0.135606	0.192	0.091	2.38166e-43	moDC1	CLEC4E
HLA-DQB16	2.88102e-43	0.223715	0.38	0.239	2.81764e-40	moDC1	HLA-DQB1
MMP95	2.65085e-41	0.169268	0.279	0.158	2.59253e-38	moDC1	MMP9
C1QB5	1.43987e-39	0.193928	0.376	0.238	1.4082e-36	moDC1	C1QB
PSAP5	1.9039e-38	0.205324	0.434	0.291	1.86201e-35	moDC1	PSAP
CD635	1.22673e-34	0.164829	0.322	0.202	1.19974e-31	moDC1	CD63
TYROBP5	2.44361e-34	0.116951	0.175	0.09	2.38985e-31	moDC1	TYROBP
B2M5	2.77193e-34	0.214469	0.973	0.933	2.71095e-31	moDC1	B2M
SERPINA15	4.85829e-34	0.140522	0.211	0.116	4.75141e-31	moDC1	SERPINA1
CD2743	1.9401e-32	0.127909	0.166	0.086	1.89742e-29	moDC1	CD274
HLA-DPB16	7.84325e-28	0.147144	0.345	0.23	7.67069e-25	moDC1	HLA-DPB1
CD144	6.08497e-27	0.103519	0.17	0.093	5.9511e-24	moDC1	CD14
CXCL164	1.22135e-26	0.124884	0.192	0.11	1.19448e-23	moDC1	CXCL16
S100A62	6.07108e-26	0.159246	0.334	0.227	5.93751e-23	moDC1	S100A6
CXCL101	3.83403e-24	0.187191	0.265	0.173	3.74968e-21	moDC1	CXCL10
HLA-DQA16	6.84896e-23	0.151956	0.444	0.329	6.69828e-20	moDC1	HLA-DQA1
HLA-DPA16	8.788e-22	0.139749	0.374	0.269	8.59467e-19	moDC1	HLA-DPA1
ITGB25	5.56654e-21	0.14034	0.299	0.208	5.44407e-18	moDC1	ITGB2
MT1X2	9.31767e-21	0.100307	0.161	0.094	9.11268e-18	moDC1	MT1X
C1QC5	9.23906e-20	0.116223	0.25	0.166	9.0358e-17	moDC1	C1QC
VIM5	6.01681e-19	0.145683	0.556	0.444	5.88444e-16	moDC1	VIM
NFKBIA2	1.58667e-18	0.116347	0.198	0.127	1.55177e-15	moDC1	NFKBIA
CD442	3.58923e-18	0.113364	0.243	0.165	3.51027e-15	moDC1	CD44
GPX15	2.47983e-16	0.127271	0.313	0.231	2.42527e-13	moDC1	GPX1
COL9A2	5.1788e-15	0.137584	0.236	0.167	5.06487e-12	moDC1	COL9A2
NPPC1	2.66079e-12	0.123824	0.228	0.166	2.60226e-09	moDC1	NPPC
SELENOP	0	1.56505	0.966	0.07	0	res_mac	SELENOP
CXCL12	5.80582e-237	0.57867	0.404	0.105	5.6781e-234	res_mac	CXCL12
CD747	2.13649e-215	0.794593	0.976	0.854	2.08949e-212	res_mac	CD74
C1QC6	3.53752e-188	0.524945	0.484	0.165	3.4597e-185	res_mac	C1QC
SLC40A1	2.20804e-182	0.268257	0.187	0.032	2.15946e-179	res_mac	SLC40A1
HLA-DRB17	3.56826e-151	0.712162	0.811	0.513	3.48976e-148	res_mac	HLA-DRB1
C1QA5	7.96534e-129	0.450636	0.484	0.199	7.7901e-126	res_mac	C1QA
C1QB6	4.21799e-126	0.521934	0.529	0.238	4.1252e-123	res_mac	C1QB
CD1634	4.16135e-112	0.283733	0.257	0.076	4.0698e-109	res_mac	CD163
CFD	4.73918e-106	0.217219	0.178	0.043	4.63492e-103	res_mac	CFD
CXCL14	2.52828e-95	0.29533	0.238	0.074	2.47266e-92	res_mac	CXCL14
CD686	1.91191e-72	0.406386	0.572	0.327	1.86984e-69	res_mac	CD68
PSAP6	3.32403e-70	0.395883	0.522	0.291	3.2509e-67	res_mac	PSAP
MRC1	1.02646e-69	0.173158	0.158	0.046	1.00388e-66	res_mac	MRC1
IGFBP5	1.84836e-63	0.181472	0.183	0.06	1.8077e-60	res_mac	IGFBP5
HLA-DRA7	7.91696e-63	0.368418	0.552	0.327	7.74279e-60	res_mac	HLA-DRA
HLA-DQA17	2.41417e-62	0.368451	0.549	0.328	2.36106e-59	res_mac	HLA-DQA1
CD145	6.29634e-47	0.195686	0.219	0.093	6.15782e-44	res_mac	CD14
CD209	5.92713e-46	0.130414	0.125	0.04	5.79673e-43	res_mac	CD209
HLA-DRB52	9.06268e-46	0.199084	0.229	0.101	8.8633e-43	res_mac	HLA-DRB5
CCL13	9.45012e-43	0.146377	0.131	0.045	9.24222e-40	res_mac	CCL13
HLA-A3	9.8665e-39	0.302712	0.884	0.771	9.64943e-36	res_mac	HLA-A
GPNMB3	1.16514e-38	0.169812	0.212	0.096	1.13951e-35	res_mac	GPNMB
HLA-DQB17	1.53363e-37	0.242984	0.404	0.24	1.49989e-34	res_mac	HLA-DQB1
HLA-DPB17	6.72994e-32	0.210784	0.382	0.23	6.58188e-29	res_mac	HLA-DPB1
MMP2	7.40839e-32	0.156646	0.199	0.094	7.2454e-29	res_mac	MMP2
HLA-DPA17	1.81592e-29	0.21344	0.422	0.269	1.77597e-26	res_mac	HLA-DPA1
COL1A1	3.92774e-29	0.118513	0.334	0.19	3.84133e-26	res_mac	COL1A1
COL6A2	1.7362e-26	0.178294	0.33	0.197	1.698e-23	res_mac	COL6A2
B2M6	3.12713e-23	0.213543	0.976	0.933	3.05833e-20	res_mac	B2M
FCGR3A6	2.99386e-22	0.181698	0.272	0.166	2.92799e-19	res_mac	FCGR3A
TYROBP6	1.07293e-21	0.135709	0.172	0.09	1.04932e-18	res_mac	TYROBP
DCN	6.90836e-21	0.167731	0.26	0.155	6.75637e-18	res_mac	DCN
GSN5	4.29187e-20	0.176997	0.339	0.224	4.19745e-17	res_mac	GSN
MAF	9.25411e-20	0.117669	0.206	0.116	9.05052e-17	res_mac	MAF
LYZ7	3.50491e-17	0.176796	0.778	0.636	3.4278e-14	res_mac	LYZ
CCL185	1.36523e-15	0.163377	0.267	0.176	1.3352e-12	res_mac	CCL18
CIITA4	1.61309e-13	0.127652	0.258	0.173	1.5776e-10	res_mac	CIITA
CD636	2.9663e-11	0.13182	0.283	0.203	2.90104e-08	res_mac	CD63
HLA-E	3.41069e-08	0.102158	0.327	0.254	3.33565e-05	res_mac	HLA-E
GPX16	4.92143e-07	0.107043	0.295	0.231	0.000481316	res_mac	GPX1
IDO14	0	0.948031	0.579	0.104	0	DC3	IDO1
CD83	0	0.753648	0.459	0.079	0	DC3	CD83
CSF2RA1	0	0.715023	0.468	0.042	0	DC3	CSF2RA
LAMP3	0	0.687344	0.423	0.025	0	DC3	LAMP3
CDKN1A	0	0.456861	0.328	0.055	0	DC3	CDKN1A
RGS1	2.30007e-193	0.272802	0.195	0.032	2.24946e-190	DC3	RGS1
CD2744	1.94169e-165	0.376996	0.316	0.085	1.89897e-162	DC3	CD274
GSN6	2.44964e-159	0.633129	0.535	0.222	2.39575e-156	DC3	GSN
CCR7	8.33793e-157	0.251182	0.199	0.039	8.1545e-154	DC3	CCR7
CD80	5.83612e-156	0.29799	0.213	0.045	5.70773e-153	DC3	CD80
CD748	1.54888e-148	0.629847	0.98	0.854	1.51481e-145	DC3	CD74
HLA-DPB18	1.63723e-142	0.551858	0.531	0.229	1.60121e-139	DC3	HLA-DPB1
DUSP5	2.66702e-133	0.448696	0.403	0.147	2.60834e-130	DC3	DUSP5
HLA-DRB18	4.41584e-105	0.581983	0.778	0.514	4.31869e-102	DC3	HLA-DRB1
CSF2RB4	6.74057e-88	0.23932	0.233	0.074	6.59228e-85	DC3	CSF2RB
HLA-DRA8	3.83857e-82	0.440446	0.585	0.327	3.75413e-79	DC3	HLA-DRA
CIITA5	1.09595e-75	0.379368	0.377	0.172	1.07184e-72	DC3	CIITA
HLA-DPA18	4.60645e-72	0.374748	0.5	0.269	4.50511e-69	DC3	HLA-DPA1
IRF4	2.63876e-67	0.226335	0.204	0.069	2.58071e-64	DC3	IRF4
DUSP4	2.94182e-66	0.191426	0.16	0.048	2.8771e-63	DC3	DUSP4
CCL19	2.93797e-63	0.203313	0.167	0.053	2.87333e-60	DC3	CCL19
CD40	3.81054e-60	0.215314	0.168	0.055	3.72671e-57	DC3	CD40
CXCL93	1.69781e-58	0.348393	0.448	0.24	1.66046e-55	DC3	CXCL9
BTG1	2.04799e-56	0.300214	0.348	0.171	2.00293e-53	DC3	BTG1
HLA-DQB18	2.34165e-53	0.322773	0.432	0.239	2.29013e-50	DC3	HLA-DQB1
PDCD1LG21	1.45645e-47	0.169857	0.186	0.072	1.42441e-44	DC3	PDCD1LG2
HLA-DQA18	3.03192e-47	0.306784	0.531	0.328	2.96522e-44	DC3	HLA-DQA1
NFKBIA3	2.66547e-44	0.224893	0.267	0.127	2.60683e-41	DC3	NFKBIA
IL13RA12	1.48501e-43	0.21369	0.261	0.124	1.45234e-40	DC3	IL13RA1
SAT16	1.84997e-36	0.233054	0.339	0.191	1.80927e-33	DC3	SAT1
CFLAR	3.59246e-32	0.186421	0.271	0.145	3.51343e-29	DC3	CFLAR
LGALS93	1.36235e-31	0.172466	0.238	0.121	1.33238e-28	DC3	LGALS9
IL10RA2	1.86604e-31	0.160306	0.204	0.098	1.82499e-28	DC3	IL10RA
IL6R	1.60739e-30	0.10463	0.119	0.045	1.57203e-27	DC3	IL6R
HCK	6.16859e-28	0.107026	0.12	0.048	6.03288e-25	DC3	HCK
WNT5B	6.47701e-28	0.108422	0.112	0.044	6.33451e-25	DC3	WNT5B
GPR183	9.05269e-27	0.148854	0.148	0.067	8.85353e-24	DC3	GPR183
JUNB	6.10513e-24	0.157665	0.264	0.152	5.97082e-21	DC3	JUNB
H2AZ1	3.05125e-22	0.129045	0.172	0.088	2.98412e-19	DC3	H2AZ1
IL4R	7.27522e-21	0.100046	0.121	0.056	7.11516e-18	DC3	IL4R
CRIP1	3.22473e-20	0.125637	0.163	0.085	3.15379e-17	DC3	CRIP1
GADD45B	4.69837e-20	0.101545	0.109	0.049	4.595e-17	DC3	GADD45B
LYZ8	1.12916e-19	0.211654	0.778	0.636	1.10432e-16	DC3	LYZ
B2M7	4.79079e-19	0.174284	0.972	0.933	4.68539e-16	DC3	B2M
SRGN5	2.19101e-18	0.182576	0.34	0.23	2.14281e-15	DC3	SRGN
RELT1	2.88206e-17	0.102045	0.144	0.076	2.81866e-14	DC3	RELT
MALAT1	4.36937e-17	0.232399	0.892	0.82	4.27325e-14	DC3	MALAT1
HLA-DRB53	9.4853e-15	0.102359	0.173	0.101	9.27663e-12	DC3	HLA-DRB5
VIM6	1.18031e-12	0.147742	0.566	0.444	1.15435e-09	DC3	VIM
COTL11	1.38218e-12	0.111748	0.22	0.144	1.35178e-09	DC3	COTL1
RPL211	7.32539e-11	0.117364	0.358	0.27	7.16423e-08	DC3	RPL21
HLA-C1	1.43946e-05	0.101032	0.528	0.458	0.0140779	DC3	HLA-C
SPP1	0	1.5641	0.999	0.025	0	neutrophil	SPP1
LYZ9	5.51337e-201	0.989866	0.941	0.635	5.39208e-198	neutrophil	LYZ
MT2A6	4.08245e-159	0.886338	0.684	0.349	3.99264e-156	neutrophil	MT2A
CXCL81	6.94639e-129	0.370796	0.209	0.046	6.79357e-126	neutrophil	CXCL8
CLEC5A	1.38345e-115	0.220281	0.162	0.032	1.35301e-112	neutrophil	CLEC5A
MMP121	1.97461e-111	0.298498	0.164	0.034	1.93117e-108	neutrophil	MMP12
CHI3L11	1.40181e-85	0.286967	0.265	0.086	1.37097e-82	neutrophil	CHI3L1
MT1X3	3.92354e-78	0.29706	0.268	0.094	3.83722e-75	neutrophil	MT1X
SOD26	8.04743e-74	0.487867	0.693	0.429	7.87038e-71	neutrophil	SOD2
CD687	1.02099e-70	0.458768	0.583	0.327	9.98525e-68	neutrophil	CD68
VIM7	7.35194e-69	0.488856	0.683	0.443	7.1902e-66	neutrophil	VIM
GLUL6	9.83637e-60	0.337287	0.414	0.208	9.61997e-57	neutrophil	GLUL
SRGN6	1.23814e-50	0.324157	0.425	0.229	1.2109e-47	neutrophil	SRGN
MMP96	1.04477e-49	0.279712	0.33	0.158	1.02179e-46	neutrophil	MMP9
COL9A21	3.73311e-36	0.255052	0.313	0.167	3.65098e-33	neutrophil	COL9A2
CXCL165	5.23943e-31	0.171547	0.228	0.111	5.12416e-28	neutrophil	CXCL16
SAT17	3.23909e-30	0.230713	0.332	0.191	3.16783e-27	neutrophil	SAT1
GSN7	4.24814e-28	0.258567	0.364	0.224	4.15468e-25	neutrophil	GSN
CD637	1.70737e-26	0.217316	0.335	0.202	1.66981e-23	neutrophil	CD63
ITGB26	3.51766e-26	0.211384	0.343	0.208	3.44027e-23	neutrophil	ITGB2
HLA-DRB19	1.37646e-25	0.262355	0.679	0.515	1.34618e-22	neutrophil	HLA-DRB1
ITGAX3	3.14084e-25	0.144057	0.166	0.077	3.07175e-22	neutrophil	ITGAX
IL1RN	6.00013e-25	0.165478	0.16	0.074	5.86812e-22	neutrophil	IL1RN
FCGR3A7	1.01957e-23	0.17091	0.287	0.166	9.97139e-21	neutrophil	FCGR3A
NDRG1	3.37993e-22	0.123325	0.145	0.067	3.30558e-19	neutrophil	NDRG1
CD749	1.09089e-21	0.205102	0.938	0.854	1.06689e-18	neutrophil	CD74
CD146	3.6793e-21	0.139227	0.182	0.094	3.59835e-18	neutrophil	CD14
MIF	5.64884e-21	0.168176	0.258	0.151	5.52457e-18	neutrophil	MIF
S100A63	2.55882e-20	0.195949	0.348	0.227	2.50252e-17	neutrophil	S100A6
SERPINA16	4.67843e-20	0.147978	0.211	0.117	4.5755e-17	neutrophil	SERPINA1
FCER1G6	7.19404e-20	0.134727	0.277	0.165	7.03578e-17	neutrophil	FCER1G
GPX31	3.88278e-19	0.103907	0.118	0.053	3.79736e-16	neutrophil	GPX3
CXCL32	6.40972e-19	0.117821	0.162	0.083	6.2687e-16	neutrophil	CXCL3
B2M8	1.53923e-16	0.181891	0.969	0.933	1.50536e-13	neutrophil	B2M
LGALS94	1.66612e-15	0.149199	0.203	0.122	1.62946e-12	neutrophil	LGALS9
SRC2	3.17637e-15	0.112951	0.161	0.089	3.10649e-12	neutrophil	SRC
GPNMB4	4.84018e-15	0.123606	0.17	0.096	4.7337e-12	neutrophil	GPNMB
NPPC2	7.12581e-14	0.172753	0.252	0.166	6.96905e-11	neutrophil	NPPC
HLA-DRA9	2.46851e-13	0.163873	0.442	0.328	2.41421e-10	neutrophil	HLA-DRA
FN1	5.966e-13	0.107899	0.163	0.095	5.83475e-10	neutrophil	FN1
AZU1	1.06466e-12	0.155639	0.287	0.199	1.04124e-09	neutrophil	AZU1
LGALS31	1.20895e-12	0.100432	0.158	0.092	1.18235e-09	neutrophil	LGALS3
HLA-DQA19	6.37174e-12	0.154326	0.432	0.329	6.23156e-09	neutrophil	HLA-DQA1
GPX17	1.05762e-11	0.151359	0.32	0.231	1.03435e-08	neutrophil	GPX1
ANXA21	3.6145e-11	0.133959	0.251	0.173	3.53498e-08	neutrophil	ANXA2
DUSP51	1.20697e-10	0.145982	0.218	0.148	1.18041e-07	neutrophil	DUSP5
HLA-A4	1.97885e-09	0.15828	0.823	0.772	1.93532e-06	neutrophil	HLA-A
C1QB7	6.28283e-08	0.1027	0.318	0.24	6.14461e-05	neutrophil	C1QB
S100A4	1.62316e-07	0.103285	0.31	0.237	0.000158745	neutrophil	S100A4
PSAP7	1.08456e-06	0.12268	0.361	0.293	0.0010607	neutrophil	PSAP
LYZ10	0	0.759708	0.94	0.63	0	DC1	LYZ
NR1H33	0	0.736323	0.467	0.082	0	DC1	NR1H3
ITGAX4	0	0.614076	0.382	0.07	0	DC1	ITGAX
CCL8	0	0.448258	0.288	0.029	0	DC1	CCL8
CD801	0	0.386103	0.252	0.041	0	DC1	CD80
SAT18	3.4892e-288	0.419635	0.439	0.186	3.41244e-285	DC1	SAT1
CD688	7.28439e-270	0.475277	0.611	0.322	7.12414e-267	DC1	CD68
SOD27	2.07566e-244	0.508781	0.697	0.425	2.02999e-241	DC1	SOD2
CD7410	1.75028e-236	0.435121	0.974	0.852	1.71178e-233	DC1	CD74
HLA-DRB110	9.40485e-229	0.45857	0.775	0.51	9.19794e-226	DC1	HLA-DRB1
GLUL7	1.61643e-193	0.339642	0.422	0.204	1.58087e-190	DC1	GLUL
FCER1G7	5.47802e-190	0.289041	0.36	0.161	5.3575e-187	DC1	FCER1G
PSAP8	1.65187e-162	0.344872	0.508	0.288	1.61553e-159	DC1	PSAP
NEAT13	2.20848e-159	0.38209	0.447	0.246	2.15989e-156	DC1	NEAT1
CIITA6	3.50531e-157	0.296726	0.355	0.17	3.42819e-154	DC1	CIITA
C1QB8	4.02911e-153	0.300813	0.442	0.235	3.94047e-150	DC1	C1QB
FCGR3A8	2.69677e-143	0.254655	0.336	0.162	2.63745e-140	DC1	FCGR3A
CCL186	5.05117e-138	0.297909	0.346	0.172	4.94004e-135	DC1	CCL18
C1QA6	3.08635e-126	0.271527	0.37	0.197	3.01845e-123	DC1	C1QA
CD1635	2.40494e-123	0.167035	0.191	0.075	2.35203e-120	DC1	CD163
CD2745	2.78916e-123	0.190535	0.205	0.084	2.7278e-120	DC1	CD274
CSF2RB5	2.71184e-111	0.162593	0.181	0.073	2.65218e-108	DC1	CSF2RB
C1QC7	7.3363e-111	0.23384	0.316	0.164	7.1749e-108	DC1	C1QC
STAT14	1.12817e-106	0.281259	0.439	0.265	1.10335e-103	DC1	STAT1
MMP97	2.24703e-99	0.212364	0.299	0.156	2.1976e-96	DC1	MMP9
CD147	1.02724e-97	0.161227	0.204	0.092	1.00464e-94	DC1	CD14
HLA-DQA110	4.82329e-93	0.251746	0.503	0.326	4.71718e-90	DC1	HLA-DQA1
MT2A7	5.66711e-88	0.26818	0.522	0.348	5.54243e-85	DC1	MT2A
HLA-DRA10	1.18114e-86	0.249994	0.493	0.325	1.15515e-83	DC1	HLA-DRA
IDO15	1.95409e-84	0.177177	0.216	0.106	1.9111e-81	DC1	IDO1
CLEC7A2	2.56901e-82	0.122836	0.154	0.065	2.51249e-79	DC1	CLEC7A
SRGN7	3.92848e-75	0.197611	0.371	0.227	3.84206e-72	DC1	SRGN
CXCL166	2.39909e-74	0.163702	0.214	0.109	2.34631e-71	DC1	CXCL16
LGALS95	8.7076e-68	0.149862	0.225	0.12	8.51604e-65	DC1	LGALS9
HLA-DPB19	1.6407e-66	0.198831	0.361	0.228	1.6046e-63	DC1	HLA-DPB1
RELT2	2.62722e-65	0.125091	0.158	0.074	2.56942e-62	DC1	RELT
SERPINA17	6.93614e-65	0.146233	0.216	0.115	6.78354e-62	DC1	SERPINA1
CXCL102	1.61113e-64	0.233469	0.288	0.171	1.57569e-61	DC1	CXCL10
ITGB27	5.82202e-62	0.170295	0.331	0.206	5.69393e-59	DC1	ITGB2
CHI3L12	8.00841e-62	0.101982	0.174	0.086	7.83223e-59	DC1	CHI3L1
IL10RA3	1.49766e-59	0.134294	0.186	0.097	1.46471e-56	DC1	IL10RA
HLA-DPA19	1.0847e-57	0.188585	0.399	0.268	1.06084e-54	DC1	HLA-DPA1
HLA-DQB19	1.42418e-57	0.187287	0.363	0.238	1.39285e-54	DC1	HLA-DQB1
GPNMB5	1.42756e-57	0.120315	0.182	0.095	1.39615e-54	DC1	GPNMB
SRC3	3.51093e-55	0.122485	0.17	0.088	3.43369e-52	DC1	SRC
TYROBP7	5.24769e-51	0.115888	0.168	0.089	5.13224e-48	DC1	TYROBP
CLEC4E5	1.17502e-50	0.10905	0.17	0.09	1.14917e-47	DC1	CLEC4E
SQSTM12	6.77388e-49	0.147689	0.248	0.152	6.62486e-46	DC1	SQSTM1
LAIR12	4.7507e-46	0.115146	0.177	0.098	4.64618e-43	DC1	LAIR1
GSN8	2.41766e-42	0.159064	0.326	0.222	2.36447e-39	DC1	GSN
CD638	2.19479e-39	0.136802	0.298	0.201	2.1465e-36	DC1	CD63
CCL2	1.10013e-30	0.139949	0.147	0.088	1.07593e-27	DC1	CCL2
NFKBIA4	3.44485e-30	0.107853	0.197	0.126	3.36907e-27	DC1	NFKBIA
GPX18	7.03233e-29	0.120366	0.317	0.23	6.87761e-26	DC1	GPX1
VIM8	9.91717e-29	0.135902	0.553	0.442	9.69899e-26	DC1	VIM
CXCL94	1.4369e-27	0.130416	0.326	0.24	1.40529e-24	DC1	CXCL9
LYZ11	0	0.967453	0.945	0.629	0	moDC3	LYZ
SERPINA18	0	0.489139	0.348	0.111	0	moDC3	SERPINA1
CLEC4E6	0	0.477922	0.317	0.086	0	moDC3	CLEC4E
CLEC12A	0	0.318582	0.212	0.049	0	moDC3	CLEC12A
CLEC5A1	0	0.22728	0.145	0.03	0	moDC3	CLEC5A
MARCO	0	0.182691	0.121	0.021	0	moDC3	MARCO
CD7411	1.81007e-268	0.459416	0.974	0.852	1.77025e-265	moDC3	CD74
CD689	1.0264e-251	0.446993	0.577	0.322	1.00382e-248	moDC3	CD68
CD2746	9.97797e-223	0.335386	0.229	0.083	9.75845e-220	moDC3	CD274
MT2A8	1.02339e-180	0.425199	0.555	0.346	1.00088e-177	moDC3	MT2A
SOD28	8.78113e-180	0.43897	0.636	0.425	8.58795e-177	moDC3	SOD2
PDCD1LG22	5.13945e-159	0.239644	0.185	0.069	5.02638e-156	moDC3	PDCD1LG2
B2M9	1.7815e-129	0.296323	0.981	0.932	1.74231e-126	moDC3	B2M
FCGR3A9	8.46346e-106	0.213867	0.3	0.163	8.27727e-103	moDC3	FCGR3A
FCER1G8	1.27725e-92	0.207141	0.289	0.162	1.24915e-89	moDC3	FCER1G
HLA-DRB111	4.45675e-77	0.271221	0.65	0.512	4.35871e-74	moDC3	HLA-DRB1
SRGN8	3.33466e-74	0.206685	0.355	0.227	3.2613e-71	moDC3	SRGN
GLUL8	1.65876e-70	0.220462	0.324	0.206	1.62227e-67	moDC3	GLUL
SAT19	1.03879e-66	0.195916	0.302	0.189	1.01594e-63	moDC3	SAT1
C1QB9	5.31014e-64	0.209726	0.356	0.237	5.19332e-61	moDC3	C1QB
MMP98	1.79056e-60	0.162453	0.258	0.157	1.75117e-57	moDC3	MMP9
GSN9	1.15806e-56	0.200414	0.33	0.222	1.13258e-53	moDC3	GSN
CXCL167	9.1038e-54	0.140865	0.191	0.109	8.90352e-51	moDC3	CXCL16
HLA-DQA111	3.51724e-46	0.19329	0.436	0.327	3.43986e-43	moDC3	HLA-DQA1
C1QC8	3.555e-42	0.143788	0.25	0.165	3.47679e-39	moDC3	C1QC
GPX19	5.42152e-41	0.180239	0.319	0.229	5.30224e-38	moDC3	GPX1
HLA-DPB110	4.50458e-40	0.165436	0.32	0.229	4.40548e-37	moDC3	HLA-DPB1
ITGB28	1.92328e-29	0.131009	0.283	0.207	1.88097e-26	moDC3	ITGB2
PSAP9	2.78295e-28	0.132505	0.376	0.291	2.72172e-25	moDC3	PSAP
HLA-DRA11	6.10153e-28	0.147956	0.41	0.327	5.9673e-25	moDC3	HLA-DRA
C1QA7	6.73207e-28	0.128278	0.272	0.2	6.58396e-25	moDC3	C1QA
HLA-DQB110	1.01216e-27	0.123142	0.316	0.239	9.89888e-25	moDC3	HLA-DQB1
VIM9	3.50974e-25	0.139937	0.526	0.443	3.43252e-22	moDC3	VIM
CD639	9.06117e-24	0.11088	0.269	0.202	8.86183e-21	moDC3	CD63
IGF2R2	3.08185e-22	0.100194	0.182	0.128	3.01405e-19	moDC3	IGF2R
HLA-DPA110	2.58657e-18	0.119587	0.331	0.269	2.52967e-15	moDC3	HLA-DPA1
TPSB2	0	2.62402	0.839	0.038	0	mast	TPSB2
TPSAB1	0	2.08802	0.805	0.028	0	mast	TPSAB1
CPA3	0	1.27293	0.62	0.033	0	mast	CPA3
CTSG	0	1.1128	0.534	0.077	0	mast	CTSG
KIT	4.73719e-298	0.359605	0.204	0.017	4.63298e-295	mast	KIT
IL1RL1	2.70968e-234	0.282465	0.168	0.014	2.65006e-231	mast	IL1RL1
HPGDS	7.75202e-140	0.233266	0.149	0.018	7.58147e-137	mast	HPGDS
PTGS1	3.94255e-51	0.200702	0.168	0.046	3.85581e-48	mast	PTGS1
NPPC3	7.30734e-33	0.28228	0.334	0.166	7.14658e-30	mast	NPPC
CLU	5.40953e-23	0.118792	0.116	0.041	5.29052e-20	mast	CLU
LIF	2.29157e-22	0.132021	0.112	0.039	2.24116e-19	mast	LIF
S100A41	1.59203e-18	0.278387	0.371	0.237	1.557e-15	mast	S100A4
BTK	4.43381e-17	0.153843	0.155	0.072	4.33627e-14	mast	BTK
IGFBP51	2.91179e-11	0.13068	0.122	0.061	2.84773e-08	mast	IGFBP5
DCN1	1.02447e-09	0.120195	0.244	0.156	1.00193e-06	mast	DCN
CXCL141	1.93758e-09	0.122509	0.136	0.075	1.89495e-06	mast	CXCL14
B2M10	4.03763e-09	0.15114	0.972	0.933	3.9488e-06	mast	B2M
AZU11	1.73629e-08	0.14378	0.283	0.199	1.69809e-05	mast	AZU1
VIM10	1.13825e-07	0.217757	0.522	0.445	0.000111321	mast	VIM
S100A64	1.06114e-05	0.132361	0.295	0.228	0.010378	mast	S100A6
COL9A22	0.000155177	0.118271	0.221	0.168	0.151763	mast	COL9A2
LYZ12	4.37482e-217	0.250228	0.743	0.623	4.27857e-214	mix	LYZ
DCN2	1.21525e-214	0.264472	0.237	0.145	1.18852e-211	mix	DCN
IGHG1	2.3448e-199	0.329843	0.651	0.571	2.29321e-196	mix	IGHG1
IGHG2	4.61234e-141	0.141905	0.479	0.382	4.51087e-138	mix	IGHG2
COL6A21	5.83582e-128	0.212993	0.267	0.189	5.70743e-125	mix	COL6A2
MMP21	2.98559e-112	0.166534	0.142	0.088	2.91991e-109	mix	MMP2
MMP1	2.38995e-109	0.151084	0.103	0.059	2.33737e-106	mix	MMP1
IGKC	3.47518e-104	0.236848	0.551	0.495	3.39873e-101	mix	IGKC
COL1A11	6.66713e-96	0.322163	0.247	0.183	6.52045e-93	mix	COL1A1
COL1A2	4.42328e-77	0.2006	0.154	0.107	4.32597e-74	mix	COL1A2
COL3A1	1.16909e-61	0.145222	0.196	0.146	1.14337e-58	mix	COL3A1
COL1A12	0	1.37095	0.765	0.165	0	fib1	COL1A1
COL3A11	0	1.10097	0.678	0.129	0	fib1	COL3A1
COL6A22	0	1.01599	0.699	0.177	0	fib1	COL6A2
DCN3	0	0.984462	0.614	0.136	0	fib1	DCN
COL6A1	0	0.868246	0.602	0.141	0	fib1	COL6A1
COL1A21	0	0.841765	0.555	0.093	0	fib1	COL1A2
FN11	0	0.525754	0.382	0.082	0	fib1	FN1
MMP11	0	0.522564	0.276	0.055	0	fib1	MMP1
LUM	0	0.503795	0.33	0.034	0	fib1	LUM
CCL21	0	0.481262	0.306	0.08	0	fib1	CCL2
MMP22	0	0.442601	0.368	0.082	0	fib1	MMP2
IL1R1	0	0.414114	0.356	0.1	0	fib1	IL1R1
COL12A1	0	0.349216	0.23	0.039	0	fib1	COL12A1
MMP3	0	0.343428	0.155	0.027	0	fib1	MMP3
COL6A3	0	0.316977	0.267	0.058	0	fib1	COL6A3
BGN	0	0.296031	0.23	0.058	0	fib1	BGN
THBS1	0	0.269509	0.174	0.033	0	fib1	THBS1
RARRES2	0	0.185943	0.159	0.045	0	fib1	RARRES2
COL4A2	1.92343e-293	0.185158	0.207	0.071	1.88111e-290	fib1	COL4A2
IL24	1.41234e-247	0.17227	0.128	0.037	1.38127e-244	fib1	IL24
SOD29	2.05507e-210	0.319775	0.632	0.422	2.00986e-207	fib1	SOD2
LGALS1	4.3927e-209	0.222488	0.287	0.138	4.29606e-206	fib1	LGALS1
VIM11	6.95309e-203	0.328494	0.63	0.437	6.80012e-200	fib1	VIM
TIMP1	8.66474e-184	0.168309	0.218	0.096	8.47411e-181	fib1	TIMP1
IER31	1.57195e-172	0.16383	0.162	0.065	1.53737e-169	fib1	IER3
DUSP11	5.05424e-172	0.138401	0.151	0.058	4.94305e-169	fib1	DUSP1
IFITM3	6.34999e-165	0.199694	0.283	0.148	6.21029e-162	fib1	IFITM3
TWIST1	1.118e-158	0.109519	0.111	0.038	1.09341e-155	fib1	TWIST1
S100A65	1.00508e-157	0.224151	0.376	0.222	9.82968e-155	fib1	S100A6
TWIST2	3.23264e-151	0.105868	0.119	0.043	3.16152e-148	fib1	TWIST2
S100A42	7.46956e-144	0.220052	0.382	0.232	7.30523e-141	fib1	S100A4
ITGB5	7.54285e-142	0.106466	0.116	0.043	7.37691e-139	fib1	ITGB5
IGFBP7	8.56021e-136	0.142243	0.262	0.138	8.37188e-133	fib1	IGFBP7
BMP1	4.82349e-134	0.102852	0.116	0.044	4.71737e-131	fib1	BMP1
FOS1	6.84227e-130	0.120303	0.115	0.045	6.69174e-127	fib1	FOS
FGFR1	6.17048e-103	0.104103	0.126	0.056	6.03473e-100	fib1	FGFR1
THBS2	1.8601e-96	0.100031	0.128	0.059	1.81917e-93	fib1	THBS2
CXCL95	8.8683e-90	0.154018	0.361	0.237	8.67319e-87	fib1	CXCL9
CXCL121	2.58878e-75	0.102256	0.183	0.104	2.53183e-72	fib1	CXCL12
MT2A9	1.91945e-74	0.177952	0.468	0.347	1.87722e-71	fib1	MT2A
B2M11	6.20069e-69	0.157846	0.974	0.931	6.06428e-66	fib1	B2M
GAS6	1.08035e-63	0.109721	0.202	0.124	1.05658e-60	fib1	GAS6
IDO16	1.91548e-55	0.111142	0.172	0.105	1.87334e-52	fib1	IDO1
IFITM1	4.43173e-53	0.102596	0.234	0.155	4.33423e-50	fib1	IFITM1
HLA-C2	3.31961e-36	0.123516	0.542	0.455	3.24658e-33	fib1	HLA-C
KRT6A	0	2.5415	0.97	0.102	0	ker_1	KRT6A
KRT14	0	2.46083	0.975	0.161	0	ker_1	KRT14
KRT6C	0	2.29667	0.947	0.087	0	ker_1	KRT6C
KRT16	0	2.12274	0.916	0.086	0	ker_1	KRT16
KRT17	0	2.11449	0.894	0.062	0	ker_1	KRT17
S100A8	0	1.8415	0.843	0.121	0	ker_1	S100A8
SFN	0	1.71309	0.813	0.054	0	ker_1	SFN
KRT6B	0	1.69006	0.816	0.047	0	ker_1	KRT6B
KRT5	0	1.57733	0.81	0.059	0	ker_1	KRT5
S100A92	0	1.53769	0.847	0.213	0	ker_1	S100A9
FABP5	0	1.37976	0.685	0.068	0	ker_1	FABP5
S100A2	0	0.856918	0.521	0.044	0	ker_1	S100A2
LY6D	0	0.77705	0.459	0.029	0	ker_1	LY6D
HSPB1	0	0.550517	0.439	0.098	0	ker_1	HSPB1
ANXA1	0	0.503763	0.344	0.052	0	ker_1	ANXA1
NDRG11	0	0.449499	0.334	0.061	0	ker_1	NDRG1
IL1RN1	0	0.43058	0.308	0.069	0	ker_1	IL1RN
SLPI	0	0.358764	0.194	0.017	0	ker_1	SLPI
MX1	0	0.333951	0.286	0.082	0	ker_1	MX1
IFI27	0	0.333436	0.316	0.08	0	ker_1	IFI27
COL17A1	0	0.311277	0.179	0.017	0	ker_1	COL17A1
GSTP1	0	0.299767	0.325	0.101	0	ker_1	GSTP1
SCGB3A1	0	0.279191	0.228	0.031	0	ker_1	SCGB3A1
TACSTD2	0	0.278472	0.197	0.029	0	ker_1	TACSTD2
SERPINB5	0	0.271315	0.24	0.044	0	ker_1	SERPINB5
AQP3	0	0.267912	0.195	0.024	0	ker_1	AQP3
SLC2A1	0	0.235732	0.177	0.024	0	ker_1	SLC2A1
CD24	0	0.213502	0.18	0.036	0	ker_1	CD24
CDH1	0	0.158698	0.134	0.023	0	ker_1	CDH1
ADGRF3	2.66987e-293	0.184742	0.167	0.036	2.61113e-290	ker_1	ADGRF3
ITGA6	2.72596e-226	0.226886	0.172	0.046	2.66599e-223	ker_1	ITGA6
EPHA2	1.50447e-186	0.176706	0.163	0.047	1.47138e-183	ker_1	EPHA2
CLDN4	1.403e-180	0.149069	0.103	0.022	1.37213e-177	ker_1	CLDN4
CXCL103	7.86569e-174	0.579554	0.35	0.17	7.69264e-171	ker_1	CXCL10
CD33	8.98675e-164	0.119551	0.112	0.028	8.78904e-161	ker_1	CD33
MMP10	2.53266e-155	0.214761	0.102	0.025	2.47694e-152	ker_1	MMP10
DDR1	2.94482e-134	0.138416	0.15	0.05	2.88003e-131	ker_1	DDR1
TM4SF1	1.78036e-120	0.126483	0.102	0.029	1.74119e-117	ker_1	TM4SF1
TYK2	1.09164e-119	0.287476	0.745	0.535	1.06763e-116	ker_1	TYK2
MMP13	1.62765e-119	0.280768	0.164	0.062	1.59184e-116	ker_1	MMP1
DST	1.99567e-119	0.162081	0.126	0.04	1.95177e-116	ker_1	DST
S100A10	4.19664e-113	0.160037	0.194	0.08	4.10431e-110	ker_1	S100A10
WNT7A	1.16448e-102	0.101511	0.112	0.036	1.13886e-99	ker_1	WNT7A
ANXA22	1.02966e-100	0.205244	0.319	0.17	1.00701e-97	ker_1	ANXA2
HCAR2	1.6904e-95	0.121563	0.103	0.033	1.65321e-92	ker_1	HCAR2
GPX32	3.54681e-66	0.105531	0.123	0.052	3.46878e-63	ker_1	GPX3
CAV1	6.04732e-65	0.129394	0.159	0.075	5.91428e-62	ker_1	CAV1
IFITM31	5.25341e-54	0.132502	0.255	0.151	5.13783e-51	ker_1	IFITM3
JUNB1	9.65102e-44	0.10932	0.246	0.151	9.4387e-41	ker_1	JUNB
EIF5A	1.83063e-40	0.12075	0.237	0.149	1.79035e-37	ker_1	EIF5A
COL9A23	2.88285e-30	0.127981	0.245	0.166	2.81943e-27	ker_1	COL9A2
KRT161	0	2.63217	0.929	0.091	0	ker_2	KRT16
KRT6A1	0	2.62693	0.973	0.107	0	ker_2	KRT6A
KRT10	0	2.61511	0.862	0.042	0	ker_2	KRT10
S100A81	0	2.38061	0.936	0.124	0	ker_2	S100A8
S100A93	0	2.311	0.968	0.214	0	ker_2	S100A9
KRT6C1	0	2.28196	0.939	0.093	0	ker_2	KRT6C
KRT1	0	2.07379	0.768	0.039	0	ker_2	KRT1
KRT141	0	1.97925	0.904	0.167	0	ker_2	KRT14
KRT6B1	0	1.84627	0.818	0.051	0	ker_2	KRT6B
KRT171	0	1.71046	0.834	0.068	0	ker_2	KRT17
SFN1	0	1.32753	0.715	0.06	0	ker_2	SFN
FABP51	0	1.25384	0.716	0.071	0	ker_2	FABP5
LY6D1	0	0.862501	0.495	0.031	0	ker_2	LY6D
HSPB11	0	0.854287	0.594	0.097	0	ker_2	HSPB1
KRT51	0	0.561309	0.379	0.071	0	ker_2	KRT5
EPHA21	0	0.467875	0.334	0.045	0	ker_2	EPHA2
IFI271	0	0.363499	0.347	0.081	0	ker_2	IFI27
LCN2	0	0.330702	0.151	0.017	0	ker_2	LCN2
AZGP1	0	0.326749	0.142	0.018	0	ker_2	AZGP1
AQP31	0	0.32406	0.227	0.025	0	ker_2	AQP3
SERPINB51	0	0.317984	0.27	0.045	0	ker_2	SERPINB5
TACSTD21	0	0.304122	0.223	0.03	0	ker_2	TACSTD2
CD241	0	0.30359	0.241	0.035	0	ker_2	CD24
KRT80	0	0.254074	0.144	0.013	0	ker_2	KRT80
CDH11	0	0.197288	0.16	0.024	0	ker_2	CDH1
ADGRF31	1.374e-285	0.202963	0.185	0.037	1.34377e-282	ker_2	ADGRF3
SLPI1	4.5188e-233	0.167155	0.118	0.02	4.41938e-230	ker_2	SLPI
IL1RN2	1.87758e-202	0.28421	0.239	0.072	1.83628e-199	ker_2	IL1RN
KRT23	4.80019e-199	0.384987	0.157	0.037	4.69458e-196	ker_2	KRT23
SCGB3A11	1.4489e-163	0.16126	0.141	0.034	1.41702e-160	ker_2	SCGB3A1
GPX33	1.81946e-145	0.184447	0.174	0.052	1.77944e-142	ker_2	GPX3
CD86	2.69214e-124	0.132591	0.139	0.039	2.63291e-121	ker_2	CD86
S100P	7.13037e-111	0.163534	0.124	0.036	6.9735e-108	ker_2	S100P
FGF1	4.38384e-108	0.131103	0.143	0.045	4.28739e-105	ker_2	FGF1
EIF5A1	7.58505e-100	0.202986	0.311	0.148	7.41817e-97	ker_2	EIF5A
MX11	7.12296e-98	0.172503	0.209	0.084	6.96626e-95	ker_2	MX1
CD331	1.14069e-92	0.106507	0.101	0.028	1.11559e-89	ker_2	CD33
S100B1	2.15014e-81	0.147582	0.17	0.067	2.10284e-78	ker_2	S100B
S100A21	3.95007e-73	0.11652	0.141	0.053	3.86317e-70	ker_2	S100A2
PTGS11	1.30526e-69	0.109472	0.124	0.045	1.27655e-66	ker_2	PTGS1
GSTP11	2.35034e-68	0.145834	0.218	0.104	2.29863e-65	ker_2	GSTP1
DDR11	2.87217e-61	0.109262	0.128	0.051	2.80898e-58	ker_2	DDR1
PPARA	2.75155e-52	0.100956	0.13	0.056	2.69102e-49	ker_2	PPARA
JUNB2	6.04248e-34	0.121918	0.245	0.152	5.90955e-31	ker_2	JUNB
TYK21	7.51033e-29	0.148461	0.661	0.537	7.34511e-26	ker_2	TYK2
NEAT14	5.64338e-18	0.160182	0.326	0.25	5.51923e-15	ker_2	NEAT1
KRT142	0	2.24311	0.93	0.161	0	ker_3	KRT14
KRT52	0	2.19838	0.844	0.056	0	ker_3	KRT5
KRT6A2	0	1.84836	0.874	0.103	0	ker_3	KRT6A
KRT172	0	1.51093	0.717	0.065	0	ker_3	KRT17
KRT162	0	0.923684	0.623	0.092	0	ker_3	KRT16
HSPB12	0	0.898626	0.528	0.095	0	ker_3	HSPB1
SFN2	0	0.815931	0.582	0.058	0	ker_3	SFN
KRT6C2	0	0.775441	0.575	0.095	0	ker_3	KRT6C
S100A22	0	0.70915	0.427	0.045	0	ker_3	S100A2
KRT101	0	0.582087	0.259	0.051	0	ker_3	KRT10
KRT15	0	0.521781	0.349	0.131	0	ker_3	KRT15
KRT6B2	0	0.470966	0.343	0.057	0	ker_3	KRT6B
DST1	0	0.448072	0.282	0.036	0	ker_3	DST
FABP52	0	0.421997	0.321	0.076	0	ker_3	FABP5
CCND11	0	0.417954	0.35	0.08	0	ker_3	CCND1
DDR12	0	0.386298	0.306	0.045	0	ker_3	DDR1
SOX9	0	0.366623	0.248	0.019	0	ker_3	SOX9
COL17A11	0	0.28242	0.194	0.016	0	ker_3	COL17A1
LY6D2	0	0.254229	0.192	0.035	0	ker_3	LY6D
ITGB4	0	0.252302	0.202	0.028	0	ker_3	ITGB4
JAG1	0	0.250334	0.193	0.034	0	ker_3	JAG1
SCGB3A12	0	0.237848	0.194	0.032	0	ker_3	SCGB3A1
FGFR3	0	0.179304	0.122	0.013	0	ker_3	FGFR3
EGFR	0	0.157185	0.126	0.02	0	ker_3	EGFR
CELSR2	9.24986e-307	0.126664	0.101	0.015	9.04636e-304	ker_3	CELSR2
APP	4.52821e-299	0.205372	0.194	0.049	4.42859e-296	ker_3	APP
S100A82	6.61745e-295	0.379916	0.35	0.132	6.47187e-292	ker_3	S100A8
CDH12	2.63516e-286	0.151862	0.124	0.023	2.57718e-283	ker_3	CDH1
GSTP12	5.24425e-281	0.275345	0.293	0.101	5.12887e-278	ker_3	GSTP1
EPHB4	7.21219e-223	0.174271	0.156	0.041	7.05352e-220	ker_3	EPHB4
TACSTD22	6.17728e-221	0.148151	0.13	0.031	6.04138e-218	ker_3	TACSTD2
MZT2A	7.84725e-220	0.46695	0.716	0.481	7.67461e-217	ker_3	MZT2A
GATA3	9.36935e-220	0.171638	0.154	0.041	9.16323e-217	ker_3	GATA3
CD9	3.42964e-215	0.151712	0.134	0.033	3.35419e-212	ker_3	CD9
ITGA3	3.71863e-197	0.124371	0.104	0.022	3.63682e-194	ker_3	ITGA3
SERPINB52	5.30588e-190	0.161012	0.156	0.046	5.18915e-187	ker_3	SERPINB5
H2AZ11	1.12693e-186	0.22727	0.229	0.085	1.10213e-183	ker_3	H2AZ1
CXCL142	2.7912e-184	0.272215	0.205	0.072	2.72979e-181	ker_3	CXCL14
TM4SF11	9.98018e-183	0.135216	0.115	0.028	9.76062e-180	ker_3	TM4SF1
EFNA1	3.13331e-181	0.149969	0.136	0.038	3.06437e-178	ker_3	EFNA1
STMN1	8.54337e-180	0.130036	0.116	0.029	8.35541e-177	ker_3	STMN1
S100A94	1.69487e-170	0.437393	0.406	0.223	1.65758e-167	ker_3	S100A9
CELSR1	2.0382e-167	0.138049	0.129	0.036	1.99336e-164	ker_3	CELSR1
FZD6	2.80421e-166	0.126418	0.118	0.031	2.74252e-163	ker_3	FZD6
ITGB8	1.39341e-161	0.159155	0.154	0.049	1.36275e-158	ker_3	ITGB8
IFITM32	1.1022e-156	0.244227	0.317	0.149	1.07795e-153	ker_3	IFITM3
ANXA23	1.10681e-156	0.243503	0.346	0.169	1.08246e-153	ker_3	ANXA2
H4C3	5.8427e-152	0.297864	0.285	0.13	5.71416e-149	ker_3	H4C3
HMGB2	1.06889e-144	0.169755	0.154	0.052	1.04537e-141	ker_3	HMGB2
CTNNB1	1.63146e-139	0.177634	0.207	0.084	1.59557e-136	ker_3	CTNNB1
RPL32	6.97565e-136	0.201839	0.291	0.138	6.82218e-133	ker_3	RPL32
HSPA1A	3.206e-133	0.182776	0.203	0.083	3.13547e-130	ker_3	HSPA1A
EZR	6.55513e-128	0.151792	0.175	0.067	6.41091e-125	ker_3	EZR
NOTCH3	5.29937e-124	0.116956	0.121	0.039	5.18278e-121	ker_3	NOTCH3
EIF5A2	7.299e-122	0.213851	0.294	0.148	7.13843e-119	ker_3	EIF5A
HSP90AB1	1.51549e-121	0.256866	0.433	0.254	1.48215e-118	ker_3	HSP90AB1
CAV11	1.00128e-118	0.161583	0.183	0.075	9.79255e-116	ker_3	CAV1
THBS21	6.66176e-118	0.170481	0.156	0.059	6.5152e-115	ker_3	THBS2
NOTCH1	1.44179e-117	0.180798	0.21	0.092	1.41007e-114	ker_3	NOTCH1
LMNA	2.29842e-107	0.132611	0.156	0.062	2.24786e-104	ker_3	LMNA
TYK22	1.08879e-106	0.334764	0.68	0.536	1.06483e-103	ker_3	TYK2
CALD1	2.77162e-89	0.120725	0.139	0.057	2.71064e-86	ker_3	CALD1
FZD7	7.4425e-88	0.101205	0.111	0.041	7.27876e-85	ker_3	FZD7
RXRA	1.66005e-86	0.114429	0.127	0.05	1.62353e-83	ker_3	RXRA
SERPINA3	1.84224e-81	0.101844	0.102	0.037	1.80171e-78	ker_3	SERPINA3
SREBF1	4.92441e-79	0.131858	0.158	0.072	4.81607e-76	ker_3	SREBF1
SNAI2	1.202e-78	0.107772	0.126	0.052	1.17555e-75	ker_3	SNAI2
EPHA22	9.67826e-75	0.105909	0.118	0.048	9.46534e-72	ker_3	EPHA2
RPL371	3.53758e-70	0.186179	0.417	0.274	3.45975e-67	ker_3	RPL37
IFI272	1.21047e-69	0.126117	0.17	0.083	1.18384e-66	ker_3	IFI27
MIF1	2.51581e-69	0.147531	0.261	0.149	2.46046e-66	ker_3	MIF
YBX3	2.92332e-69	0.106448	0.141	0.064	2.85901e-66	ker_3	YBX3
TUBB	1.3409e-63	0.112202	0.168	0.085	1.3114e-60	ker_3	TUBB
HSP90AA1	3.16586e-61	0.172794	0.364	0.238	3.09621e-58	ker_3	HSP90AA1
RPL212	1.35421e-59	0.164424	0.399	0.267	1.32442e-56	ker_3	RPL21
NEAT15	1.04577e-56	0.189462	0.37	0.248	1.02276e-53	ker_3	NEAT1
TNFSF10	1.1459e-51	0.141974	0.209	0.122	1.12069e-48	ker_3	TNFSF10
RPL34	2.72564e-50	0.116257	0.279	0.174	2.66568e-47	ker_3	RPL34
STAT15	1.42798e-41	0.150579	0.373	0.266	1.39657e-38	ker_3	STAT1
RPL22	2.17691e-41	0.111602	0.25	0.161	2.12902e-38	ker_3	RPL22
AZU12	1.8627e-32	0.11111	0.281	0.197	1.82172e-29	ker_3	AZU1
IL7R	0	0.488024	0.316	0.053	0	T_CD4_mem	IL7R
CD52	1.01228e-171	0.524318	0.451	0.177	9.90005e-169	T_CD4_mem	CD52
LTB	2.81407e-171	0.4698	0.356	0.12	2.75216e-168	T_CD4_mem	LTB
SPOCK2	1.70347e-122	0.268063	0.235	0.071	1.66599e-119	T_CD4_mem	SPOCK2
RPL213	9.4452e-120	0.518898	0.51	0.268	9.2374e-117	T_CD4_mem	RPL21
IL2RG	9.61401e-109	0.390704	0.358	0.152	9.4025e-106	T_CD4_mem	IL2RG
CD2	8.65587e-104	0.305517	0.3	0.115	8.46544e-101	T_CD4_mem	CD2
CD28	6.57506e-102	0.243891	0.203	0.063	6.43041e-99	T_CD4_mem	CD28
RPL372	2.1344e-101	0.488879	0.503	0.275	2.08744e-98	T_CD4_mem	RPL37
KLRB1	5.52013e-97	0.248686	0.155	0.042	5.39869e-94	T_CD4_mem	KLRB1
CD3E	8.04612e-94	0.308607	0.289	0.116	7.86911e-91	T_CD4_mem	CD3E
ETS1	5.49689e-93	0.290097	0.265	0.101	5.37596e-90	T_CD4_mem	ETS1
IL32	4.00844e-82	0.402515	0.456	0.25	3.92025e-79	T_CD4_mem	IL32
RPL341	6.3187e-76	0.330519	0.356	0.175	6.17969e-73	T_CD4_mem	RPL34
FYB11	4.89935e-72	0.33088	0.338	0.167	4.79156e-69	T_CD4_mem	FYB1
IL16	4.27736e-71	0.307926	0.331	0.16	4.18326e-68	T_CD4_mem	IL16
PTPRC	7.75484e-68	0.276532	0.301	0.142	7.58423e-65	T_CD4_mem	PTPRC
MAF1	2.03049e-58	0.2713	0.25	0.115	1.98582e-55	T_CD4_mem	MAF
CD3D	1.79063e-55	0.187588	0.174	0.068	1.75124e-52	T_CD4_mem	CD3D
PTPRCAP	2.69617e-55	0.232116	0.271	0.131	2.63685e-52	T_CD4_mem	PTPRCAP
MALAT11	6.87967e-55	0.333853	0.936	0.819	6.72832e-52	T_CD4_mem	MALAT1
CLEC2D	2.59902e-53	0.138728	0.145	0.052	2.54184e-50	T_CD4_mem	CLEC2D
FYN	5.97613e-53	0.191009	0.188	0.078	5.84466e-50	T_CD4_mem	FYN
STAT4	9.91222e-51	0.197132	0.189	0.08	9.69415e-48	T_CD4_mem	STAT4
ITGAL	4.51671e-49	0.175803	0.181	0.076	4.41735e-46	T_CD4_mem	ITGAL
ITK	9.23838e-49	0.129314	0.121	0.042	9.03513e-46	T_CD4_mem	ITK
MZT2A1	1.59193e-48	0.380425	0.634	0.486	1.55691e-45	T_CD4_mem	MZT2A
RPL321	3.81068e-48	0.245484	0.272	0.14	3.72684e-45	T_CD4_mem	RPL32
IL27RA	8.60481e-48	0.131357	0.129	0.047	8.4155e-45	T_CD4_mem	IL27RA
GPR1831	5.83603e-47	0.173976	0.162	0.066	5.70763e-44	T_CD4_mem	GPR183
B2M12	8.00927e-46	0.282738	0.979	0.933	7.83307e-43	T_CD4_mem	B2M
CCL191	3.89998e-45	0.167799	0.137	0.053	3.81418e-42	T_CD4_mem	CCL19
NLRC5	8.24582e-44	0.178513	0.209	0.098	8.06441e-41	T_CD4_mem	NLRC5
FLT3LG	8.2852e-44	0.158389	0.163	0.069	8.10292e-41	T_CD4_mem	FLT3LG
CASP8	1.50531e-43	0.210296	0.229	0.113	1.47219e-40	T_CD4_mem	CASP8
KLF2	3.72292e-43	0.144398	0.151	0.062	3.64102e-40	T_CD4_mem	KLF2
HLA-E1	4.09679e-40	0.285912	0.394	0.253	4.00666e-37	T_CD4_mem	HLA-E
NOSIP	1.41945e-39	0.166696	0.143	0.06	1.38822e-36	T_CD4_mem	NOSIP
CD69	1.63593e-39	0.162137	0.171	0.077	1.59994e-36	T_CD4_mem	CD69
RORA	2.21761e-38	0.116839	0.116	0.044	2.16882e-35	T_CD4_mem	RORA
HLA-A5	2.65312e-38	0.284713	0.854	0.771	2.59475e-35	T_CD4_mem	HLA-A
CD3G	1.52168e-33	0.114243	0.112	0.045	1.48821e-30	T_CD4_mem	CD3G
CD4	7.07715e-33	0.135068	0.126	0.054	6.92146e-30	T_CD4_mem	CD4
IFITM11	4.23596e-29	0.19041	0.264	0.157	4.14277e-26	T_CD4_mem	IFITM1
CXCR4	7.00507e-29	0.124105	0.118	0.052	6.85096e-26	T_CD4_mem	CXCR4
ARHGDIB	7.25019e-29	0.185735	0.246	0.144	7.09069e-26	T_CD4_mem	ARHGDIB
S100A43	4.02579e-28	0.230249	0.356	0.237	3.93722e-25	T_CD4_mem	S100A4
SELL	4.36678e-28	0.10224	0.104	0.043	4.27071e-25	T_CD4_mem	SELL
CD48	2.43119e-27	0.196439	0.259	0.157	2.3777e-24	T_CD4_mem	CD48
RPL221	1.38951e-25	0.184232	0.262	0.162	1.35894e-22	T_CD4_mem	RPL22
TGFB1	2.14293e-25	0.178388	0.239	0.144	2.09579e-22	T_CD4_mem	TGFB1
CD53	9.36311e-25	0.207764	0.295	0.193	9.15712e-22	T_CD4_mem	CD53
ICAM3	1.07538e-24	0.141345	0.165	0.088	1.05172e-21	T_CD4_mem	ICAM3
HCST	1.27163e-24	0.126184	0.15	0.077	1.24365e-21	T_CD4_mem	HCST
IRF3	1.87794e-23	0.178058	0.236	0.145	1.83662e-20	T_CD4_mem	IRF3
ITGB1	2.06272e-19	0.124728	0.135	0.073	2.01734e-16	T_CD4_mem	ITGB1
CRIP11	4.08546e-19	0.121648	0.151	0.085	3.99558e-16	T_CD4_mem	CRIP1
RBPJ	6.37768e-19	0.104493	0.118	0.061	6.23737e-16	T_CD4_mem	RBPJ
CD37	2.4129e-18	0.103865	0.171	0.1	2.35981e-15	T_CD4_mem	CD37
RAC2	2.90679e-18	0.100298	0.126	0.068	2.84284e-15	T_CD4_mem	RAC2
GZMK	1.02235e-17	0.105249	0.157	0.091	9.99854e-15	T_CD4_mem	GZMK
BTG11	5.86727e-17	0.149441	0.254	0.172	5.73819e-14	T_CD4_mem	BTG1
TYK23	1.67306e-12	0.191598	0.6	0.539	1.63625e-09	T_CD4_mem	TYK2
VIM12	5.71627e-11	0.164497	0.52	0.444	5.59051e-08	T_CD4_mem	VIM
HLA-C3	8.961e-10	0.159184	0.52	0.458	8.76386e-07	T_CD4_mem	HLA-C
AZU13	8.49053e-09	0.103091	0.257	0.199	8.30374e-06	T_CD4_mem	AZU1
EMP3	1.19707e-08	0.128845	0.176	0.128	1.17073e-05	T_CD4_mem	EMP3
HLA-B1	4.11475e-06	0.128965	0.703	0.675	0.00402422	T_CD4_mem	HLA-B
STAT16	1.20602e-05	0.119617	0.312	0.269	0.0117949	T_CD4_mem	STAT1
MALAT12	4.59601e-183	1.25258	0.996	0.819	4.4949e-180	T_CD4_naive	MALAT1
IL161	3.9105e-44	0.525394	0.365	0.161	3.82447e-41	T_CD4_naive	IL16
LTB1	1.40809e-41	0.487449	0.303	0.122	1.37711e-38	T_CD4_naive	LTB
IL6ST	2.07856e-31	0.283637	0.214	0.08	2.03283e-28	T_CD4_naive	IL6ST
IL7R1	5.26248e-30	0.260028	0.168	0.055	5.14671e-27	T_CD4_naive	IL7R
CD281	1.13846e-23	0.231707	0.17	0.064	1.11341e-20	T_CD4_naive	CD28
FYB12	2.96398e-22	0.416886	0.307	0.168	2.89877e-19	T_CD4_naive	FYB1
MZT2A2	5.63095e-22	0.507259	0.6	0.487	5.50707e-19	T_CD4_naive	MZT2A
CCR71	5.81966e-17	0.143274	0.112	0.04	5.69163e-14	T_CD4_naive	CCR7
CD21	1.40044e-16	0.229086	0.23	0.117	1.36963e-13	T_CD4_naive	CD2
PTPRC1	4.12162e-12	0.225378	0.243	0.143	4.03094e-09	T_CD4_naive	PTPRC
ITK1	1.69728e-11	0.151457	0.1	0.042	1.65994e-08	T_CD4_naive	ITK
CD3D1	1.8044e-11	0.178232	0.141	0.069	1.7647e-08	T_CD4_naive	CD3D
NLRC51	1.04903e-10	0.196953	0.18	0.099	1.02596e-07	T_CD4_naive	NLRC5
STAT41	1.3046e-10	0.163557	0.156	0.081	1.2759e-07	T_CD4_naive	STAT4
CLEC2D1	2.10712e-10	0.154532	0.114	0.053	2.06076e-07	T_CD4_naive	CLEC2D
FYN1	9.89053e-10	0.165315	0.149	0.079	9.67294e-07	T_CD4_naive	FYN
CASP81	1.12942e-09	0.203793	0.195	0.114	1.10457e-06	T_CD4_naive	CASP8
IL2RG1	1.26275e-09	0.232405	0.243	0.154	1.23497e-06	T_CD4_naive	IL2RG
NEAT16	2.23243e-09	0.297052	0.34	0.251	2.18332e-06	T_CD4_naive	NEAT1
ITGAL1	3.09506e-08	0.12009	0.141	0.077	3.02697e-05	T_CD4_naive	ITGAL
IFITM12	6.24579e-08	0.222992	0.234	0.158	6.10838e-05	T_CD4_naive	IFITM1
CD371	1.81989e-07	0.184066	0.164	0.101	0.000177985	T_CD4_naive	CD37
PTPRCAP1	2.73839e-07	0.219273	0.201	0.132	0.000267815	T_CD4_naive	PTPRCAP
SPOCK21	5.47461e-07	0.160781	0.127	0.073	0.000535417	T_CD4_naive	SPOCK2
FLT3LG1	5.77201e-06	0.130831	0.118	0.07	0.00564503	T_CD4_naive	FLT3LG
CD521	9.44346e-06	0.165001	0.245	0.18	0.00923571	T_CD4_naive	CD52
BCL2	4.73926e-05	0.10163	0.104	0.062	0.0463499	T_CD4_naive	BCL2
CD481	5.02314e-05	0.174566	0.214	0.158	0.0491264	T_CD4_naive	CD48
TNFRSF14	5.20843e-05	0.193064	0.189	0.137	0.0509384	T_CD4_naive	TNFRSF14
RPL342	9.32999e-05	0.209884	0.228	0.177	0.0912474	T_CD4_naive	RPL34
TGFBR2	0.000130119	0.138737	0.112	0.072	0.127256	T_CD4_naive	TGFBR2
CSK	0.000170076	0.145525	0.166	0.117	0.166334	T_CD4_naive	CSK
ETS11	0.000208047	0.149417	0.149	0.103	0.20347	T_CD4_naive	ETS1
RPL322	0.000243827	0.188838	0.189	0.141	0.238463	T_CD4_naive	RPL32
IRF31	0.000251984	0.18248	0.195	0.146	0.24644	T_CD4_naive	IRF3
CD27	0.000352689	0.126892	0.147	0.102	0.34493	T_CD4_naive	CD27
GPR1832	0.000525061	0.103337	0.104	0.067	0.51351	T_CD4_naive	GPR183
ST6GAL1	0.00110173	0.142087	0.131	0.093	1	T_CD4_naive	ST6GAL1
ICAM31	0.00250227	0.106476	0.124	0.089	1	T_CD4_naive	ICAM3
BTG12	0.00453881	0.174928	0.208	0.173	1	T_CD4_naive	BTG1
H4C31	0.00663932	0.129571	0.17	0.134	1	T_CD4_naive	H4C3
HLA-E2	0.00951534	0.189747	0.28	0.254	1	T_CD4_naive	HLA-E
CCL5	0	0.782142	0.551	0.124	0	T_CD8_mem	CCL5
KLRK1	0	0.607894	0.431	0.088	0	T_CD8_mem	KLRK1
IL321	0	0.482172	0.512	0.231	0	T_CD8_mem	IL32
GZMK1	0	0.477265	0.348	0.07	0	T_CD8_mem	GZMK
CD8A	0	0.434348	0.314	0.051	0	T_CD8_mem	CD8A
MALAT13	0	0.394299	0.935	0.811	0	T_CD8_mem	MALAT1
RPL214	0	0.380208	0.471	0.254	0	T_CD8_mem	RPL21
GZMA	0	0.372445	0.286	0.054	0	T_CD8_mem	GZMA
PTPRCAP2	0	0.369364	0.336	0.116	0	T_CD8_mem	PTPRCAP
CD22	0	0.353267	0.317	0.101	0	T_CD8_mem	CD2
IL162	0	0.342254	0.359	0.146	0	T_CD8_mem	IL16
CD522	0	0.327035	0.37	0.164	0	T_CD8_mem	CD52
NKG7	0	0.31889	0.266	0.073	0	T_CD8_mem	NKG7
RPL373	0	0.315756	0.442	0.264	0	T_CD8_mem	RPL37
HLA-A6	0	0.311763	0.875	0.764	0	T_CD8_mem	HLA-A
PTPRC2	0	0.30448	0.321	0.129	0	T_CD8_mem	PTPRC
FYB13	0	0.301619	0.34	0.154	0	T_CD8_mem	FYB1
B2M13	0	0.277449	0.979	0.929	0	T_CD8_mem	B2M
IL2RG2	0	0.274364	0.31	0.142	0	T_CD8_mem	IL2RG
CD3E1	0	0.258803	0.264	0.105	0	T_CD8_mem	CD3E
CD531	0	0.251926	0.342	0.181	0	T_CD8_mem	CD53
GZMH	0	0.250126	0.206	0.07	0	T_CD8_mem	GZMH
ARHGDIB1	0	0.232849	0.277	0.134	0	T_CD8_mem	ARHGDIB
CD482	0	0.231943	0.295	0.147	0	T_CD8_mem	CD48
CASP82	0	0.229516	0.246	0.104	0	T_CD8_mem	CASP8
STAT42	0	0.225241	0.206	0.071	0	T_CD8_mem	STAT4
COTL12	0	0.224671	0.272	0.134	0	T_CD8_mem	COTL1
CTSW	0	0.221883	0.202	0.064	0	T_CD8_mem	CTSW
CD271	0	0.219662	0.227	0.092	0	T_CD8_mem	CD27
FYN2	0	0.218785	0.206	0.069	0	T_CD8_mem	FYN
IL2RB	0	0.211161	0.213	0.078	0	T_CD8_mem	IL2RB
CD3D2	0	0.207502	0.192	0.059	0	T_CD8_mem	CD3D
ITGAL2	0	0.204121	0.198	0.067	0	T_CD8_mem	ITGAL
CST7	0	0.201824	0.165	0.041	0	T_CD8_mem	CST7
NLRC52	0	0.195787	0.215	0.09	0	T_CD8_mem	NLRC5
ETS12	0	0.187825	0.216	0.094	0	T_CD8_mem	ETS1
CXCR6	0	0.175053	0.174	0.07	0	T_CD8_mem	CXCR6
HCST1	0	0.166835	0.177	0.07	0	T_CD8_mem	HCST
IL7R2	0	0.155606	0.147	0.048	0	T_CD8_mem	IL7R
CLEC2D2	0	0.145771	0.14	0.046	0	T_CD8_mem	CLEC2D
CD3G1	0	0.145036	0.13	0.039	0	T_CD8_mem	CD3G
PRF1	0	0.125962	0.113	0.034	0	T_CD8_mem	PRF1
FASLG	0	0.121291	0.111	0.034	0	T_CD8_mem	FASLG
CCR5	6.2899e-276	0.130396	0.131	0.047	6.15152e-273	T_CD8_mem	CCR5
RUNX3	4.18656e-269	0.155887	0.177	0.076	4.09446e-266	T_CD8_mem	RUNX3
CD691	1.67011e-262	0.159869	0.167	0.071	1.63337e-259	T_CD8_mem	CD69
GZMB1	1.1179e-261	0.160718	0.161	0.067	1.09331e-258	T_CD8_mem	GZMB
IFITM13	3.02294e-260	0.211048	0.278	0.149	2.95644e-257	T_CD8_mem	IFITM1
IRF32	9.16599e-256	0.194663	0.261	0.137	8.96434e-253	T_CD8_mem	IRF3
RPL343	3.2409e-245	0.213158	0.298	0.167	3.1696e-242	T_CD8_mem	RPL34
BTG13	4.21412e-245	0.205312	0.293	0.163	4.12141e-242	T_CD8_mem	BTG1
MZT2A3	5.63966e-243	0.274467	0.638	0.475	5.51559e-240	T_CD8_mem	MZT2A
CXCR3	8.53481e-242	0.113899	0.114	0.041	8.34705e-239	T_CD8_mem	CXCR3
HLA-C4	2.35147e-241	0.288842	0.595	0.447	2.29974e-238	T_CD8_mem	HLA-C
ITK2	7.315e-239	0.105543	0.107	0.037	7.15407e-236	T_CD8_mem	ITK
TIGIT	3.19428e-230	0.110586	0.103	0.036	3.12401e-227	T_CD8_mem	TIGIT
OASL	2.62073e-224	0.114492	0.117	0.045	2.56307e-221	T_CD8_mem	OASL
CXCR41	1.53781e-217	0.112559	0.12	0.047	1.50398e-214	T_CD8_mem	CXCR4
ICAM32	8.33818e-215	0.144287	0.175	0.082	8.15474e-212	T_CD8_mem	ICAM3
CSK1	1.22348e-214	0.163247	0.213	0.109	1.19656e-211	T_CD8_mem	CSK
RAC21	1.07516e-213	0.124573	0.144	0.062	1.05151e-210	T_CD8_mem	RAC2
HLA-E3	2.1643e-197	0.216543	0.375	0.244	2.11668e-194	T_CD8_mem	HLA-E
RPL323	3.10302e-182	0.169829	0.237	0.134	3.03476e-179	T_CD8_mem	RPL32
LTB2	1.03872e-171	0.141229	0.211	0.115	1.01587e-168	T_CD8_mem	LTB
LINC02446	1.16932e-170	0.111928	0.103	0.042	1.14359e-167	T_CD8_mem	LINC02446
CD282	2.1602e-170	0.107048	0.131	0.059	2.11267e-167	T_CD8_mem	CD28
LAG3	2.74012e-168	0.109259	0.135	0.062	2.67984e-165	T_CD8_mem	LAG3
SPOCK22	2.42262e-160	0.11104	0.141	0.068	2.36932e-157	T_CD8_mem	SPOCK2
CCL4	3.8954e-128	0.105214	0.135	0.069	3.8097e-125	T_CD8_mem	CCL4
IL10RA4	1.01179e-127	0.115798	0.168	0.093	9.89533e-125	T_CD8_mem	IL10RA
RPL222	5.23546e-126	0.149345	0.247	0.157	5.12028e-123	T_CD8_mem	RPL22
CD372	1.67463e-124	0.112959	0.17	0.095	1.63778e-121	T_CD8_mem	CD37
CYTOR	3.0267e-121	0.124465	0.196	0.116	2.96011e-118	T_CD8_mem	CYTOR
HLA-B2	1.16486e-118	0.195526	0.757	0.669	1.13924e-115	T_CD8_mem	HLA-B
CD841	8.10299e-114	0.112826	0.161	0.091	7.92472e-111	T_CD8_mem	CD84
ZFP362	1.32898e-84	0.112886	0.238	0.162	1.29974e-81	T_CD8_mem	ZFP36
H4C32	1.0275e-72	0.12746	0.193	0.13	1.00489e-69	T_CD8_mem	H4C3
S100A44	3.54293e-72	0.133738	0.31	0.232	3.46498e-69	T_CD8_mem	S100A4
TYK24	3.0961e-40	0.10131	0.6	0.535	3.02799e-37	T_CD8_mem	TYK2
KLRK11	5.69382e-294	0.814861	0.485	0.112	5.56856e-291	T_CD8_naive	KLRK1
MALAT14	4.65225e-260	1.04695	0.989	0.819	4.5499e-257	T_CD8_naive	MALAT1
MZT2A4	9.01344e-118	0.768594	0.755	0.485	8.81514e-115	T_CD8_naive	MZT2A
CD8A1	7.4829e-100	0.359522	0.249	0.07	7.31828e-97	T_CD8_naive	CD8A
IL7R3	4.38036e-84	0.277251	0.203	0.055	4.28399e-81	T_CD8_naive	IL7R
CD23	1.84683e-63	0.325003	0.293	0.116	1.8062e-60	T_CD8_naive	CD2
FYB14	3.48329e-61	0.413368	0.36	0.167	3.40666e-58	T_CD8_naive	FYB1
PTPRC3	3.08809e-54	0.378391	0.314	0.142	3.02015e-51	T_CD8_naive	PTPRC
CCL51	3.71412e-52	0.341562	0.334	0.155	3.63241e-49	T_CD8_naive	CCL5
IL163	2.75543e-50	0.380759	0.333	0.161	2.69481e-47	T_CD8_naive	IL16
CLEC2D3	5.56158e-50	0.217196	0.163	0.053	5.43923e-47	T_CD8_naive	CLEC2D
CCR72	7.32042e-50	0.189567	0.137	0.04	7.15937e-47	T_CD8_naive	CCR7
NLRC53	8.13484e-50	0.297387	0.243	0.099	7.95588e-47	T_CD8_naive	NLRC5
ITGAL3	3.03449e-48	0.246623	0.205	0.076	2.96774e-45	T_CD8_naive	ITGAL
FYN3	8.87189e-48	0.248397	0.207	0.078	8.67671e-45	T_CD8_naive	FYN
STAT43	1.21641e-42	0.242067	0.204	0.081	1.18964e-39	T_CD8_naive	STAT4
CD272	7.56376e-42	0.282688	0.235	0.101	7.39736e-39	T_CD8_naive	CD27
CASP83	2.25679e-39	0.303227	0.248	0.114	2.20714e-36	T_CD8_naive	CASP8
BTG14	6.27688e-39	0.333163	0.327	0.172	6.13879e-36	T_CD8_naive	BTG1
KLF21	4.29611e-38	0.223624	0.164	0.062	4.2016e-35	T_CD8_naive	KLF2
ATM	1.59228e-37	0.143788	0.111	0.034	1.55725e-34	T_CD8_naive	ATM
CD3E2	1.69704e-37	0.292384	0.249	0.117	1.65971e-34	T_CD8_naive	CD3E
LTB3	5.92374e-35	0.273945	0.252	0.121	5.79341e-32	T_CD8_naive	LTB
CD3D3	3.20835e-34	0.206785	0.17	0.068	3.13777e-31	T_CD8_naive	CD3D
SPOCK23	1.349e-30	0.203718	0.171	0.072	1.31932e-27	T_CD8_naive	SPOCK2
ITK3	1.88397e-28	0.150907	0.116	0.042	1.84252e-25	T_CD8_naive	ITK
PTPRCAP3	1.29153e-26	0.244356	0.249	0.131	1.26312e-23	T_CD8_naive	PTPRCAP
RAC22	4.98679e-25	0.160994	0.154	0.068	4.87708e-22	T_CD8_naive	RAC2
CD523	1.46114e-24	0.266581	0.302	0.179	1.429e-21	T_CD8_naive	CD52
CD283	1.15629e-23	0.165029	0.145	0.064	1.13085e-20	T_CD8_naive	CD28
IL2RG3	1.58831e-20	0.230635	0.26	0.154	1.55336e-17	T_CD8_naive	IL2RG
RPL344	7.98933e-20	0.26206	0.284	0.176	7.81357e-17	T_CD8_naive	RPL34
SELL1	1.14883e-16	0.109728	0.1	0.044	1.12356e-13	T_CD8_naive	SELL
CTSW1	4.07783e-16	0.149924	0.143	0.074	3.98811e-13	T_CD8_naive	CTSW
CD483	2.38837e-15	0.191717	0.248	0.158	2.33582e-12	T_CD8_naive	CD48
RUNX31	1.15399e-14	0.140673	0.153	0.083	1.1286e-11	T_CD8_naive	RUNX3
RPL324	1.53292e-13	0.179954	0.222	0.141	1.49919e-10	T_CD8_naive	RPL32
IRF33	2.1451e-13	0.189817	0.226	0.146	2.09791e-10	T_CD8_naive	IRF3
IL11RA	4.5583e-13	0.11321	0.117	0.06	4.45802e-10	T_CD8_naive	IL11RA
GZMK2	4.29693e-12	0.119525	0.158	0.091	4.2024e-09	T_CD8_naive	GZMK
CD692	1.03146e-11	0.145606	0.137	0.078	1.00877e-08	T_CD8_naive	CD69
JAK1	1.47739e-11	0.111536	0.12	0.065	1.44488e-08	T_CD8_naive	JAK1
RPL215	2.05139e-11	0.2397	0.354	0.27	2.00626e-08	T_CD8_naive	RPL21
IFITM14	4.3913e-11	0.177516	0.233	0.158	4.29469e-08	T_CD8_naive	IFITM1
CD373	7.38077e-11	0.117977	0.166	0.1	7.21839e-08	T_CD8_naive	CD37
FLT3LG2	1.24048e-10	0.120728	0.123	0.069	1.21319e-07	T_CD8_naive	FLT3LG
CD532	3.68007e-10	0.178836	0.268	0.193	3.59911e-07	T_CD8_naive	CD53
TGFBR21	1.99943e-09	0.115042	0.122	0.071	1.95544e-06	T_CD8_naive	TGFBR2
OAS2	4.59028e-09	0.130244	0.131	0.079	4.48929e-06	T_CD8_naive	OAS2
RPL374	3.46398e-07	0.193556	0.339	0.277	0.000338778	T_CD8_naive	RPL37
TAP2	3.54561e-07	0.10035	0.122	0.077	0.00034676	T_CD8_naive	TAP2
ETS13	4.25212e-07	0.107121	0.152	0.103	0.000415857	T_CD8_naive	ETS1
IL322	4.7308e-07	0.15274	0.316	0.252	0.000462672	T_CD8_naive	IL32
RXRB	4.8966e-07	0.102494	0.128	0.083	0.000478888	T_CD8_naive	RXRB
CSK2	7.22914e-07	0.102347	0.168	0.117	0.00070701	T_CD8_naive	CSK
HLA-E4	8.85714e-07	0.177726	0.311	0.254	0.000866228	T_CD8_naive	HLA-E
IL10RA5	3.54835e-06	0.105049	0.143	0.099	0.00347028	T_CD8_naive	IL10RA
CYTOR1	8.67396e-06	0.119144	0.168	0.122	0.00848313	T_CD8_naive	CYTOR
HSP90AB11	2.58421e-05	0.226605	0.302	0.258	0.0252736	T_CD8_naive	HSP90AB1
RPL223	3.56372e-05	0.136917	0.208	0.163	0.0348532	T_CD8_naive	RPL22
ARHGDIB2	5.28506e-05	0.118514	0.188	0.144	0.0516878	T_CD8_naive	ARHGDIB
IGHG21	0	2.33861	0.958	0.311	0	plasmablast	IGHG2
IGHG11	0	2.24483	0.99	0.521	0	plasmablast	IGHG1
IGKC1	0	2.14227	0.948	0.436	0	plasmablast	IGKC
IGHA1	0	1.13302	0.389	0.084	0	plasmablast	IGHA1
XBP1	0	1.1001	0.563	0.111	0	plasmablast	XBP1
MZB1	0	0.657316	0.379	0.041	0	plasmablast	MZB1
IGHM	0	0.591332	0.237	0.071	0	plasmablast	IGHM
GAS61	0	0.404901	0.312	0.1	0	plasmablast	GAS6
HSP90B11	0	0.279934	0.305	0.163	0	plasmablast	HSP90B1
ST6GAL11	0	0.274995	0.229	0.073	0	plasmablast	ST6GAL1
FKBP11	0	0.264762	0.216	0.063	0	plasmablast	FKBP11
JCHAIN1	0	0.249737	0.14	0.04	0	plasmablast	JCHAIN
IRF41	0	0.237411	0.19	0.053	0	plasmablast	IRF4
CD79A	0	0.185767	0.141	0.032	0	plasmablast	CD79A
LPAR5	0	0.145392	0.119	0.029	0	plasmablast	LPAR5
ITGA61	0	0.145173	0.119	0.038	0	plasmablast	ITGA6
CD38	0	0.132752	0.128	0.047	0	plasmablast	CD38
MPO	0	0.118238	0.115	0.041	0	plasmablast	MPO
BCL2L1	8.04288e-116	0.123402	0.187	0.125	7.86593e-113	plasmablast	BCL2L1
TYK25	1.30155e-87	0.219057	0.563	0.536	1.27291e-84	plasmablast	TYK2
MALAT15	4.22561e-81	0.177673	0.858	0.815	4.13264e-78	plasmablast	MALAT1
MZT2A5	3.30725e-13	0.103395	0.491	0.487	3.23449e-10	plasmablast	MZT2A
MAF2	0	0.728335	0.443	0.097	0	Treg	MAF
MALAT16	0	0.501121	0.942	0.813	0	Treg	MALAT1
IL323	0	0.466023	0.487	0.238	0	Treg	IL32
CD25	0	0.440738	0.362	0.102	0	Treg	CD2
IL2RA	0	0.428443	0.268	0.068	0	Treg	IL2RA
CTLA4	0	0.387579	0.254	0.024	0	Treg	CTLA4
LAG31	0	0.385533	0.245	0.057	0	Treg	LAG3
IL2RG4	0	0.320397	0.335	0.143	0	Treg	IL2RG
CCL41	0	0.319028	0.191	0.067	0	Treg	CCL4
CYTOR2	0	0.310237	0.282	0.113	0	Treg	CYTOR
LTB4	0	0.302577	0.279	0.113	0	Treg	LTB
SPOCK24	0	0.292925	0.238	0.063	0	Treg	SPOCK2
IL12RB2	0	0.275303	0.216	0.059	0	Treg	IL12RB2
CD284	0	0.259564	0.21	0.056	0	Treg	CD28
BCL21	0	0.218106	0.184	0.055	0	Treg	BCL2
TNFRSF1B	0	0.18867	0.166	0.055	0	Treg	TNFRSF1B
TNFRSF4	0	0.187336	0.138	0.028	0	Treg	TNFRSF4
CD41	0	0.184042	0.161	0.048	0	Treg	CD4
DUSP41	0	0.180494	0.148	0.043	0	Treg	DUSP4
ICOS	0	0.153042	0.133	0.04	0	Treg	ICOS
CD3D4	2.0049e-306	0.180256	0.175	0.063	1.96079e-303	Treg	CD3D
DUSP2	1.12307e-297	0.160987	0.126	0.038	1.09836e-294	Treg	DUSP2
IL2RB1	3.69883e-291	0.201991	0.204	0.081	3.61746e-288	Treg	IL2RB
TNFRSF18	1.43401e-289	0.190937	0.173	0.064	1.40246e-286	Treg	TNFRSF18
CD524	1.46872e-287	0.270531	0.334	0.17	1.4364e-284	Treg	CD52
ETS14	8.2328e-278	0.213711	0.224	0.096	8.05168e-275	Treg	ETS1
SRGN9	4.39388e-268	0.305624	0.388	0.221	4.29722e-265	Treg	SRGN
RORA1	1.25854e-253	0.137562	0.124	0.04	1.23085e-250	Treg	RORA
MZT2A6	4.48461e-235	0.365137	0.638	0.478	4.38595e-232	Treg	MZT2A
RBPJ1	1.89772e-222	0.152802	0.147	0.057	1.85597e-219	Treg	RBPJ
ITK4	1.29401e-220	0.121284	0.114	0.038	1.26554e-217	Treg	ITK
FYN4	8.31675e-216	0.163705	0.174	0.073	8.13378e-213	Treg	FYN
CLEC2D4	1.60784e-209	0.12933	0.131	0.049	1.57247e-206	Treg	CLEC2D
CD3E3	9.07026e-207	0.185846	0.228	0.111	8.87071e-204	Treg	CD3E
CXCR61	2.57714e-206	0.170953	0.169	0.072	2.52044e-203	Treg	CXCR6
NEAT17	2.55712e-201	0.275912	0.392	0.243	2.50086e-198	Treg	NEAT1
TIGIT1	3.88104e-199	0.126214	0.108	0.037	3.79565e-196	Treg	TIGIT
ITGAL4	3.07396e-197	0.154006	0.167	0.072	3.00633e-194	Treg	ITGAL
PTPRCAP4	1.81933e-189	0.193657	0.244	0.126	1.7793e-186	Treg	PTPRCAP
CASP84	5.22028e-183	0.19996	0.216	0.108	5.10544e-180	Treg	CASP8
S100A45	5.73461e-181	0.254605	0.369	0.23	5.60844e-178	Treg	S100A4
FYB15	9.35333e-178	0.220415	0.285	0.161	9.14756e-175	Treg	FYB1
PTPRC4	1.18257e-173	0.195197	0.252	0.137	1.15655e-170	Treg	PTPRC
IL6R1	3.21984e-173	0.117706	0.112	0.042	3.149e-170	Treg	IL6R
CD273	2.69566e-153	0.166153	0.191	0.097	2.63635e-150	Treg	CD27
COTL13	3.40548e-151	0.183753	0.246	0.138	3.33056e-148	Treg	COTL1
CSK3	3.5869e-133	0.152682	0.205	0.112	3.50799e-130	Treg	CSK
CD533	5.43788e-127	0.178676	0.298	0.187	5.31824e-124	Treg	CD53
IL164	2.10473e-122	0.173953	0.257	0.156	2.05843e-119	Treg	IL16
IRF42	1.4231e-113	0.128125	0.135	0.067	1.39179e-110	Treg	IRF4
BTG15	1.75663e-106	0.172321	0.263	0.167	1.71798e-103	Treg	BTG1
IL6ST1	3.3581e-100	0.130155	0.144	0.076	3.28422e-97	Treg	IL6ST
IRF34	1.91504e-94	0.144625	0.226	0.141	1.87291e-91	Treg	IRF3
B2M14	4.38287e-92	0.171779	0.972	0.931	4.28644e-89	Treg	B2M
ARHGDIB3	3.99776e-88	0.135712	0.222	0.14	3.90981e-85	Treg	ARHGDIB
JUNB3	4.06726e-88	0.15576	0.231	0.149	3.97778e-85	Treg	JUNB
H4C33	4.85009e-75	0.221899	0.201	0.13	4.74339e-72	Treg	H4C3
ZFP363	2.64039e-49	0.115804	0.228	0.164	2.5823e-46	Treg	ZFP36
CFLAR1	1.27988e-47	0.104699	0.203	0.143	1.25173e-44	Treg	CFLAR
HSP90AA11	1.93946e-47	0.133817	0.308	0.238	1.89679e-44	Treg	HSP90AA1
HLA-A7	3.35947e-40	0.124486	0.82	0.769	3.28556e-37	Treg	HLA-A
RPL216	3.70571e-32	0.106304	0.326	0.267	3.62419e-29	Treg	RPL21
IGFBP71	0	1.14147	0.616	0.125	0	endothelial	IGFBP7
CCL211	0	0.671554	0.188	0.046	0	endothelial	CCL21
COL4A21	0	0.591465	0.359	0.066	0	endothelial	COL4A2
VIM13	0	0.575847	0.651	0.437	0	endothelial	VIM
ENG	0	0.529341	0.332	0.065	0	endothelial	ENG
IFITM33	0	0.452664	0.383	0.145	0	endothelial	IFITM3
SPARCL1	0	0.439116	0.257	0.026	0	endothelial	SPARCL1
CAV12	0	0.330468	0.251	0.071	0	endothelial	CAV1
VWF	0	0.308001	0.193	0.018	0	endothelial	VWF
KDR	0	0.305898	0.211	0.04	0	endothelial	KDR
COL15A1	0	0.298685	0.194	0.033	0	endothelial	COL15A1
COL4A1	0	0.296469	0.189	0.026	0	endothelial	COL4A1
CD34	0	0.277407	0.189	0.034	0	endothelial	CD34
FZD4	0	0.271155	0.188	0.041	0	endothelial	FZD4
EPHB41	0	0.251489	0.185	0.039	0	endothelial	EPHB4
CALD11	0	0.242619	0.192	0.054	0	endothelial	CALD1
PECAM1	0	0.236054	0.175	0.035	0	endothelial	PECAM1
TM4SF12	0	0.206492	0.142	0.026	0	endothelial	TM4SF1
COL18A1	0	0.202074	0.155	0.037	0	endothelial	COL18A1
CDH5	0	0.193014	0.129	0.015	0	endothelial	CDH5
RAMP2	0	0.174657	0.126	0.017	0	endothelial	RAMP2
ESAM	0	0.160996	0.121	0.02	0	endothelial	ESAM
ADGRL4	0	0.136756	0.101	0.017	0	endothelial	ADGRL4
APP1	6.3465e-291	0.201751	0.167	0.048	6.20687e-288	endothelial	APP
TGFBR22	9.0491e-221	0.209997	0.186	0.067	8.85002e-218	endothelial	TGFBR2
MGP	9.68504e-207	0.128531	0.102	0.026	9.47197e-204	endothelial	MGP
TIMP11	1.4171e-195	0.358022	0.224	0.097	1.38593e-192	endothelial	TIMP1
FLT1	1.00452e-188	0.136662	0.106	0.03	9.82417e-186	endothelial	FLT1
THBS11	1.0951e-181	0.161942	0.118	0.036	1.071e-178	endothelial	THBS1
CD59	2.13601e-164	0.152877	0.146	0.054	2.08902e-161	endothelial	CD59
ITGA5	3.04823e-160	0.194695	0.196	0.085	2.98117e-157	endothelial	ITGA5
TAGLN	9.10645e-152	0.19409	0.13	0.047	8.90611e-149	endothelial	TAGLN
EFNA11	1.61663e-138	0.122793	0.11	0.037	1.58106e-135	endothelial	EFNA1
JAG11	2.05384e-136	0.124551	0.106	0.036	2.00865e-133	endothelial	JAG1
IFITM15	7.84272e-107	0.214314	0.268	0.154	7.67019e-104	endothelial	IFITM1
COL6A23	9.61639e-104	0.187703	0.325	0.194	9.40483e-101	endothelial	COL6A2
CCND12	1.5702e-102	0.163571	0.171	0.083	1.53566e-99	endothelial	CCND1
LMNA1	6.91431e-101	0.124901	0.138	0.061	6.76219e-98	endothelial	LMNA
ITGA62	4.07491e-93	0.108414	0.111	0.046	3.98526e-90	endothelial	ITGA6
KLF22	2.74053e-88	0.12582	0.13	0.06	2.68023e-85	endothelial	KLF2
TNFSF101	4.703e-87	0.178247	0.215	0.121	4.59954e-84	endothelial	TNFSF10
BGN1	3.46917e-84	0.124416	0.133	0.063	3.39285e-81	endothelial	BGN
BMP11	8.6462e-74	0.126824	0.101	0.045	8.45599e-71	endothelial	BMP1
IGFBP52	1.70893e-68	0.134087	0.12	0.059	1.67133e-65	endothelial	IGFBP5
ITGB11	2.03455e-66	0.109377	0.137	0.071	1.98979e-63	endothelial	ITGB1
EPHA23	3.28695e-61	0.101269	0.1	0.048	3.21464e-58	endothelial	EPHA2
NOTCH11	2.26862e-52	0.112043	0.158	0.093	2.21871e-49	endothelial	NOTCH1
HLA-E5	1.87962e-51	0.1734	0.341	0.251	1.83827e-48	endothelial	HLA-E
IFI273	1.40078e-44	0.103696	0.14	0.084	1.36996e-41	endothelial	IFI27
CXCL122	1.80512e-43	0.134502	0.166	0.105	1.76541e-40	endothelial	CXCL12
COL6A11	9.99662e-42	0.125141	0.232	0.158	9.7767e-39	endothelial	COL6A1
GSN10	6.78351e-16	0.11583	0.266	0.223	6.63427e-13	endothelial	GSN
GNLY	0	1.70018	0.722	0.077	0	NK	GNLY
GZMB2	0	0.68178	0.415	0.065	0	NK	GZMB
KLRK12	0	0.557284	0.426	0.106	0	NK	KLRK1
CCL52	0	0.538647	0.428	0.149	0	NK	CCL5
GZMH1	0	0.459116	0.326	0.074	0	NK	GZMH
IL2RB2	0	0.446401	0.341	0.082	0	NK	IL2RB
CTSW2	0	0.414971	0.3	0.068	0	NK	CTSW
NKG71	0	0.379522	0.302	0.082	0	NK	NKG7
PRF11	0	0.373696	0.257	0.034	0	NK	PRF1
GZMA1	0	0.303773	0.247	0.067	0	NK	GZMA
FASLG1	0	0.218545	0.175	0.036	0	NK	FASLG
CD300A	2.05509e-224	0.166226	0.128	0.03	2.00988e-221	NK	CD300A
CD26	1.66814e-221	0.270232	0.289	0.112	1.63145e-218	NK	CD2
PTPRCAP5	1.3278e-162	0.25137	0.287	0.128	1.29858e-159	NK	PTPRCAP
IL324	8.88869e-149	0.311334	0.436	0.247	8.69314e-146	NK	IL32
IL2RG5	2.86951e-139	0.239163	0.306	0.15	2.80638e-136	NK	IL2RG
IFITM16	4.86436e-136	0.253333	0.309	0.154	4.75735e-133	NK	IFITM1
STAT44	6.6631e-130	0.18889	0.193	0.079	6.51651e-127	NK	STAT4
LINC024461	1.6842e-108	0.143693	0.124	0.044	1.64714e-105	NK	LINC02446
ITGA1	2.7507e-107	0.139383	0.13	0.048	2.69018e-104	NK	ITGA1
CD525	8.82481e-105	0.226762	0.319	0.176	8.63066e-102	NK	CD52
MALAT17	2.10405e-101	0.282206	0.93	0.817	2.05776e-98	NK	MALAT1
CCL42	3.04397e-100	0.201771	0.167	0.072	2.977e-97	NK	CCL4
RUNX32	2.65608e-96	0.162252	0.18	0.081	2.59764e-93	NK	RUNX3
FYN5	9.75422e-94	0.140627	0.173	0.077	9.53963e-91	NK	FYN
CXCR62	1.01796e-90	0.156592	0.168	0.075	9.95562e-88	NK	CXCR6
MZT2A7	4.27001e-89	0.282945	0.637	0.483	4.17607e-86	NK	MZT2A
TNFRSF181	6.13523e-88	0.148242	0.154	0.067	6.00026e-85	NK	TNFRSF18
CST71	7.08518e-85	0.117486	0.122	0.048	6.92931e-82	NK	CST7
CD3E4	2.11254e-84	0.16717	0.223	0.115	2.06607e-81	NK	CD3E
ITGAL5	1.12415e-82	0.141517	0.164	0.075	1.09942e-79	NK	ITGAL
IL12RB21	2.50029e-78	0.137445	0.146	0.065	2.44528e-75	NK	IL12RB2
HCST2	5.47711e-76	0.135364	0.161	0.076	5.35662e-73	NK	HCST
OASL1	5.37535e-70	0.107166	0.115	0.048	5.25709e-67	NK	OASL
IL165	3.16319e-68	0.161941	0.271	0.159	3.0936e-65	NK	IL16
LAG32	1.21182e-65	0.121106	0.14	0.066	1.18516e-62	NK	LAG3
ADGRE5	3.41637e-64	0.111257	0.119	0.053	3.34121e-61	NK	ADGRE5
XCL1	3.54366e-59	0.107343	0.106	0.046	3.4657e-56	NK	XCL1
NOTCH12	3.1322e-57	0.129825	0.174	0.093	3.0633e-54	NK	NOTCH1
FYB16	2.76438e-55	0.155123	0.266	0.166	2.70357e-52	NK	FYB1
CD534	1.45751e-51	0.15934	0.293	0.191	1.42544e-48	NK	CD53
PTPRC5	1.7993e-48	0.134392	0.229	0.141	1.75971e-45	NK	PTPRC
ETS15	2.98286e-47	0.119921	0.177	0.101	2.91724e-44	NK	ETS1
SRGN10	3.27383e-47	0.156951	0.333	0.228	3.2018e-44	NK	SRGN
NLRC54	2.57188e-45	0.111137	0.171	0.098	2.5153e-42	NK	NLRC5
GZMK3	1.68526e-42	0.10483	0.158	0.09	1.64818e-39	NK	GZMK
TGFB11	5.59303e-39	0.135955	0.22	0.143	5.46998e-36	NK	TGFB1
CSK4	3.52445e-38	0.107377	0.187	0.115	3.44691e-35	NK	CSK
BTG16	5.14931e-31	0.128365	0.245	0.171	5.03603e-28	NK	BTG1
COTL14	5.35447e-31	0.113479	0.212	0.143	5.23667e-28	NK	COTL1
CSF1	1.09925e-27	0.100421	0.129	0.079	1.07507e-24	NK	CSF1
CD484	2.15996e-24	0.101766	0.22	0.157	2.11244e-21	NK	CD48
HLA-A8	8.89144e-22	0.122064	0.827	0.771	8.69583e-19	NK	HLA-A
HLA-C5	1.58823e-21	0.126584	0.534	0.457	1.55329e-18	NK	HLA-C
ITGB29	1.6214e-21	0.103567	0.274	0.208	1.58572e-18	NK	ITGB2
H4C34	4.39315e-13	0.104548	0.175	0.133	4.2965e-10	NK	H4C3
IGHM1	0	0.850015	0.351	0.08	0	B-cell	IGHM
MS4A1	0	0.720415	0.374	0.028	0	B-cell	MS4A1
CIITA7	0	0.606749	0.444	0.161	0	B-cell	CIITA
MALAT18	0	0.488846	0.946	0.814	0	B-cell	MALAT1
IGHD	0	0.463207	0.215	0.042	0	B-cell	IGHD
CD7412	0	0.458436	0.96	0.85	0	B-cell	CD74
IGKC2	0	0.45462	0.829	0.486	0	B-cell	IGKC
CD374	0	0.440796	0.324	0.091	0	B-cell	CD37
CD526	0	0.432545	0.39	0.17	0	B-cell	CD52
LTB5	0	0.37507	0.307	0.114	0	B-cell	LTB
CD79A1	0	0.207561	0.158	0.041	0	B-cell	CD79A
SELL2	5.55305e-256	0.162527	0.133	0.04	5.43089e-253	B-cell	SELL
TNFRSF13B	2.17793e-226	0.152742	0.12	0.036	2.13002e-223	B-cell	TNFRSF13B
IL166	4.7046e-203	0.267245	0.301	0.156	4.6011e-200	B-cell	IL16
CD401	1.92032e-202	0.170681	0.144	0.052	1.87808e-199	B-cell	CD40
CD831	4.56073e-188	0.240321	0.183	0.078	4.4604e-185	B-cell	CD83
IGHA11	1.60228e-179	0.168034	0.244	0.117	1.56703e-176	B-cell	IGHA1
CD535	1.18587e-168	0.27014	0.326	0.188	1.15978e-165	B-cell	CD53
HLA-DRB112	6.19988e-167	0.348631	0.653	0.509	6.06349e-164	B-cell	HLA-DRB1
PTPRCAP6	7.42996e-167	0.234399	0.248	0.127	7.2665e-164	B-cell	PTPRCAP
MZT2A8	3.27198e-137	0.343603	0.602	0.482	3.2e-134	B-cell	MZT2A
CSK5	4.02687e-117	0.179701	0.209	0.113	3.93828e-114	B-cell	CSK
H4C35	2.93048e-106	0.250731	0.225	0.13	2.86601e-103	B-cell	H4C3
BTK1	3.03047e-104	0.137069	0.143	0.069	2.9638e-101	B-cell	BTK
NLRC55	5.78115e-98	0.150004	0.179	0.096	5.65396e-95	B-cell	NLRC5
HLA-DQA112	3.2133e-94	0.244565	0.439	0.325	3.14261e-91	B-cell	HLA-DQA1
CXCR5	1.96571e-83	0.109195	0.102	0.046	1.92246e-80	B-cell	CXCR5
BCL22	5.53631e-79	0.113247	0.12	0.06	5.41451e-76	B-cell	BCL2
RELT3	5.89811e-79	0.132035	0.139	0.074	5.76836e-76	B-cell	RELT
CD485	8.74839e-66	0.161829	0.235	0.155	8.55592e-63	B-cell	CD48
ST6GAL12	1.46458e-61	0.11133	0.155	0.09	1.43236e-58	B-cell	ST6GAL1
RPL345	1.54024e-60	0.15327	0.254	0.174	1.50635e-57	B-cell	RPL34
HSP90AB12	1.47929e-58	0.225314	0.335	0.255	1.44675e-55	B-cell	HSP90AB1
RPL217	2.79048e-54	0.173586	0.35	0.267	2.72909e-51	B-cell	RPL21
IL2RG6	8.45666e-48	0.125382	0.22	0.151	8.27062e-45	B-cell	IL2RG
RPL375	7.47164e-47	0.165317	0.352	0.274	7.30726e-44	B-cell	RPL37
CD47	9.35478e-45	0.110736	0.161	0.105	9.14898e-42	B-cell	CD47
HLA-DPB111	3.3152e-43	0.14475	0.301	0.228	3.24226e-40	B-cell	HLA-DPB1
HLA-DPA111	4.28235e-42	0.153307	0.342	0.267	4.18814e-39	B-cell	HLA-DPA1
BTG17	6.71753e-41	0.127178	0.234	0.17	6.56974e-38	B-cell	BTG1
HLA-DQB111	8.59348e-41	0.15593	0.307	0.238	8.40443e-38	B-cell	HLA-DQB1
PTPRC6	1.94714e-40	0.109618	0.202	0.141	1.9043e-37	B-cell	PTPRC
HLA-DRA12	2.05005e-40	0.14707	0.402	0.326	2.00494e-37	B-cell	HLA-DRA
IRF35	7.40091e-38	0.119424	0.202	0.144	7.23809e-35	B-cell	IRF3
RPL325	1.38348e-34	0.108964	0.194	0.139	1.35304e-31	B-cell	RPL32
HLA-E6	7.32351e-31	0.139483	0.31	0.252	7.16239e-28	B-cell	HLA-E
IGHG12	0	1.42113	0.992	0.576	0	fibroblast3_igg	IGHG1
IGHG22	0	1.15965	0.942	0.387	0	fibroblast3_igg	IGHG2
IGKC3	0	1.09033	0.928	0.496	0	fibroblast3_igg	IGKC
COL1A13	0	1.0264	0.697	0.185	0	fibroblast3_igg	COL1A1
COL3A12	0	0.803441	0.58	0.147	0	fibroblast3_igg	COL3A1
COL6A12	0	0.70598	0.539	0.156	0	fibroblast3_igg	COL6A1
COL6A24	0	0.69584	0.606	0.194	0	fibroblast3_igg	COL6A2
CXCL143	0	0.617249	0.356	0.072	0	fibroblast3_igg	CXCL14
COL1A22	1.61373e-293	0.466925	0.404	0.109	1.57822e-290	fibroblast3_igg	COL1A2
DCN4	2.93001e-283	0.539427	0.482	0.152	2.86555e-280	fibroblast3_igg	DCN
CXCL123	1.21287e-234	0.479326	0.354	0.104	1.18619e-231	fibroblast3_igg	CXCL12
IGFBP53	4.65462e-204	0.352282	0.243	0.059	4.55222e-201	fibroblast3_igg	IGFBP5
MMP23	2.85023e-160	0.354321	0.291	0.092	2.78752e-157	fibroblast3_igg	MMP2
MEG3	2.68131e-156	0.293402	0.197	0.05	2.62232e-153	fibroblast3_igg	MEG3
COL6A31	1.02124e-132	0.255483	0.22	0.065	9.98771e-130	fibroblast3_igg	COL6A3
XBP11	3.05213e-66	0.234887	0.333	0.167	2.98498e-63	fibroblast3_igg	XBP1
IGFBP72	7.75385e-53	0.202727	0.278	0.142	7.58327e-50	fibroblast3_igg	IGFBP7
MZB11	1.93422e-38	0.102671	0.177	0.083	1.89167e-35	fibroblast3_igg	MZB1
GAS62	2.51272e-37	0.171686	0.233	0.126	2.45744e-34	fibroblast3_igg	GAS6
VCAN	4.47243e-34	0.107193	0.108	0.044	4.37404e-31	fibroblast3_igg	VCAN
CFD1	5.34185e-33	0.123477	0.104	0.043	5.22433e-30	fibroblast3_igg	CFD
FN12	8.02133e-32	0.128229	0.182	0.094	7.84486e-29	fibroblast3_igg	FN1
SELENOP1	7.8142e-26	0.104609	0.148	0.077	7.64229e-23	fibroblast3_igg	SELENOP
CALD12	8.09361e-26	0.105323	0.12	0.058	7.91555e-23	fibroblast3_igg	CALD1
TYK26	1.91727e-07	0.13167	0.587	0.539	0.000187509	fibroblast3_igg	TYK2
IGHG13	0	1.01691	0.991	0.576	0	NK_igg	IGHG1
IGKC4	0	0.947767	0.949	0.497	0	NK_igg	IGKC
IGHG23	0	0.923641	0.942	0.388	0	NK_igg	IGHG2
CD275	8.30484e-110	0.38208	0.272	0.1	8.12213e-107	NK_igg	CD27
GZMK4	2.92535e-97	0.329669	0.246	0.09	2.86099e-94	NK_igg	GZMK
CD29	2.36829e-92	0.309966	0.286	0.115	2.31619e-89	NK_igg	CD2
SPOCK25	4.0857e-64	0.20425	0.188	0.072	3.99582e-61	NK_igg	SPOCK2
MALAT19	5.48784e-59	0.350112	0.94	0.819	5.36711e-56	NK_igg	MALAT1
KLRK13	6.19719e-53	0.225981	0.242	0.113	6.06085e-50	NK_igg	KLRK1
CD3E5	1.30989e-49	0.18938	0.243	0.116	1.28107e-46	NK_igg	CD3E
CCL53	5.3633e-40	0.221622	0.281	0.155	5.2453e-37	NK_igg	CCL5
IL2RB3	6.41013e-40	0.168412	0.186	0.087	6.26911e-37	NK_igg	IL2RB
MAF3	2.34765e-37	0.212608	0.222	0.115	2.296e-34	NK_igg	MAF
FYN6	2.57183e-35	0.137199	0.167	0.078	2.51525e-32	NK_igg	FYN
STAT45	1.10913e-34	0.147822	0.17	0.081	1.08473e-31	NK_igg	STAT4
LTB6	1.86252e-31	0.171697	0.222	0.121	1.82154e-28	NK_igg	LTB
CD3D5	4.15421e-29	0.141086	0.143	0.068	4.06281e-26	NK_igg	CD3D
LAG33	2.56677e-27	0.113286	0.14	0.067	2.5103e-24	NK_igg	LAG3
CST72	2.65557e-27	0.107632	0.112	0.049	2.59714e-24	NK_igg	CST7
ITGAL6	1.77409e-26	0.118925	0.152	0.076	1.73506e-23	NK_igg	ITGAL
PTPRC7	5.48753e-25	0.1667	0.236	0.142	5.3668e-22	NK_igg	PTPRC
GZMA2	4.91624e-24	0.108126	0.14	0.071	4.80808e-21	NK_igg	GZMA
PDCD1	2.56804e-22	0.111841	0.103	0.048	2.51154e-19	NK_igg	PDCD1
CTSW3	1.40839e-21	0.116503	0.139	0.073	1.37741e-18	NK_igg	CTSW
IL325	8.97402e-19	0.17045	0.351	0.251	8.77659e-16	NK_igg	IL32
CXCR63	3.62715e-17	0.10531	0.137	0.077	3.54735e-14	NK_igg	CXCR6
CD527	1.93071e-16	0.128141	0.265	0.179	1.88823e-13	NK_igg	CD52
IL167	3.68753e-16	0.138593	0.24	0.161	3.60641e-13	NK_igg	IL16
ICAM33	1.03695e-15	0.104156	0.148	0.088	1.01413e-12	NK_igg	ICAM3
MZT2A9	9.86895e-14	0.18068	0.571	0.486	9.65183e-11	NK_igg	MZT2A
HLA-B3	1.47994e-13	0.183182	0.733	0.675	1.44738e-10	NK_igg	HLA-B
PTPRCAP7	1.94145e-13	0.104561	0.198	0.132	1.89873e-10	NK_igg	PTPRCAP
IFITM17	5.32547e-10	0.10424	0.217	0.158	5.20831e-07	NK_igg	IFITM1
HLA-E7	1.29857e-07	0.104174	0.31	0.254	0.000127	NK_igg	HLA-E
MMP14	0	1.55457	0.993	0.061	0	fibroblast1_igg	MMP1
IGHG24	3.77541e-152	1.06698	0.943	0.392	3.69235e-149	fibroblast1_igg	IGHG2
IGHG14	7.98203e-147	1.20234	0.991	0.579	7.80642e-144	fibroblast1_igg	IGHG1
IGKC5	5.67537e-122	1.15931	0.923	0.5	5.55052e-119	fibroblast1_igg	IGKC
DCN5	1.16482e-68	0.512123	0.457	0.155	1.1392e-65	fibroblast1_igg	DCN
MMP24	2.43147e-35	0.305375	0.266	0.094	2.37798e-32	fibroblast1_igg	MMP2
COL3A13	1.77239e-29	0.322263	0.348	0.152	1.7334e-26	fibroblast1_igg	COL3A1
CLU1	8.02482e-29	0.185516	0.145	0.041	7.84827e-26	fibroblast1_igg	CLU
COL1A14	1.47221e-26	0.234428	0.402	0.19	1.43982e-23	fibroblast1_igg	COL1A1
LUM1	1.0209e-25	0.190699	0.15	0.046	9.98443e-23	fibroblast1_igg	LUM
COL6A25	9.77166e-19	0.239902	0.373	0.198	9.55669e-16	fibroblast1_igg	COL6A2
IGHA12	1.55013e-18	0.136351	0.264	0.122	1.51603e-15	fibroblast1_igg	IGHA1
RARRES21	5.98431e-18	0.153027	0.139	0.05	5.85265e-15	fibroblast1_igg	RARRES2
COL6A13	2.59728e-17	0.23052	0.311	0.16	2.54014e-14	fibroblast1_igg	COL6A1
FN13	4.82502e-13	0.173405	0.195	0.095	4.71887e-10	fibroblast1_igg	FN1
IGFBP73	3.67964e-06	0.115211	0.22	0.143	0.00359869	fibroblast1_igg	IGFBP7
CCL22	7.38045e-05	0.100008	0.143	0.089	0.0721808	fibroblast1_igg	CCL2
MPO1	0	1.22862	1	0.048	0	neutrophil_igg	MPO
IGHG15	3.80089e-116	1.17607	0.989	0.58	3.71727e-113	neutrophil_igg	IGHG1
IGKC6	6.80027e-99	1.05071	0.934	0.5	6.65066e-96	neutrophil_igg	IGKC
IGHG25	2.23697e-93	0.905106	0.879	0.392	2.18775e-90	neutrophil_igg	IGHG2
SELENOP2	0	1.14758	0.692	0.075	0	LC2_igg	SELENOP
SLC40A11	0	0.841713	0.541	0.031	0	LC2_igg	SLC40A1
IGHG16	1.30576e-125	1.01124	0.976	0.579	1.27704e-122	LC2_igg	IGHG1
IGHG26	1.06332e-114	0.79543	0.898	0.392	1.03993e-111	LC2_igg	IGHG2
IGKC7	2.9591e-108	0.872485	0.936	0.5	2.894e-105	LC2_igg	IGKC
CXCL124	2.63087e-37	0.287441	0.293	0.107	2.573e-34	LC2_igg	CXCL12
C1QB10	1.16789e-27	0.340361	0.452	0.24	1.1422e-24	LC2_igg	C1QB
HLA-DRB113	2.47754e-27	0.445515	0.714	0.515	2.42304e-24	LC2_igg	HLA-DRB1
C1QA8	5.27973e-25	0.293	0.392	0.201	5.16358e-22	LC2_igg	C1QA
C1QC9	3.39809e-23	0.262085	0.339	0.167	3.32334e-20	LC2_igg	C1QC
CD1636	3.44789e-17	0.18757	0.182	0.077	3.37204e-14	LC2_igg	CD163
PSAP10	8.37182e-17	0.322542	0.455	0.293	8.18764e-14	LC2_igg	PSAP
XBP12	2.23115e-12	0.116857	0.299	0.168	2.18207e-09	LC2_igg	XBP1
HLA-DRB54	4.866e-12	0.141961	0.2	0.101	4.75895e-09	LC2_igg	HLA-DRB5
HLA-DQA113	1.49761e-10	0.202326	0.47	0.33	1.46466e-07	LC2_igg	HLA-DQA1
CD7413	4.19015e-10	0.205024	0.933	0.855	4.09797e-07	LC2_igg	CD74
IL10RA6	2.38754e-09	0.132661	0.182	0.099	2.33502e-06	LC2_igg	IL10RA
CD148	1.22353e-08	0.14047	0.171	0.094	1.19661e-05	LC2_igg	CD14
SAT110	1.37105e-06	0.1602	0.277	0.192	0.00134089	LC2_igg	SAT1
HLA-DRA13	3.66166e-06	0.187096	0.424	0.329	0.0035811	LC2_igg	HLA-DRA
GPX110	1.73441e-05	0.152089	0.31	0.231	0.0169625	LC2_igg	GPX1
CIITA8	0.000169035	0.123226	0.237	0.174	0.165316	LC2_igg	CIITA
HLA-DPA112	0.000819996	0.139554	0.33	0.27	0.801956	LC2_igg	HLA-DPA1
H4C36	3.25701e-161	1.47028	0.831	0.134	3.18536e-158	plasmablast_cycl	H4C3
HMGB21	3.47719e-131	0.814114	0.5	0.054	3.40069e-128	plasmablast_cycl	HMGB2
IGKC8	2.21328e-40	0.957428	0.932	0.501	2.16459e-37	plasmablast_cycl	IGKC
IGHG17	2.04761e-38	0.848063	0.986	0.58	2.00256e-35	plasmablast_cycl	IGHG1
IGHG27	1.71262e-33	0.65092	0.865	0.393	1.67494e-30	plasmablast_cycl	IGHG2
MKI67	2.01759e-33	0.306729	0.223	0.037	1.97321e-30	plasmablast_cycl	MKI67
STMN11	1.49373e-26	0.241112	0.182	0.031	1.46086e-23	plasmablast_cycl	STMN1
HSP90AA12	6.8233e-12	0.409943	0.473	0.241	6.67319e-09	plasmablast_cycl	HSP90AA1
HSP90AB13	1.72983e-11	0.469223	0.473	0.258	1.69178e-08	plasmablast_cycl	HSP90AB1
RAC23	6.5973e-06	0.139655	0.162	0.068	0.00645216	plasmablast_cycl	RAC2
H2AZ12	1.33362e-05	0.175581	0.189	0.089	0.0130428	plasmablast_cycl	H2AZ1
EZH2	1.62927e-05	0.105815	0.115	0.043	0.0159343	plasmablast_cycl	EZH2
SEC61G	2.10423e-05	0.12093	0.108	0.04	0.0205793	plasmablast_cycl	SEC61G
CHEK1	8.61762e-05	0.102774	0.101	0.039	0.0842803	plasmablast_cycl	CHEK1
GSTP13	0.000312251	0.144936	0.196	0.106	0.305381	plasmablast_cycl	GSTP1
TUBB1	0.00109591	0.111444	0.162	0.087	1	plasmablast_cycl	TUBB
RPL224	0.00158276	0.185566	0.25	0.163	1	plasmablast_cycl	RPL22
ARF1	0.00327426	0.106979	0.196	0.117	1	plasmablast_cycl	ARF1
IFITM18	0.00823392	0.114189	0.236	0.158	1	plasmablast_cycl	IFITM1
TPSB21	0	1.66431	1	0.041	0	mast_igg	TPSB2
TPSAB11	1.67418e-75	0.841661	0.4	0.032	1.63735e-72	mast_igg	TPSAB1
IGHG18	2.6047e-25	1.18573	0.973	0.58	2.5474e-22	mast_igg	IGHG1
CPA31	2.40879e-21	0.293884	0.24	0.036	2.35579e-18	mast_igg	CPA3
IGKC9	1.68334e-19	1.01165	0.92	0.501	1.6463e-16	mast_igg	IGKC
IGHG28	3.67172e-16	0.734042	0.827	0.393	3.59094e-13	mast_igg	IGHG2
CTSG1	5.84207e-07	0.367113	0.227	0.079	0.000571355	mast_igg	CTSG
COL1A15	0	1.43078	0.804	0.175	0	fib3	COL1A1
COL6A26	0	1.4254	0.794	0.183	0	fib3	COL6A2
COL6A14	0	1.30208	0.726	0.146	0	fib3	COL6A1
COL3A14	0	1.25244	0.719	0.138	0	fib3	COL3A1
FN14	0	0.77582	0.469	0.086	0	fib3	FN1
COL1A23	0	0.773018	0.554	0.102	0	fib3	COL1A2
COL6A32	0	0.769952	0.477	0.057	0	fib3	COL6A3
DCN6	0	0.646219	0.513	0.147	0	fib3	DCN
COL4A22	0	0.608812	0.377	0.069	0	fib3	COL4A2
TIMP12	0	0.436283	0.333	0.096	0	fib3	TIMP1
IGFBP74	0	0.411816	0.373	0.137	0	fib3	IGFBP7
COL5A1	0	0.264456	0.19	0.024	0	fib3	COL5A1
COL5A2	0	0.23113	0.167	0.024	0	fib3	COL5A2
PDGFRB	0	0.214356	0.159	0.021	0	fib3	PDGFRB
IL1R11	7.10874e-301	0.340418	0.309	0.106	6.95235e-298	fib3	IL1R1
COL5A3	7.79144e-255	0.225658	0.189	0.052	7.62003e-252	fib3	COL5A3
BGN2	9.20295e-235	0.228401	0.204	0.062	9.00049e-232	fib3	BGN
LUM2	2.81354e-217	0.16421	0.16	0.043	2.75164e-214	fib3	LUM
BMP12	3.16122e-216	0.192958	0.161	0.044	3.09167e-213	fib3	BMP1
MMP25	1.0003e-207	0.22053	0.252	0.09	9.78293e-205	fib3	MMP2
CALD13	6.88139e-206	0.203783	0.183	0.056	6.73e-203	fib3	CALD1
COL4A11	4.75265e-182	0.146827	0.118	0.029	4.6481e-179	fib3	COL4A1
COL15A11	3.74972e-158	0.142419	0.127	0.036	3.66723e-155	fib3	COL15A1
COL18A11	1.98175e-155	0.161118	0.131	0.039	1.93815e-152	fib3	COL18A1
VIM14	2.82034e-140	0.366795	0.637	0.44	2.75829e-137	fib3	VIM
TWIST11	1.01471e-113	0.117532	0.119	0.039	9.92385e-111	fib3	TWIST1
THBS22	1.69493e-93	0.141774	0.147	0.06	1.65764e-90	fib3	THBS2
CAV13	1.93528e-93	0.163186	0.171	0.075	1.89271e-90	fib3	CAV1
COL12A11	1.21967e-90	0.116206	0.12	0.045	1.19283e-87	fib3	COL12A1
SNAI21	6.12289e-85	0.12624	0.129	0.052	5.98819e-82	fib3	SNAI2
CXCL125	1.59262e-79	0.218506	0.205	0.105	1.55758e-76	fib3	CXCL12
VCAN1	4.77399e-74	0.104781	0.11	0.043	4.66896e-71	fib3	VCAN
IFITM34	1.00131e-72	0.177086	0.265	0.151	9.79286e-70	fib3	IFITM3
RARRES22	2.79367e-72	0.109361	0.117	0.048	2.73221e-69	fib3	RARRES2
FGFR11	1.29968e-70	0.118114	0.131	0.057	1.27109e-67	fib3	FGFR1
LGALS11	1.78996e-70	0.179171	0.25	0.142	1.75058e-67	fib3	LGALS1
CCL23	5.6089e-69	0.140106	0.176	0.087	5.48551e-66	fib3	CCL2
TWIST21	7.60887e-57	0.10181	0.104	0.045	7.44147e-54	fib3	TWIST2
CXCL96	1.25865e-55	0.205629	0.356	0.239	1.23096e-52	fib3	CXCL9
MRC2	2.12787e-55	0.118488	0.137	0.067	2.08106e-52	fib3	MRC2
S100A66	2.42074e-51	0.192125	0.333	0.226	2.36748e-48	fib3	S100A6
IER32	4.24875e-51	0.120704	0.134	0.068	4.15528e-48	fib3	IER3
ITGA11	2.18895e-42	0.102497	0.101	0.049	2.1408e-39	fib3	ITGA1
S100A46	4.74724e-40	0.155672	0.335	0.235	4.6428e-37	fib3	S100A4
SOD210	2.08558e-27	0.130187	0.533	0.428	2.0397e-24	fib3	SOD2
MT2A10	4.66388e-26	0.199205	0.433	0.35	4.56128e-23	fib3	MT2A
COL1A16	0	1.37291	0.728	0.178	0	fib2	COL1A1
CXCL144	0	1.22018	0.603	0.063	0	fib2	CXCL14
DCN7	0	1.13228	0.643	0.145	0	fib2	DCN
IGFBP54	0	1.10743	0.567	0.049	0	fib2	IGFBP5
COL6A27	0	1.00743	0.668	0.188	0	fib2	COL6A2
MMP26	0	1.00596	0.582	0.083	0	fib2	MMP2
COL1A24	0	0.898323	0.527	0.103	0	fib2	COL1A2
COL3A15	0	0.763471	0.534	0.143	0	fib2	COL3A1
CXCL126	0	0.700366	0.46	0.099	0	fib2	CXCL12
COL6A15	0	0.623611	0.497	0.153	0	fib2	COL6A1
CFD2	0	0.418518	0.241	0.039	0	fib2	CFD
SELENOP3	0	0.320044	0.273	0.073	0	fib2	SELENOP
TWIST22	0	0.313972	0.199	0.043	0	fib2	TWIST2
THBS23	0	0.292441	0.226	0.058	0	fib2	THBS2
MEG31	4.09803e-285	0.288447	0.195	0.048	4.00787e-282	fib2	MEG3
TIMP13	3.76104e-254	0.31145	0.286	0.097	3.6783e-251	fib2	TIMP1
COL14A1	1.26651e-211	0.128711	0.101	0.019	1.23865e-208	fib2	COL14A1
FGF7	1.67893e-182	0.177537	0.145	0.039	1.64199e-179	fib2	FGF7
IGFBP6	5.72118e-158	0.199295	0.149	0.045	5.59532e-155	fib2	IGFBP6
MRC21	8.49401e-137	0.186647	0.183	0.066	8.30714e-134	fib2	MRC2
GSN11	7.69055e-129	0.343666	0.395	0.221	7.52136e-126	fib2	GSN
COL6A33	1.71015e-126	0.166686	0.176	0.065	1.67253e-123	fib2	COL6A3
VCAN2	1.90412e-106	0.143518	0.127	0.043	1.86223e-103	fib2	VCAN
CLU2	5.28629e-106	0.128744	0.119	0.039	5.16999e-103	fib2	CLU
TWIST12	4.78307e-104	0.124893	0.119	0.039	4.67785e-101	fib2	TWIST1
S100A67	2.13598e-87	0.264945	0.372	0.225	2.08899e-84	fib2	S100A6
ITGB51	2.20579e-79	0.115338	0.118	0.044	2.15726e-76	fib2	ITGB5
IFITM35	2.51549e-71	0.197233	0.268	0.151	2.46015e-68	fib2	IFITM3
S100A47	9.68217e-68	0.224579	0.368	0.235	9.46916e-65	fib2	S100A4
DDR2	5.62547e-66	0.11719	0.121	0.051	5.50171e-63	fib2	DDR2
VIM15	2.6085e-65	0.262632	0.585	0.442	2.55111e-62	fib2	VIM
FGFR12	5.13638e-63	0.117243	0.131	0.058	5.02338e-60	fib2	FGFR1
LMNA2	2.53472e-59	0.109632	0.136	0.062	2.47896e-56	fib2	LMNA
IL1R12	6.49835e-51	0.15087	0.195	0.109	6.35538e-48	fib2	IL1R1
HLA-A9	1.05875e-50	0.226572	0.836	0.771	1.03545e-47	fib2	HLA-A
FN15	2.87941e-50	0.109518	0.176	0.093	2.81606e-47	fib2	FN1
GAS63	9.61232e-42	0.14312	0.208	0.125	9.40085e-39	fib2	GAS6
LGALS12	1.31172e-24	0.112472	0.209	0.143	1.28287e-21	fib2	LGALS1
ANXA24	2.59234e-21	0.121189	0.236	0.172	2.53531e-18	fib2	ANXA2
COL9A24	2.3578e-15	0.110135	0.219	0.167	2.30593e-12	fib2	COL9A2
NPPC4	2.77511e-14	0.110656	0.216	0.166	2.71405e-11	fib2	NPPC
CXCL97	0	1.17334	0.723	0.236	0	fib4	CXCL9
CCL192	0	1.02789	0.51	0.048	0	fib4	CCL19
IGFBP75	0	0.727291	0.515	0.138	0	fib4	IGFBP7
TIMP14	0	0.726831	0.447	0.097	0	fib4	TIMP1
COL6A28	0	0.704367	0.607	0.193	0	fib4	COL6A2
COL6A16	1.90619e-304	0.535764	0.494	0.157	1.86425e-301	fib4	COL6A1
COL3A16	6.96657e-281	0.48438	0.471	0.148	6.8133e-278	fib4	COL3A1
COL1A17	3.81004e-231	0.376522	0.519	0.186	3.72622e-228	fib4	COL1A1
COL1A25	1.49603e-135	0.23831	0.31	0.11	1.46312e-132	fib4	COL1A2
CALD14	1.42873e-103	0.273228	0.179	0.057	1.3973e-100	fib4	CALD1
PDGFRA	1.77566e-89	0.146316	0.109	0.027	1.73659e-86	fib4	PDGFRA
COL6A34	1.94657e-82	0.181631	0.185	0.066	1.90374e-79	fib4	COL6A3
VIM16	1.85698e-67	0.321614	0.644	0.442	1.81613e-64	fib4	VIM
FN16	4.0453e-64	0.155301	0.218	0.094	3.9563e-61	fib4	FN1
IL1R13	7.48201e-61	0.181113	0.238	0.109	7.3174e-58	fib4	IL1R1
MMP27	6.4001e-60	0.152087	0.213	0.093	6.2593e-57	fib4	MMP2
COL4A23	3.85751e-57	0.13792	0.182	0.076	3.77264e-54	fib4	COL4A2
DCN8	1.51418e-47	0.139297	0.291	0.154	1.48086e-44	fib4	DCN
RPL218	2.22067e-46	0.24854	0.421	0.268	2.17181e-43	fib4	RPL21
CCL24	1.40654e-43	0.155486	0.186	0.088	1.3756e-40	fib4	CCL2
B2M15	1.67007e-40	0.226756	0.981	0.933	1.63332e-37	fib4	B2M
RPL376	3.4747e-39	0.243913	0.412	0.276	3.39826e-36	fib4	RPL37
COL18A12	9.96566e-39	0.101104	0.104	0.04	9.74642e-36	fib4	COL18A1
CLU3	9.58313e-38	0.107788	0.103	0.04	9.37231e-35	fib4	CLU
IFITM36	1.02717e-37	0.171001	0.266	0.152	1.00457e-34	fib4	IFITM3
PTGDS1	1.39419e-35	0.142546	0.178	0.089	1.36352e-32	fib4	PTGDS
CXCL127	4.02365e-35	0.162282	0.2	0.106	3.93513e-32	fib4	CXCL12
CXCL104	1.48372e-29	0.215046	0.276	0.172	1.45108e-26	fib4	CXCL10
HLA-C6	4.39256e-24	0.177772	0.576	0.457	4.29592e-21	fib4	HLA-C
NPPC5	1.18736e-21	0.142925	0.252	0.166	1.16124e-18	fib4	NPPC
IFITM19	1.04344e-20	0.123274	0.242	0.157	1.02049e-17	fib4	IFITM1
HLA-B4	3.98265e-20	0.172303	0.753	0.674	3.89503e-17	fib4	HLA-B
SOD211	6.52089e-20	0.148948	0.556	0.429	6.37743e-17	fib4	SOD2
RPL346	1.10349e-19	0.140817	0.26	0.176	1.07922e-16	fib4	RPL34
MT2A11	2.61245e-18	0.118419	0.462	0.351	2.55497e-15	fib4	MT2A
CD7414	1.11005e-15	0.11289	0.933	0.854	1.08563e-12	fib4	CD74
RPL225	9.72867e-15	0.112926	0.232	0.163	9.51464e-12	fib4	RPL22
S100A68	2.47631e-13	0.13558	0.3	0.227	2.42183e-10	fib4	S100A6
HLA-A10	1.72008e-11	0.10768	0.849	0.771	1.68224e-08	fib4	HLA-A
IDO17	2.92498e-11	0.101051	0.157	0.108	2.86063e-08	fib4	IDO1
S100A48	9.64061e-11	0.115172	0.306	0.237	9.42852e-08	fib4	S100A4

## Sheet: Fig. 3C and S4A
Table: DE between IDO1, IDO1/CD274 spots and CD274 spots from P1-P6 (SL_CL); source data for Fig. 3C and fig. S4A)
	p_val	avg_log2FC	pct.1	pct.2	p_val_adj	cluster	gene
CD274	2.40295e-232	2.60115	1	0.18	3.69213e-228	IDO1/CD274 spots	CD274
IDO1	8.90422e-156	1.85465	1	0.7	1.36813e-151	IDO1/CD274 spots	IDO1
SOD2	2.6787e-90	1.08148	1	0.988	4.11583e-86	IDO1/CD274 spots	SOD2
IFI30	8.02219e-82	1.02802	0.995	0.974	1.23261e-77	IDO1/CD274 spots	IFI30
LYZ	1.56996e-80	0.881448	1	0.999	2.41224e-76	IDO1/CD274 spots	LYZ
SLC39A8	2.96214e-80	1.45043	0.956	0.79	4.55132e-76	IDO1/CD274 spots	SLC39A8
CCL18	3.82297e-77	1.51715	0.956	0.823	5.87399e-73	IDO1/CD274 spots	CCL18
MT2A	8.07255e-72	1.19027	0.995	0.97	1.24035e-67	IDO1/CD274 spots	MT2A
SLC11A1	1.39073e-70	1.73618	0.739	0.324	2.13686e-66	IDO1/CD274 spots	SLC11A1
GBP5	6.1089e-69	0.973819	0.99	0.923	9.38633e-65	IDO1/CD274 spots	GBP5
AQP9	1.49395e-66	1.89132	0.643	0.245	2.29545e-62	IDO1/CD274 spots	AQP9
G0S2	1.9159e-66	1.70669	0.8	0.434	2.94378e-62	IDO1/CD274 spots	G0S2
MMP1	1.19946e-64	2.03247	0.813	0.455	1.84296e-60	IDO1/CD274 spots	MMP1
SRGN	2.54594e-64	1.05672	0.978	0.849	3.91184e-60	IDO1/CD274 spots	SRGN
IGHG3	3.28798e-64	-1.65721	0.798	0.958	5.05198e-60	IDO1/CD274 spots	IGHG3
PLAUR	7.98108e-63	1.38814	0.887	0.587	1.22629e-58	IDO1/CD274 spots	PLAUR
IL1B	1.25335e-61	1.8187	0.586	0.205	1.92577e-57	IDO1/CD274 spots	IL1B
FTH1	1.25797e-61	0.775535	1	1	1.93287e-57	IDO1/CD274 spots	FTH1
CTSC	1.80071e-61	0.909331	0.988	0.889	2.76679e-57	IDO1/CD274 spots	CTSC
SAT1	4.39899e-60	0.879739	0.983	0.939	6.75905e-56	IDO1/CD274 spots	SAT1
C15orf48	1.81878e-59	1.48602	0.823	0.463	2.79455e-55	IDO1/CD274 spots	C15orf48
GZMB	3.5512e-56	1.50746	0.825	0.519	5.45642e-52	IDO1/CD274 spots	GZMB
CTSB	4.33825e-55	0.666397	1	0.997	6.66573e-51	IDO1/CD274 spots	CTSB
FCER1G	4.61089e-55	0.922868	0.975	0.866	7.08463e-51	IDO1/CD274 spots	FCER1G
MT1H	2.71178e-53	1.79064	0.645	0.288	4.16665e-49	IDO1/CD274 spots	MT1H
IGLC1	1.36782e-51	-1.47262	0.862	0.966	2.10165e-47	IDO1/CD274 spots	IGLC1
GLUL	1.59873e-51	0.738332	1	0.982	2.45645e-47	IDO1/CD274 spots	GLUL
MT1G	1.7212e-51	1.61876	0.793	0.487	2.64463e-47	IDO1/CD274 spots	MT1G
KYNU	2.9737e-51	1.10631	0.857	0.596	4.5691e-47	IDO1/CD274 spots	KYNU
MMP14	8.74741e-51	0.889011	0.985	0.871	1.34404e-46	IDO1/CD274 spots	MMP14
S100A6	1.48532e-50	0.580906	1	0.999	2.28219e-46	IDO1/CD274 spots	S100A6
WARS	2.2463e-49	0.792421	0.988	0.981	3.45144e-45	IDO1/CD274 spots	WARS
FCGR3A	2.66774e-49	1.16831	0.899	0.661	4.09898e-45	IDO1/CD274 spots	FCGR3A
PLSCR1	1.258e-48	0.879091	0.931	0.817	1.93291e-44	IDO1/CD274 spots	PLSCR1
CTSS	1.27289e-48	0.682654	0.998	0.963	1.9558e-44	IDO1/CD274 spots	CTSS
CD14	8.49302e-48	0.885692	0.961	0.874	1.30495e-43	IDO1/CD274 spots	CD14
GBP1	4.057e-47	0.887588	0.953	0.795	6.23358e-43	IDO1/CD274 spots	GBP1
FBP1	3.65903e-46	1.31224	0.897	0.714	5.6221e-42	IDO1/CD274 spots	FBP1
CD300E	8.13666e-46	1.73498	0.463	0.155	1.2502e-41	IDO1/CD274 spots	CD300E
LAPTM5	2.48207e-45	0.608341	1	0.989	3.81369e-41	IDO1/CD274 spots	LAPTM5
SNX10	2.68608e-45	1.13472	0.842	0.594	4.12716e-41	IDO1/CD274 spots	SNX10
IGKC	5.07984e-45	-0.950056	0.998	1	7.80517e-41	IDO1/CD274 spots	IGKC
SIGLEC10	5.64736e-45	1.40651	0.653	0.319	8.67718e-41	IDO1/CD274 spots	SIGLEC10
HLA-A	7.38713e-45	1.26401	0.847	0.67	1.13503e-40	IDO1/CD274 spots	HLA-A
MMP3	1.53422e-44	2.34636	0.584	0.272	2.35733e-40	IDO1/CD274 spots	MMP3
CYBB	2.88487e-44	0.713028	0.99	0.949	4.43261e-40	IDO1/CD274 spots	CYBB
IGHM	8.81627e-44	-1.02707	0.623	0.907	1.35462e-39	IDO1/CD274 spots	IGHM
CD44	4.80699e-42	0.498376	1	0.984	7.38594e-38	IDO1/CD274 spots	CD44
OSM	6.02017e-42	1.82365	0.377	0.111	9.24999e-38	IDO1/CD274 spots	OSM
STX11	8.25931e-42	0.989258	0.845	0.569	1.26904e-37	IDO1/CD274 spots	STX11
TYROBP	8.33295e-42	0.654947	0.993	0.951	1.28036e-37	IDO1/CD274 spots	TYROBP
CD63	1.0938e-41	0.496696	1	0.999	1.68062e-37	IDO1/CD274 spots	CD63
GRINA	1.98655e-41	0.867861	0.958	0.85	3.05234e-37	IDO1/CD274 spots	GRINA
IL24	2.67697e-41	1.89322	0.424	0.145	4.11316e-37	IDO1/CD274 spots	IL24
C1QB	3.00194e-41	0.544061	1	0.981	4.61249e-37	IDO1/CD274 spots	C1QB
SLC7A11	1.95592e-39	1.64611	0.517	0.222	3.00527e-35	IDO1/CD274 spots	SLC7A11
CXCL14	2.8127e-39	-2.03188	0.35	0.652	4.32172e-35	IDO1/CD274 spots	CXCL14
PFKFB3	3.47022e-39	1.07143	0.783	0.487	5.332e-35	IDO1/CD274 spots	PFKFB3
NR1H3	6.98137e-39	0.903229	0.919	0.732	1.07269e-34	IDO1/CD274 spots	NR1H3
TLR2	1.04194e-38	1.19703	0.643	0.323	1.60093e-34	IDO1/CD274 spots	TLR2
CSF2RB	3.07439e-38	0.882672	0.872	0.639	4.7238e-34	IDO1/CD274 spots	CSF2RB
CTSL	1.68985e-37	0.979176	0.865	0.691	2.59645e-33	IDO1/CD274 spots	CTSL
NAMPT	3.26192e-37	1.141	0.719	0.423	5.01194e-33	IDO1/CD274 spots	NAMPT
ICAM1	4.37359e-37	0.807131	0.919	0.761	6.72002e-33	IDO1/CD274 spots	ICAM1
TREM1	7.03299e-37	1.75213	0.362	0.114	1.08062e-32	IDO1/CD274 spots	TREM1
GK	7.23937e-37	1.21818	0.645	0.342	1.11233e-32	IDO1/CD274 spots	GK
SLC31A2	7.34339e-37	1.04785	0.768	0.487	1.12831e-32	IDO1/CD274 spots	SLC31A2
UBC	1.82411e-36	0.332213	1	1	2.80274e-32	IDO1/CD274 spots	UBC
PSAP	1.97266e-36	0.469329	1	1	3.03099e-32	IDO1/CD274 spots	PSAP
INHBA	4.55946e-36	1.33857	0.522	0.23	7.0056e-32	IDO1/CD274 spots	INHBA
IL32	9.41488e-36	0.434265	1	0.99	1.4466e-31	IDO1/CD274 spots	IL32
SQOR	3.61058e-35	0.722007	0.946	0.825	5.54765e-31	IDO1/CD274 spots	SQOR
FTL	9.32569e-35	0.395954	1	1	1.43289e-30	IDO1/CD274 spots	FTL
IGKV4-1	1.27266e-34	-1.20321	0.586	0.863	1.95543e-30	IDO1/CD274 spots	IGKV4-1
CTSD	1.4133e-34	0.50503	1	0.998	2.17153e-30	IDO1/CD274 spots	CTSD
CTSZ	2.12679e-34	0.41899	0.998	0.991	3.26782e-30	IDO1/CD274 spots	CTSZ
FPR3	3.53089e-34	0.867125	0.867	0.633	5.42522e-30	IDO1/CD274 spots	FPR3
BRI3	5.47903e-34	0.611784	0.99	0.971	8.41852e-30	IDO1/CD274 spots	BRI3
SLC43A2	5.72643e-34	1.11303	0.685	0.411	8.79866e-30	IDO1/CD274 spots	SLC43A2
ADGRE2	1.03465e-33	1.24776	0.579	0.283	1.58974e-29	IDO1/CD274 spots	ADGRE2
TXNDC5	1.05944e-33	-1.05695	0.628	0.837	1.62782e-29	IDO1/CD274 spots	TXNDC5
F3	3.03659e-33	1.35117	0.488	0.207	4.66572e-29	IDO1/CD274 spots	F3
SELENOP	3.32326e-33	-1.47487	0.443	0.709	5.1062e-29	IDO1/CD274 spots	SELENOP
SDCBP	5.03767e-33	0.687134	0.97	0.858	7.74038e-29	IDO1/CD274 spots	SDCBP
CAPG	5.17807e-33	0.617571	0.985	0.937	7.9561e-29	IDO1/CD274 spots	CAPG
LITAF	1.10678e-32	0.60795	0.983	0.939	1.70057e-28	IDO1/CD274 spots	LITAF
NINJ1	2.60236e-32	0.768811	0.901	0.705	3.99853e-28	IDO1/CD274 spots	NINJ1
IL4I1	2.8502e-32	0.980872	0.751	0.467	4.37934e-28	IDO1/CD274 spots	IL4I1
STOM	3.97916e-32	0.823553	0.869	0.677	6.11398e-28	IDO1/CD274 spots	STOM
IER3	9.21692e-32	1.3108	0.692	0.437	1.41618e-27	IDO1/CD274 spots	IER3
LILRB4	1.32351e-31	1.28945	0.5	0.226	2.03358e-27	IDO1/CD274 spots	LILRB4
BCAT1	1.46245e-31	1.03255	0.709	0.437	2.24706e-27	IDO1/CD274 spots	BCAT1
MCL1	2.37018e-31	0.429659	0.998	0.986	3.64178e-27	IDO1/CD274 spots	MCL1
CCN1	3.60166e-31	1.4413	0.542	0.28	5.53396e-27	IDO1/CD274 spots	CCN1
GRAMD1A	5.29778e-31	0.846256	0.833	0.624	8.14004e-27	IDO1/CD274 spots	GRAMD1A
TXN	6.05907e-31	0.589634	0.98	0.925	9.30976e-27	IDO1/CD274 spots	TXN
PGD	7.86878e-31	0.70288	0.931	0.874	1.20904e-26	IDO1/CD274 spots	PGD
LAG3	1.26046e-30	0.975997	0.744	0.499	1.9367e-26	IDO1/CD274 spots	LAG3
DRAM1	5.34623e-30	0.859362	0.803	0.556	8.21449e-26	IDO1/CD274 spots	DRAM1
SOCS3	6.21444e-30	0.917022	0.808	0.555	9.54848e-26	IDO1/CD274 spots	SOCS3
TGM2	9.66747e-30	1.23007	0.594	0.334	1.48541e-25	IDO1/CD274 spots	TGM2
ANXA5	1.18601e-29	0.569489	0.97	0.883	1.82231e-25	IDO1/CD274 spots	ANXA5
HLA-DQA1	1.4842e-29	0.768385	0.857	0.683	2.28047e-25	IDO1/CD274 spots	HLA-DQA1
LIMK2	1.49785e-29	1.347	0.426	0.175	2.30145e-25	IDO1/CD274 spots	LIMK2
NKG7	2.94211e-29	0.731908	0.874	0.661	4.52055e-25	IDO1/CD274 spots	NKG7
IGHG2	4.07026e-29	-0.983439	0.847	0.949	6.25395e-25	IDO1/CD274 spots	IGHG2
ACSL1	4.98196e-29	0.866481	0.803	0.606	7.65477e-25	IDO1/CD274 spots	ACSL1
MMP12	6.82395e-29	1.71981	0.443	0.204	1.0485e-24	IDO1/CD274 spots	MMP12
SULF1	1.07881e-28	1.46425	0.522	0.271	1.6576e-24	IDO1/CD274 spots	SULF1
ALDH2	1.09909e-28	0.796551	0.862	0.644	1.68875e-24	IDO1/CD274 spots	ALDH2
SPI1	1.59346e-28	0.631858	0.963	0.849	2.44835e-24	IDO1/CD274 spots	SPI1
NUPR1	2.49368e-28	0.932456	0.943	0.873	3.83154e-24	IDO1/CD274 spots	NUPR1
TFRC	3.19092e-28	0.7774	0.869	0.668	4.90285e-24	IDO1/CD274 spots	TFRC
PLEKHO1	3.26175e-28	0.546876	0.963	0.88	5.01167e-24	IDO1/CD274 spots	PLEKHO1
TYMP	4.3426e-28	0.478631	0.978	0.919	6.67241e-24	IDO1/CD274 spots	TYMP
PI15	1.08504e-27	2.08045	0.202	0.047	1.66716e-23	IDO1/CD274 spots	PI15
SSR4	2.672e-27	-0.743971	0.8	0.926	4.10553e-23	IDO1/CD274 spots	SSR4
IGHJ6	4.32787e-27	-0.910732	0.377	0.664	6.64977e-23	IDO1/CD274 spots	IGHJ6
C3	4.72701e-27	-1.19493	0.421	0.668	7.26305e-23	IDO1/CD274 spots	C3
HLA-DRA	6.42607e-27	0.315119	1	1	9.87365e-23	IDO1/CD274 spots	HLA-DRA
IRF1	9.98816e-27	0.474357	0.968	0.95	1.53468e-22	IDO1/CD274 spots	IRF1
IGHG1	1.06959e-26	-0.940681	0.911	0.986	1.64342e-22	IDO1/CD274 spots	IGHG1
IGHV5-10-1	1.32418e-26	-1.42498	0.411	0.663	2.0346e-22	IDO1/CD274 spots	IGHV5-10-1
IGFBP5	1.41401e-26	-2.00668	0.273	0.524	2.17263e-22	IDO1/CD274 spots	IGFBP5
ENO1	1.74693e-26	0.552163	0.973	0.945	2.68416e-22	IDO1/CD274 spots	ENO1
CD68	2.13939e-26	0.549701	0.975	0.92	3.28718e-22	IDO1/CD274 spots	CD68
XBP1	2.2385e-26	-0.695875	0.961	0.979	3.43946e-22	IDO1/CD274 spots	XBP1
MT1X	2.39314e-26	1.01086	0.754	0.528	3.67705e-22	IDO1/CD274 spots	MT1X
PFN1	2.65479e-26	0.306662	1	1	4.07908e-22	IDO1/CD274 spots	PFN1
HS3ST3B1	2.97272e-26	1.05192	0.527	0.264	4.56758e-22	IDO1/CD274 spots	HS3ST3B1
TMBIM1	4.72713e-26	0.731411	0.82	0.595	7.26323e-22	IDO1/CD274 spots	TMBIM1
CCN2	4.9259e-26	1.40871	0.547	0.31	7.56865e-22	IDO1/CD274 spots	CCN2
FCGR2A	8.11695e-26	0.9148	0.675	0.427	1.24717e-21	IDO1/CD274 spots	FCGR2A
CLIC1	1.11516e-25	0.484527	0.958	0.904	1.71344e-21	IDO1/CD274 spots	CLIC1
GBP4	1.12192e-25	0.811532	0.771	0.531	1.72383e-21	IDO1/CD274 spots	GBP4
ARPC1B	1.24731e-25	0.375674	0.995	0.982	1.91649e-21	IDO1/CD274 spots	ARPC1B
TAPBP	1.24821e-25	0.416582	0.99	0.97	1.91787e-21	IDO1/CD274 spots	TAPBP
TNS3	1.53212e-25	0.706539	0.857	0.659	2.3541e-21	IDO1/CD274 spots	TNS3
IGHG4	1.63442e-25	-1.12584	0.507	0.769	2.51128e-21	IDO1/CD274 spots	IGHG4
MEFV	2.28979e-25	1.33388	0.367	0.148	3.51826e-21	IDO1/CD274 spots	MEFV
S100A11	2.36636e-25	0.480041	0.98	0.942	3.63591e-21	IDO1/CD274 spots	S100A11
FCGR1A	3.76626e-25	1.01215	0.564	0.303	5.78685e-21	IDO1/CD274 spots	FCGR1A
TAP1	5.33325e-25	0.406775	0.988	0.959	8.19453e-21	IDO1/CD274 spots	TAP1
MZB1	1.39159e-24	-1.03654	0.478	0.725	2.13818e-20	IDO1/CD274 spots	MZB1
PSTPIP2	1.55025e-24	1.16323	0.453	0.218	2.38196e-20	IDO1/CD274 spots	PSTPIP2
STAT1	1.99363e-24	0.363443	0.993	0.98	3.06322e-20	IDO1/CD274 spots	STAT1
GRN	2.54824e-24	0.597359	0.914	0.836	3.91537e-20	IDO1/CD274 spots	GRN
PDCD1LG2	3.59552e-24	0.920607	0.581	0.318	5.52451e-20	IDO1/CD274 spots	PDCD1LG2
PILRA	4.43699e-24	0.979985	0.645	0.386	6.81743e-20	IDO1/CD274 spots	PILRA
CCL4	5.31841e-24	1.00746	0.594	0.348	8.17174e-20	IDO1/CD274 spots	CCL4
HK3	7.32242e-24	1.06446	0.534	0.286	1.12509e-19	IDO1/CD274 spots	HK3
TNC	8.12924e-24	0.851233	0.828	0.66	1.24906e-19	IDO1/CD274 spots	TNC
CCDC80	1.07733e-23	-2.0195	0.209	0.455	1.65532e-19	IDO1/CD274 spots	CCDC80
PRF1	1.35516e-23	0.982428	0.618	0.379	2.0822e-19	IDO1/CD274 spots	PRF1
SLAMF8	1.56722e-23	0.742264	0.759	0.516	2.40803e-19	IDO1/CD274 spots	SLAMF8
GPR84	1.65057e-23	1.25343	0.372	0.158	2.53609e-19	IDO1/CD274 spots	GPR84
RALA	3.05099e-23	0.91002	0.667	0.427	4.68785e-19	IDO1/CD274 spots	RALA
RAPGEF1	3.67551e-23	0.666724	0.835	0.637	5.64743e-19	IDO1/CD274 spots	RAPGEF1
COL4A1	9.10796e-23	0.951808	0.613	0.388	1.39944e-18	IDO1/CD274 spots	COL4A1
VSIG4	1.36085e-22	0.865104	0.729	0.505	2.09095e-18	IDO1/CD274 spots	VSIG4
SLC8A1	1.41315e-22	0.909768	0.606	0.363	2.17131e-18	IDO1/CD274 spots	SLC8A1
SERPINE1	1.4388e-22	1.22024	0.493	0.263	2.21071e-18	IDO1/CD274 spots	SERPINE1
IFNGR2	2.26023e-22	0.609754	0.933	0.854	3.47285e-18	IDO1/CD274 spots	IFNGR2
EPB41L3	2.8608e-22	0.806038	0.682	0.44	4.39562e-18	IDO1/CD274 spots	EPB41L3
SEMA6B	3.48445e-22	1.35691	0.367	0.165	5.35386e-18	IDO1/CD274 spots	SEMA6B
LRRK2	3.65073e-22	0.872318	0.618	0.371	5.60935e-18	IDO1/CD274 spots	LRRK2
ATF5	3.86862e-22	0.822991	0.746	0.523	5.94413e-18	IDO1/CD274 spots	ATF5
SQSTM1	4.05912e-22	0.308015	1	0.996	6.23684e-18	IDO1/CD274 spots	SQSTM1
GZMH	4.13099e-22	1.0532	0.438	0.209	6.34726e-18	IDO1/CD274 spots	GZMH
THEMIS2	5.09966e-22	0.692964	0.82	0.617	7.83563e-18	IDO1/CD274 spots	THEMIS2
UPP1	5.23078e-22	0.853649	0.564	0.312	8.03709e-18	IDO1/CD274 spots	UPP1
MT1E	5.31667e-22	0.848767	0.828	0.664	8.16906e-18	IDO1/CD274 spots	MT1E
TSC22D1	5.70517e-22	0.957606	0.579	0.343	8.766e-18	IDO1/CD274 spots	TSC22D1
RNF149	5.82047e-22	0.637213	0.857	0.702	8.94315e-18	IDO1/CD274 spots	RNF149
C5AR1	6.27247e-22	0.975934	0.576	0.34	9.63765e-18	IDO1/CD274 spots	C5AR1
CD7	7.12383e-22	0.783115	0.722	0.499	1.09458e-17	IDO1/CD274 spots	CD7
TNFRSF6B	8.4567e-22	0.884209	0.623	0.393	1.29937e-17	IDO1/CD274 spots	TNFRSF6B
NFAM1	8.47488e-22	0.813408	0.638	0.394	1.30216e-17	IDO1/CD274 spots	NFAM1
LGALS1	8.81849e-22	0.509607	0.948	0.862	1.35496e-17	IDO1/CD274 spots	LGALS1
GLA	1.00539e-21	1.02897	0.493	0.262	1.54478e-17	IDO1/CD274 spots	GLA
EIF4A1	1.00716e-21	0.357307	0.998	0.993	1.5475e-17	IDO1/CD274 spots	EIF4A1
DMXL2	1.19144e-21	0.822071	0.621	0.379	1.83065e-17	IDO1/CD274 spots	DMXL2
OSCAR	1.21551e-21	1.16323	0.431	0.211	1.86763e-17	IDO1/CD274 spots	OSCAR
IFIT3	1.47758e-21	0.796239	0.67	0.414	2.2703e-17	IDO1/CD274 spots	IFIT3
LILRB2	1.52332e-21	0.738966	0.768	0.551	2.34058e-17	IDO1/CD274 spots	LILRB2
ATP6V1B2	1.80865e-21	0.463266	0.961	0.889	2.77899e-17	IDO1/CD274 spots	ATP6V1B2
ASAH1	1.84905e-21	0.537263	0.956	0.863	2.84107e-17	IDO1/CD274 spots	ASAH1
LIMS1	2.42103e-21	0.892376	0.631	0.41	3.71992e-17	IDO1/CD274 spots	LIMS1
ALPL	2.59203e-21	1.84803	0.251	0.089	3.98265e-17	IDO1/CD274 spots	ALPL
OLR1	3.01286e-21	2.14988	0.143	0.031	4.62926e-17	IDO1/CD274 spots	OLR1
SLC16A3	3.55618e-21	1.24266	0.466	0.256	5.46406e-17	IDO1/CD274 spots	SLC16A3
JCHAIN	3.65133e-21	-0.797685	0.589	0.819	5.61026e-17	IDO1/CD274 spots	JCHAIN
VAMP5	3.70867e-21	0.634362	0.847	0.728	5.69837e-17	IDO1/CD274 spots	VAMP5
GSTO1	3.78538e-21	0.644499	0.867	0.705	5.81624e-17	IDO1/CD274 spots	GSTO1
GGT5	3.93108e-21	0.877301	0.603	0.379	6.04011e-17	IDO1/CD274 spots	GGT5
RNF213	3.95676e-21	0.40078	0.995	0.971	6.07957e-17	IDO1/CD274 spots	RNF213
CALHM6	4.00864e-21	0.843936	0.704	0.484	6.15927e-17	IDO1/CD274 spots	CALHM6
CP	4.32308e-21	1.28395	0.429	0.221	6.64241e-17	IDO1/CD274 spots	CP
SLC40A1	4.76308e-21	-1.74126	0.145	0.384	7.31847e-17	IDO1/CD274 spots	SLC40A1
ANKRD22	4.96099e-21	1.03538	0.49	0.264	7.62257e-17	IDO1/CD274 spots	ANKRD22
IGLV3-1	6.0989e-21	-0.702579	0.717	0.902	9.37096e-17	IDO1/CD274 spots	IGLV3-1
CD74	6.25244e-21	0.261874	1	1	9.60688e-17	IDO1/CD274 spots	CD74
NCF2	6.46682e-21	0.840309	0.677	0.445	9.93626e-17	IDO1/CD274 spots	NCF2
THBS1	7.18753e-21	1.00372	0.554	0.332	1.10436e-16	IDO1/CD274 spots	THBS1
ITGB2	8.56615e-21	0.476563	0.961	0.911	1.31619e-16	IDO1/CD274 spots	ITGB2
S100A10	8.87229e-21	0.396838	0.995	0.959	1.36323e-16	IDO1/CD274 spots	S100A10
TNXB	9.22189e-21	-2.00751	0.163	0.389	1.41694e-16	IDO1/CD274 spots	TNXB
FZD2	1.08228e-20	1.21438	0.384	0.181	1.66292e-16	IDO1/CD274 spots	FZD2
B4GALT5	1.23113e-20	0.86299	0.564	0.326	1.89163e-16	IDO1/CD274 spots	B4GALT5
MT1F	1.34825e-20	1.11424	0.505	0.291	2.07159e-16	IDO1/CD274 spots	MT1F
C1QA	1.39533e-20	0.586409	0.926	0.827	2.14392e-16	IDO1/CD274 spots	C1QA
XIRP1	1.41707e-20	1.61429	0.212	0.066	2.17733e-16	IDO1/CD274 spots	XIRP1
LUM	1.74446e-20	0.797769	0.855	0.75	2.68037e-16	IDO1/CD274 spots	LUM
GABARAP	1.75777e-20	0.365323	0.99	0.969	2.70081e-16	IDO1/CD274 spots	GABARAP
RAC1	2.11965e-20	0.514955	0.916	0.814	3.25685e-16	IDO1/CD274 spots	RAC1
FCGR3B	2.12081e-20	1.06458	0.419	0.204	3.25862e-16	IDO1/CD274 spots	FCGR3B
FAM20C	3.7586e-20	0.759209	0.653	0.41	5.77509e-16	IDO1/CD274 spots	FAM20C
TAGLN2	4.37919e-20	0.346487	1	0.976	6.72863e-16	IDO1/CD274 spots	TAGLN2
ACP2	5.86167e-20	0.824122	0.648	0.426	9.00646e-16	IDO1/CD274 spots	ACP2
MAP3K7CL	5.88553e-20	1.36641	0.31	0.131	9.04312e-16	IDO1/CD274 spots	MAP3K7CL
PTPRE	6.41277e-20	0.578059	0.867	0.703	9.85322e-16	IDO1/CD274 spots	PTPRE
NFKBIE	8.40178e-20	0.857828	0.618	0.392	1.29093e-15	IDO1/CD274 spots	NFKBIE
FN1	9.14034e-20	0.579735	0.919	0.859	1.40441e-15	IDO1/CD274 spots	FN1
PDE4DIP	9.86207e-20	0.806952	0.658	0.437	1.51531e-15	IDO1/CD274 spots	PDE4DIP
CXCL9	1.32735e-19	0.519545	0.985	0.938	2.03947e-15	IDO1/CD274 spots	CXCL9
IFNG	1.45214e-19	1.06719	0.387	0.181	2.23121e-15	IDO1/CD274 spots	IFNG
ARHGEF10L	1.71267e-19	0.687063	0.751	0.551	2.63151e-15	IDO1/CD274 spots	ARHGEF10L
TNFAIP6	2.18216e-19	1.27467	0.305	0.127	3.35289e-15	IDO1/CD274 spots	TNFAIP6
PTPN12	3.16861e-19	0.67218	0.771	0.569	4.86857e-15	IDO1/CD274 spots	PTPN12
PITPNA	3.46593e-19	0.573088	0.828	0.681	5.3254e-15	IDO1/CD274 spots	PITPNA
GNLY	3.98482e-19	0.799027	0.741	0.557	6.12267e-15	IDO1/CD274 spots	GNLY
RASSF4	4.01086e-19	0.469366	0.946	0.868	6.16269e-15	IDO1/CD274 spots	RASSF4
RAB20	4.01467e-19	1.04667	0.399	0.193	6.16854e-15	IDO1/CD274 spots	RAB20
CCDC71L	5.81531e-19	0.934788	0.579	0.371	8.93522e-15	IDO1/CD274 spots	CCDC71L
BGN	6.95586e-19	0.883897	0.667	0.473	1.06877e-14	IDO1/CD274 spots	BGN
ECE1	7.22969e-19	0.786421	0.603	0.374	1.11084e-14	IDO1/CD274 spots	ECE1
ARHGEF11	8.71984e-19	0.780962	0.655	0.436	1.3398e-14	IDO1/CD274 spots	ARHGEF11
PLD3	9.36135e-19	0.438495	0.978	0.926	1.43837e-14	IDO1/CD274 spots	PLD3
C2	1.0049e-18	0.796009	0.658	0.457	1.54403e-14	IDO1/CD274 spots	C2
GBP2	1.01293e-18	0.493882	0.924	0.843	1.55637e-14	IDO1/CD274 spots	GBP2
CXCL16	1.04178e-18	0.888927	0.567	0.344	1.60069e-14	IDO1/CD274 spots	CXCL16
ACP5	1.11139e-18	0.527812	0.901	0.782	1.70764e-14	IDO1/CD274 spots	ACP5
CNDP2	1.2596e-18	0.501186	0.938	0.854	1.93538e-14	IDO1/CD274 spots	CNDP2
APOBEC3A	1.27078e-18	1.16434	0.355	0.165	1.95256e-14	IDO1/CD274 spots	APOBEC3A
PPP1R18	1.29585e-18	0.432885	0.933	0.819	1.99108e-14	IDO1/CD274 spots	PPP1R18
RNF144B	2.15306e-18	0.703995	0.623	0.381	3.30818e-14	IDO1/CD274 spots	RNF144B
TNFAIP2	2.7347e-18	0.547812	0.941	0.845	4.20187e-14	IDO1/CD274 spots	TNFAIP2
SGPL1	3.04256e-18	0.691844	0.722	0.5	4.67489e-14	IDO1/CD274 spots	SGPL1
DOCK4	3.35187e-18	0.798721	0.596	0.373	5.15014e-14	IDO1/CD274 spots	DOCK4
FCGR1B	4.45123e-18	0.886084	0.547	0.332	6.83931e-14	IDO1/CD274 spots	FCGR1B
JAK3	5.37459e-18	0.489519	0.904	0.733	8.25806e-14	IDO1/CD274 spots	JAK3
PDPN	6.79846e-18	0.981414	0.453	0.246	1.04458e-13	IDO1/CD274 spots	PDPN
FURIN	6.8875e-18	0.784615	0.653	0.449	1.05826e-13	IDO1/CD274 spots	FURIN
HAVCR2	7.63646e-18	0.764505	0.567	0.341	1.17334e-13	IDO1/CD274 spots	HAVCR2
MFAP4	8.17786e-18	-1.95219	0.123	0.327	1.25653e-13	IDO1/CD274 spots	MFAP4
HK2	9.50296e-18	0.913494	0.458	0.25	1.46013e-13	IDO1/CD274 spots	HK2
ARPC2	1.15357e-17	0.297048	0.995	0.986	1.77246e-13	IDO1/CD274 spots	ARPC2
NFKBIA	1.37381e-17	0.436398	0.924	0.822	2.11086e-13	IDO1/CD274 spots	NFKBIA
VEGFA	1.69536e-17	0.902065	0.49	0.287	2.60492e-13	IDO1/CD274 spots	VEGFA
CYBA	1.96905e-17	0.345862	0.973	0.956	3.02545e-13	IDO1/CD274 spots	CYBA
TNFSF13B	2.18532e-17	0.868745	0.532	0.322	3.35775e-13	IDO1/CD274 spots	TNFSF13B
MMP9	2.33004e-17	0.436412	0.961	0.879	3.58011e-13	IDO1/CD274 spots	MMP9
GCH1	2.38136e-17	0.804358	0.594	0.384	3.65895e-13	IDO1/CD274 spots	GCH1
SERPINA1	2.58539e-17	0.836009	0.5	0.282	3.97246e-13	IDO1/CD274 spots	SERPINA1
LRP10	3.6558e-17	0.420637	0.931	0.887	5.61713e-13	IDO1/CD274 spots	LRP10
C1QC	3.84566e-17	0.417682	0.948	0.893	5.90886e-13	IDO1/CD274 spots	C1QC
HLA-DPB1	4.24516e-17	0.281183	1	0.993	6.52269e-13	IDO1/CD274 spots	HLA-DPB1
NPC1	4.25229e-17	0.792125	0.574	0.357	6.53364e-13	IDO1/CD274 spots	NPC1
COL27A1	4.27675e-17	0.985521	0.498	0.296	6.57123e-13	IDO1/CD274 spots	COL27A1
IL17RA	4.41676e-17	0.750784	0.603	0.38	6.78636e-13	IDO1/CD274 spots	IL17RA
KIFC3	4.48271e-17	0.8157	0.554	0.341	6.88768e-13	IDO1/CD274 spots	KIFC3
PEA15	5.5434e-17	0.504179	0.901	0.798	8.51744e-13	IDO1/CD274 spots	PEA15
MYD88	6.52902e-17	0.642848	0.776	0.584	1.00318e-12	IDO1/CD274 spots	MYD88
CTLA4	6.83399e-17	0.88897	0.502	0.295	1.05004e-12	IDO1/CD274 spots	CTLA4
PHLDA1	6.88909e-17	1.0204	0.345	0.164	1.05851e-12	IDO1/CD274 spots	PHLDA1
AP5B1	7.12632e-17	0.754722	0.621	0.414	1.09496e-12	IDO1/CD274 spots	AP5B1
IRAK3	7.46909e-17	0.924666	0.456	0.256	1.14763e-12	IDO1/CD274 spots	IRAK3
CTSA	8.90496e-17	0.559622	0.823	0.635	1.36825e-12	IDO1/CD274 spots	CTSA
PTPN1	9.9879e-17	0.599286	0.81	0.621	1.53464e-12	IDO1/CD274 spots	PTPN1
VIM	1.04173e-16	0.283379	1	0.996	1.60061e-12	IDO1/CD274 spots	VIM
STEAP3	1.24483e-16	0.817112	0.515	0.302	1.91267e-12	IDO1/CD274 spots	STEAP3
LIMK1	1.58169e-16	0.724116	0.564	0.347	2.43027e-12	IDO1/CD274 spots	LIMK1
ANPEP	1.5862e-16	0.827494	0.562	0.355	2.4372e-12	IDO1/CD274 spots	ANPEP
CD79A	1.78118e-16	-0.954988	0.372	0.582	2.73678e-12	IDO1/CD274 spots	CD79A
PTPRC	2.09596e-16	0.32794	1	0.964	3.22045e-12	IDO1/CD274 spots	PTPRC
SLA	2.17029e-16	0.591976	0.714	0.508	3.33465e-12	IDO1/CD274 spots	SLA
SIRPA	2.32186e-16	1.01601	0.387	0.202	3.56754e-12	IDO1/CD274 spots	SIRPA
PTAFR	2.7099e-16	0.754665	0.581	0.371	4.16376e-12	IDO1/CD274 spots	PTAFR
CXCL8	2.71368e-16	1.38886	0.239	0.095	4.16957e-12	IDO1/CD274 spots	CXCL8
SMCO4	2.92659e-16	0.709374	0.611	0.394	4.49671e-12	IDO1/CD274 spots	SMCO4
NABP1	3.14033e-16	0.555229	0.852	0.704	4.82512e-12	IDO1/CD274 spots	NABP1
FLNA	3.35847e-16	0.315102	0.993	0.971	5.16029e-12	IDO1/CD274 spots	FLNA
IGF2R	3.65711e-16	0.630581	0.672	0.459	5.61914e-12	IDO1/CD274 spots	IGF2R
SLC2A6	3.6885e-16	0.880506	0.505	0.309	5.66737e-12	IDO1/CD274 spots	SLC2A6
EMP3	3.70068e-16	0.510765	0.916	0.791	5.68609e-12	IDO1/CD274 spots	EMP3
CXCL10	4.01584e-16	0.849647	0.468	0.266	6.17034e-12	IDO1/CD274 spots	CXCL10
KLHDC8B	4.08227e-16	0.863519	0.507	0.305	6.27241e-12	IDO1/CD274 spots	KLHDC8B
SBNO2	4.20931e-16	0.463371	0.862	0.722	6.4676e-12	IDO1/CD274 spots	SBNO2
SEMA4A	4.5016e-16	0.764132	0.567	0.359	6.91671e-12	IDO1/CD274 spots	SEMA4A
TGFBI	4.81315e-16	0.560503	0.882	0.818	7.39541e-12	IDO1/CD274 spots	TGFBI
NDRG1	4.83329e-16	0.805105	0.576	0.37	7.42636e-12	IDO1/CD274 spots	NDRG1
ACTN1	5.62367e-16	0.618667	0.759	0.568	8.64076e-12	IDO1/CD274 spots	ACTN1
SPHK1	5.89958e-16	0.938096	0.453	0.264	9.0647e-12	IDO1/CD274 spots	SPHK1
RILPL2	6.78164e-16	0.65715	0.667	0.462	1.042e-11	IDO1/CD274 spots	RILPL2
PSMA7	7.5318e-16	0.477678	0.874	0.755	1.15726e-11	IDO1/CD274 spots	PSMA7
PI16	7.71862e-16	-2.13676	0.089	0.271	1.18597e-11	IDO1/CD274 spots	PI16
RHOU	8.2688e-16	0.914872	0.429	0.234	1.2705e-11	IDO1/CD274 spots	RHOU
PIK3AP1	9.09668e-16	0.679312	0.631	0.418	1.3977e-11	IDO1/CD274 spots	PIK3AP1
FGR	9.73707e-16	0.668074	0.707	0.519	1.4961e-11	IDO1/CD274 spots	FGR
AHRR	1.07234e-15	1.08669	0.296	0.134	1.64764e-11	IDO1/CD274 spots	AHRR
APOL3	1.2218e-15	0.579852	0.803	0.649	1.8773e-11	IDO1/CD274 spots	APOL3
RGS2	1.30126e-15	1.12775	0.325	0.158	1.99938e-11	IDO1/CD274 spots	RGS2
CLEC3B	1.37912e-15	-2.08774	0.099	0.279	2.11902e-11	IDO1/CD274 spots	CLEC3B
PKD2	1.48332e-15	0.820888	0.507	0.312	2.27913e-11	IDO1/CD274 spots	PKD2
SPECC1	1.57196e-15	0.717429	0.549	0.328	2.41531e-11	IDO1/CD274 spots	SPECC1
CLEC6A	1.63588e-15	1.0882	0.293	0.132	2.51353e-11	IDO1/CD274 spots	CLEC6A
PLA2G7	1.65018e-15	0.662365	0.589	0.368	2.5355e-11	IDO1/CD274 spots	PLA2G7
TMEM38B	1.6761e-15	1.12505	0.313	0.149	2.57533e-11	IDO1/CD274 spots	TMEM38B
S100A8	1.67727e-15	0.203639	0.968	0.905	2.57712e-11	IDO1/CD274 spots	S100A8
NCF1	1.71633e-15	0.959096	0.456	0.266	2.63714e-11	IDO1/CD274 spots	NCF1
CYP26B1	1.77719e-15	0.929907	0.5	0.309	2.73066e-11	IDO1/CD274 spots	CYP26B1
GSAP	1.94949e-15	0.590902	0.734	0.535	2.9954e-11	IDO1/CD274 spots	GSAP
TLR8	1.9705e-15	0.787794	0.581	0.379	3.02768e-11	IDO1/CD274 spots	TLR8
BMP2	1.99307e-15	1.40638	0.207	0.078	3.06236e-11	IDO1/CD274 spots	BMP2
NIBAN2	2.15923e-15	0.618322	0.586	0.373	3.31765e-11	IDO1/CD274 spots	NIBAN2
EHBP1L1	2.1713e-15	0.370802	0.958	0.911	3.33621e-11	IDO1/CD274 spots	EHBP1L1
RAB5IF	2.45363e-15	0.429945	0.919	0.854	3.77e-11	IDO1/CD274 spots	RAB5IF
ADAMTS1	2.64755e-15	0.834252	0.493	0.295	4.06797e-11	IDO1/CD274 spots	ADAMTS1
UBD	2.84952e-15	0.395036	0.946	0.898	4.37829e-11	IDO1/CD274 spots	UBD
SLC3A2	2.95991e-15	0.615479	0.741	0.593	4.5479e-11	IDO1/CD274 spots	SLC3A2
CCL8	3.0419e-15	1.01758	0.387	0.208	4.67389e-11	IDO1/CD274 spots	CCL8
RHOG	3.25626e-15	0.557645	0.778	0.598	5.00324e-11	IDO1/CD274 spots	RHOG
CLEC7A	3.54788e-15	0.637701	0.638	0.431	5.45132e-11	IDO1/CD274 spots	CLEC7A
CORO1C	4.47927e-15	0.536095	0.781	0.599	6.8824e-11	IDO1/CD274 spots	CORO1C
TNIP1	5.60063e-15	0.541189	0.818	0.658	8.60536e-11	IDO1/CD274 spots	TNIP1
MICAL2	5.99397e-15	0.7365	0.576	0.383	9.20973e-11	IDO1/CD274 spots	MICAL2
STEAP2	6.08399e-15	0.829839	0.424	0.234	9.34805e-11	IDO1/CD274 spots	STEAP2
CYP2S1	6.66367e-15	1.02529	0.328	0.161	1.02387e-10	IDO1/CD274 spots	CYP2S1
RNF19B	7.15396e-15	0.64785	0.601	0.395	1.09921e-10	IDO1/CD274 spots	RNF19B
CD40	7.52629e-15	0.588461	0.764	0.587	1.15642e-10	IDO1/CD274 spots	CD40
CREG1	7.76832e-15	0.525957	0.798	0.675	1.1936e-10	IDO1/CD274 spots	CREG1
FLVCR2	9.16246e-15	0.811173	0.446	0.252	1.40781e-10	IDO1/CD274 spots	FLVCR2
ATP6V1A	9.46168e-15	0.641455	0.692	0.529	1.45379e-10	IDO1/CD274 spots	ATP6V1A
OPN3	9.8836e-15	1.16758	0.278	0.128	1.51861e-10	IDO1/CD274 spots	OPN3
LAP3	1.09646e-14	0.407194	0.938	0.887	1.68471e-10	IDO1/CD274 spots	LAP3
B2M	1.15275e-14	0.154963	1	1	1.77119e-10	IDO1/CD274 spots	B2M
RAB31	1.27238e-14	0.588502	0.739	0.563	1.95501e-10	IDO1/CD274 spots	RAB31
IGHA1	1.33109e-14	-0.586865	0.911	0.982	2.04523e-10	IDO1/CD274 spots	IGHA1
IL6	1.69967e-14	1.06156	0.315	0.156	2.61154e-10	IDO1/CD274 spots	IL6
GREM1	1.76732e-14	0.972483	0.451	0.274	2.71549e-10	IDO1/CD274 spots	GREM1
SHKBP1	1.78101e-14	0.480625	0.803	0.625	2.73652e-10	IDO1/CD274 spots	SHKBP1
ISG15	2.0532e-14	0.705535	0.574	0.367	3.15474e-10	IDO1/CD274 spots	ISG15
PLEK	2.07712e-14	0.555288	0.788	0.622	3.1915e-10	IDO1/CD274 spots	PLEK
ARPC5	2.09756e-14	0.549048	0.798	0.681	3.2229e-10	IDO1/CD274 spots	ARPC5
SGK1	2.2103e-14	0.507237	0.82	0.692	3.39613e-10	IDO1/CD274 spots	SGK1
SLC43A3	2.36341e-14	0.643578	0.616	0.419	3.63138e-10	IDO1/CD274 spots	SLC43A3
ST3GAL1	3.07164e-14	0.87855	0.431	0.249	4.71957e-10	IDO1/CD274 spots	ST3GAL1
MCTP1	3.20879e-14	0.772717	0.53	0.334	4.93031e-10	IDO1/CD274 spots	MCTP1
INSIG1	3.29153e-14	0.729735	0.569	0.373	5.05743e-10	IDO1/CD274 spots	INSIG1
ARHGAP18	3.53604e-14	0.639035	0.64	0.447	5.43313e-10	IDO1/CD274 spots	ARHGAP18
TENT5C	4.11342e-14	-0.734753	0.542	0.685	6.32028e-10	IDO1/CD274 spots	TENT5C
MPND	4.38133e-14	0.797084	0.416	0.231	6.73192e-10	IDO1/CD274 spots	MPND
ACTB	4.44963e-14	0.172559	1	1	6.83685e-10	IDO1/CD274 spots	ACTB
SERPINB1	4.70286e-14	0.625761	0.564	0.363	7.22594e-10	IDO1/CD274 spots	SERPINB1
ACVR1B	4.82274e-14	0.881837	0.409	0.231	7.41013e-10	IDO1/CD274 spots	ACVR1B
APOBR	4.85428e-14	0.761178	0.505	0.321	7.45861e-10	IDO1/CD274 spots	APOBR
B4GALT1	5.0625e-14	0.554778	0.768	0.608	7.77853e-10	IDO1/CD274 spots	B4GALT1
HCK	5.18476e-14	0.715238	0.52	0.322	7.96638e-10	IDO1/CD274 spots	HCK
SRC	8.60988e-14	0.596051	0.64	0.433	1.32291e-09	IDO1/CD274 spots	SRC
CSF1	8.68886e-14	0.653002	0.643	0.458	1.33504e-09	IDO1/CD274 spots	CSF1
FOSL2	8.96658e-14	0.788336	0.456	0.268	1.37772e-09	IDO1/CD274 spots	FOSL2
ALOX5	9.22115e-14	0.697858	0.631	0.443	1.41683e-09	IDO1/CD274 spots	ALOX5
ATP6V1F	1.03689e-13	0.582946	0.754	0.585	1.59318e-09	IDO1/CD274 spots	ATP6V1F
CTDSP2	1.0404e-13	0.43672	0.882	0.798	1.59857e-09	IDO1/CD274 spots	CTDSP2
GPR132	1.0525e-13	0.801349	0.461	0.275	1.61717e-09	IDO1/CD274 spots	GPR132
ZNF385A	1.15954e-13	0.69674	0.611	0.427	1.78164e-09	IDO1/CD274 spots	ZNF385A
PLK3	1.19602e-13	0.627131	0.557	0.354	1.83769e-09	IDO1/CD274 spots	PLK3
IL13RA1	1.35059e-13	0.680789	0.571	0.375	2.07518e-09	IDO1/CD274 spots	IL13RA1
TNFRSF21	1.35373e-13	0.851374	0.48	0.302	2.08e-09	IDO1/CD274 spots	TNFRSF21
TIMP1	1.36695e-13	0.47364	0.919	0.882	2.10031e-09	IDO1/CD274 spots	TIMP1
ZFYVE16	1.40296e-13	0.768689	0.475	0.293	2.15565e-09	IDO1/CD274 spots	ZFYVE16
MAP3K5	1.4242e-13	0.795249	0.404	0.225	2.18828e-09	IDO1/CD274 spots	MAP3K5
DNASE2	1.42476e-13	0.730102	0.542	0.354	2.18914e-09	IDO1/CD274 spots	DNASE2
TMEM158	1.43905e-13	1.39654	0.185	0.07	2.2111e-09	IDO1/CD274 spots	TMEM158
DNAJA1	1.45492e-13	0.551692	0.704	0.517	2.23549e-09	IDO1/CD274 spots	DNAJA1
ITGAM	1.50482e-13	0.840015	0.389	0.215	2.31215e-09	IDO1/CD274 spots	ITGAM
PTGER4	1.65445e-13	0.805504	0.446	0.264	2.54206e-09	IDO1/CD274 spots	PTGER4
BZW1	1.85608e-13	0.502129	0.749	0.543	2.85187e-09	IDO1/CD274 spots	BZW1
NECTIN2	2.02493e-13	1.00519	0.34	0.18	3.11131e-09	IDO1/CD274 spots	NECTIN2
ANOS1	2.04005e-13	1.1756	0.229	0.098	3.13454e-09	IDO1/CD274 spots	ANOS1
SLC2A3	2.1332e-13	0.738763	0.512	0.322	3.27766e-09	IDO1/CD274 spots	SLC2A3
SLC39A14	2.15391e-13	0.879743	0.433	0.264	3.30949e-09	IDO1/CD274 spots	SLC39A14
ATP13A2	2.43212e-13	0.820654	0.416	0.239	3.73696e-09	IDO1/CD274 spots	ATP13A2
EFHD2	2.59383e-13	0.37826	0.919	0.879	3.98542e-09	IDO1/CD274 spots	EFHD2
MBOAT7	2.69952e-13	0.808218	0.461	0.288	4.14781e-09	IDO1/CD274 spots	MBOAT7
ADAMTS4	2.89668e-13	1.20746	0.308	0.162	4.45075e-09	IDO1/CD274 spots	ADAMTS4
PICALM	2.98086e-13	0.488411	0.788	0.615	4.5801e-09	IDO1/CD274 spots	PICALM
APOE	3.2789e-13	0.610595	0.983	0.974	5.03803e-09	IDO1/CD274 spots	APOE
TNFRSF12A	3.54841e-13	1.20128	0.239	0.107	5.45213e-09	IDO1/CD274 spots	TNFRSF12A
CMTM6	3.7278e-13	0.463774	0.842	0.696	5.72776e-09	IDO1/CD274 spots	CMTM6
CCR1	3.7643e-13	0.624802	0.628	0.449	5.78384e-09	IDO1/CD274 spots	CCR1
RNF130	3.83175e-13	0.508482	0.815	0.634	5.88748e-09	IDO1/CD274 spots	RNF130
NCEH1	3.89837e-13	0.817068	0.404	0.231	5.98985e-09	IDO1/CD274 spots	NCEH1
RRAS	3.99778e-13	0.672097	0.581	0.386	6.14259e-09	IDO1/CD274 spots	RRAS
SLC30A1	5.40797e-13	0.626517	0.611	0.42	8.30935e-09	IDO1/CD274 spots	SLC30A1
TMEM50A	5.77397e-13	0.389011	0.879	0.763	8.8717e-09	IDO1/CD274 spots	TMEM50A
ATP6V0A1	5.79297e-13	0.616718	0.638	0.465	8.9009e-09	IDO1/CD274 spots	ATP6V0A1
TRBV28	6.22752e-13	0.752099	0.493	0.314	9.56858e-09	IDO1/CD274 spots	TRBV28
SOCS1	6.2456e-13	0.573782	0.702	0.517	9.59636e-09	IDO1/CD274 spots	SOCS1
OAZ2	6.60239e-13	0.518882	0.771	0.588	1.01446e-08	IDO1/CD274 spots	OAZ2
FOLR2	6.67541e-13	-1.42398	0.15	0.318	1.02568e-08	IDO1/CD274 spots	FOLR2
SLC31A1	7.3639e-13	0.534336	0.729	0.575	1.13146e-08	IDO1/CD274 spots	SLC31A1
GLT1D1	7.41482e-13	1.42274	0.158	0.056	1.13929e-08	IDO1/CD274 spots	GLT1D1
CD163	8.25165e-13	0.479459	0.818	0.701	1.26787e-08	IDO1/CD274 spots	CD163
TFEC	8.82918e-13	0.582289	0.569	0.371	1.3566e-08	IDO1/CD274 spots	TFEC
ACOD1	9.3805e-13	1.98715	0.103	0.027	1.44131e-08	IDO1/CD274 spots	ACOD1
CBX6	9.38711e-13	0.566624	0.613	0.409	1.44233e-08	IDO1/CD274 spots	CBX6
GPR157	9.64569e-13	0.808779	0.399	0.227	1.48206e-08	IDO1/CD274 spots	GPR157
SAMSN1	1.02094e-12	0.698645	0.495	0.314	1.56867e-08	IDO1/CD274 spots	SAMSN1
PCNX1	1.06766e-12	0.514539	0.67	0.482	1.64046e-08	IDO1/CD274 spots	PCNX1
POU2AF1	1.0895e-12	-0.960166	0.345	0.511	1.67402e-08	IDO1/CD274 spots	POU2AF1
SERPING1	1.10553e-12	0.359912	0.943	0.871	1.69865e-08	IDO1/CD274 spots	SERPING1
SLC5A3	1.14299e-12	0.608639	0.611	0.419	1.75621e-08	IDO1/CD274 spots	SLC5A3
ATP6V0B	1.1482e-12	0.452783	0.86	0.758	1.76422e-08	IDO1/CD274 spots	ATP6V0B
CCL19	1.15149e-12	-0.515156	0.502	0.699	1.76927e-08	IDO1/CD274 spots	CCL19
CXCL3	1.25192e-12	1.19618	0.249	0.117	1.92357e-08	IDO1/CD274 spots	CXCL3
BPGM	1.36133e-12	1.06541	0.276	0.136	2.09168e-08	IDO1/CD274 spots	BPGM
ATF3	1.37298e-12	0.898146	0.352	0.192	2.10959e-08	IDO1/CD274 spots	ATF3
C9orf72	1.37642e-12	0.700752	0.475	0.294	2.11488e-08	IDO1/CD274 spots	C9orf72
RAB13	1.38331e-12	0.503076	0.756	0.609	2.12545e-08	IDO1/CD274 spots	RAB13
MYO1G	1.39045e-12	0.568911	0.709	0.538	2.13643e-08	IDO1/CD274 spots	MYO1G
GDE1	1.44456e-12	0.693089	0.507	0.327	2.21957e-08	IDO1/CD274 spots	GDE1
CXCR6	1.62226e-12	0.697741	0.498	0.318	2.49261e-08	IDO1/CD274 spots	CXCR6
HK1	1.62417e-12	0.566756	0.675	0.49	2.49553e-08	IDO1/CD274 spots	HK1
COL23A1	1.63758e-12	1.23108	0.2	0.083	2.51613e-08	IDO1/CD274 spots	COL23A1
FNIP2	1.66863e-12	0.67475	0.534	0.352	2.56385e-08	IDO1/CD274 spots	FNIP2
CARD19	1.84139e-12	0.670793	0.537	0.354	2.82929e-08	IDO1/CD274 spots	CARD19
AIFM2	1.9248e-12	0.955846	0.325	0.173	2.95746e-08	IDO1/CD274 spots	AIFM2
CDYL2	1.97743e-12	0.719242	0.421	0.247	3.03832e-08	IDO1/CD274 spots	CDYL2
MXD1	2.01079e-12	0.863795	0.355	0.196	3.08957e-08	IDO1/CD274 spots	MXD1
AQP1	2.1223e-12	-1.05931	0.362	0.517	3.26092e-08	IDO1/CD274 spots	AQP1
SELENON	2.13249e-12	0.59782	0.643	0.459	3.27657e-08	IDO1/CD274 spots	SELENON
TBX3	2.24125e-12	1.55906	0.148	0.052	3.44369e-08	IDO1/CD274 spots	TBX3
HSD11B1	2.28647e-12	0.75045	0.456	0.278	3.51317e-08	IDO1/CD274 spots	HSD11B1
HLA-DPA1	2.52135e-12	0.229169	1	0.991	3.87406e-08	IDO1/CD274 spots	HLA-DPA1
ARFGAP3	2.56211e-12	0.651488	0.601	0.428	3.93668e-08	IDO1/CD274 spots	ARFGAP3
CXCL11	2.6265e-12	0.616466	0.5	0.315	4.03561e-08	IDO1/CD274 spots	CXCL11
SCARF1	2.70271e-12	0.661595	0.51	0.329	4.15271e-08	IDO1/CD274 spots	SCARF1
TMEM109	2.71083e-12	0.535082	0.719	0.551	4.16519e-08	IDO1/CD274 spots	TMEM109
CDKN1A	2.84685e-12	0.532903	0.729	0.572	4.37418e-08	IDO1/CD274 spots	CDKN1A
TMBIM6	2.88924e-12	0.314707	0.951	0.936	4.43932e-08	IDO1/CD274 spots	TMBIM6
EMILIN2	2.92705e-12	0.525347	0.663	0.467	4.49741e-08	IDO1/CD274 spots	EMILIN2
CLCN7	3.08157e-12	0.484591	0.756	0.607	4.73484e-08	IDO1/CD274 spots	CLCN7
SCPEP1	3.27209e-12	0.389239	0.884	0.816	5.02756e-08	IDO1/CD274 spots	SCPEP1
TMEM140	3.29382e-12	0.585169	0.589	0.397	5.06096e-08	IDO1/CD274 spots	TMEM140
HSPA1A	3.42998e-12	0.685332	0.567	0.395	5.27017e-08	IDO1/CD274 spots	HSPA1A
GLIPR2	3.58618e-12	0.539333	0.687	0.523	5.51016e-08	IDO1/CD274 spots	GLIPR2
TGIF1	3.61793e-12	0.600573	0.586	0.398	5.55895e-08	IDO1/CD274 spots	TGIF1
CTNNBL1	3.75412e-12	0.719363	0.527	0.356	5.7682e-08	IDO1/CD274 spots	CTNNBL1
LAIR1	3.75448e-12	0.580302	0.665	0.5	5.76875e-08	IDO1/CD274 spots	LAIR1
TMEM176A	3.80484e-12	0.524281	0.675	0.488	5.84613e-08	IDO1/CD274 spots	TMEM176A
CYP27B1	3.91045e-12	0.911115	0.325	0.174	6.0084e-08	IDO1/CD274 spots	CYP27B1
DEPP1	3.95472e-12	0.863362	0.387	0.228	6.07643e-08	IDO1/CD274 spots	DEPP1
ADM	4.1348e-12	0.809725	0.392	0.227	6.35312e-08	IDO1/CD274 spots	ADM
TNIK	4.32766e-12	0.692638	0.485	0.308	6.64946e-08	IDO1/CD274 spots	TNIK
PSENEN	4.59585e-12	0.555434	0.596	0.401	7.06153e-08	IDO1/CD274 spots	PSENEN
RELA	5.01721e-12	0.516342	0.761	0.597	7.70894e-08	IDO1/CD274 spots	RELA
CSF1R	5.07155e-12	0.442178	0.867	0.767	7.79244e-08	IDO1/CD274 spots	CSF1R
IGHJ2	5.2114e-12	-0.803242	0.291	0.482	8.00732e-08	IDO1/CD274 spots	IGHJ2
ZNRF1	5.54653e-12	0.626108	0.539	0.35	8.52225e-08	IDO1/CD274 spots	ZNRF1
ATP6V0D1	5.77608e-12	0.469043	0.793	0.639	8.87494e-08	IDO1/CD274 spots	ATP6V0D1
TMEM176B	6.50203e-12	0.427845	0.808	0.644	9.99038e-08	IDO1/CD274 spots	TMEM176B
RALB	7.02022e-12	0.673792	0.591	0.432	1.07866e-07	IDO1/CD274 spots	RALB
IGLV9-49	7.1681e-12	-1.28979	0.227	0.411	1.10138e-07	IDO1/CD274 spots	IGLV9-49
HBEGF	7.36483e-12	0.991164	0.273	0.135	1.13161e-07	IDO1/CD274 spots	HBEGF
ZMYND15	7.53966e-12	0.983636	0.323	0.176	1.15847e-07	IDO1/CD274 spots	ZMYND15
DDX60L	7.77085e-12	0.756041	0.404	0.238	1.19399e-07	IDO1/CD274 spots	DDX60L
DENND1A	8.26851e-12	0.672988	0.466	0.288	1.27046e-07	IDO1/CD274 spots	DENND1A
SLC39A1	8.51558e-12	0.486855	0.739	0.559	1.30842e-07	IDO1/CD274 spots	SLC39A1
DUSP1	8.53866e-12	0.679836	0.557	0.384	1.31197e-07	IDO1/CD274 spots	DUSP1
LOXL2	9.03053e-12	0.913902	0.357	0.203	1.38754e-07	IDO1/CD274 spots	LOXL2
SDC4	9.16094e-12	0.609696	0.552	0.36	1.40758e-07	IDO1/CD274 spots	SDC4
KCNMA1	9.2298e-12	0.538754	0.695	0.502	1.41816e-07	IDO1/CD274 spots	KCNMA1
PNRC1	9.87778e-12	0.343784	0.948	0.918	1.51772e-07	IDO1/CD274 spots	PNRC1
DERL3	9.89326e-12	-0.770189	0.397	0.556	1.5201e-07	IDO1/CD274 spots	DERL3
ZDHHC20	1.07625e-11	0.462269	0.788	0.629	1.65365e-07	IDO1/CD274 spots	ZDHHC20
ITPRIPL2	1.12908e-11	0.744551	0.448	0.282	1.73483e-07	IDO1/CD274 spots	ITPRIPL2
FBXL5	1.13056e-11	0.519426	0.692	0.532	1.73711e-07	IDO1/CD274 spots	FBXL5
CREM	1.17544e-11	0.730834	0.493	0.328	1.80607e-07	IDO1/CD274 spots	CREM
ATP13A3	1.328e-11	0.61252	0.557	0.379	2.04046e-07	IDO1/CD274 spots	ATP13A3
GCHFR	1.35112e-11	0.75974	0.355	0.196	2.076e-07	IDO1/CD274 spots	GCHFR
HIF1A	1.35767e-11	0.539424	0.783	0.654	2.08605e-07	IDO1/CD274 spots	HIF1A
PSMB3	1.46943e-11	0.570125	0.544	0.358	2.25779e-07	IDO1/CD274 spots	PSMB3
ADAMDEC1	1.54995e-11	0.55187	0.596	0.409	2.3815e-07	IDO1/CD274 spots	ADAMDEC1
IDS	1.57877e-11	0.440323	0.803	0.672	2.42577e-07	IDO1/CD274 spots	IDS
TLR4	1.57887e-11	0.815832	0.377	0.218	2.42594e-07	IDO1/CD274 spots	TLR4
P2RX7	1.66384e-11	0.760185	0.419	0.254	2.55649e-07	IDO1/CD274 spots	P2RX7
KDSR	1.82773e-11	0.544941	0.707	0.543	2.80831e-07	IDO1/CD274 spots	KDSR
SERF2	1.87034e-11	0.224928	1	0.991	2.87378e-07	IDO1/CD274 spots	SERF2
CASP5	1.93936e-11	1.34225	0.153	0.057	2.97983e-07	IDO1/CD274 spots	CASP5
BHLHE40	1.95854e-11	0.505975	0.675	0.485	3.00929e-07	IDO1/CD274 spots	BHLHE40
CAPZA2	1.95887e-11	0.381948	0.906	0.819	3.0098e-07	IDO1/CD274 spots	CAPZA2
ARRB2	2.0003e-11	0.484242	0.682	0.497	3.07345e-07	IDO1/CD274 spots	ARRB2
ITM2B	2.12835e-11	0.180033	1	1	3.27022e-07	IDO1/CD274 spots	ITM2B
SAR1A	2.14278e-11	0.461337	0.776	0.656	3.29238e-07	IDO1/CD274 spots	SAR1A
ATP11A	2.14417e-11	0.733394	0.47	0.304	3.29451e-07	IDO1/CD274 spots	ATP11A
VDR	2.16535e-11	0.744416	0.36	0.201	3.32705e-07	IDO1/CD274 spots	VDR
COL12A1	2.17222e-11	0.843505	0.421	0.265	3.33761e-07	IDO1/CD274 spots	COL12A1
GBGT1	2.18785e-11	0.967326	0.318	0.175	3.36163e-07	IDO1/CD274 spots	GBGT1
RALGDS	2.18898e-11	0.553626	0.68	0.498	3.36337e-07	IDO1/CD274 spots	RALGDS
SIPA1L1	2.24006e-11	0.77392	0.355	0.201	3.44186e-07	IDO1/CD274 spots	SIPA1L1
MYOF	2.41534e-11	0.577084	0.606	0.439	3.71117e-07	IDO1/CD274 spots	MYOF
LILRB3	2.42664e-11	1.21696	0.197	0.086	3.72853e-07	IDO1/CD274 spots	LILRB3
FAM49A	2.62795e-11	0.738598	0.47	0.306	4.03784e-07	IDO1/CD274 spots	FAM49A
CHCHD2	2.64136e-11	0.249495	0.988	0.967	4.05845e-07	IDO1/CD274 spots	CHCHD2
BCL3	2.67376e-11	0.517843	0.729	0.555	4.10823e-07	IDO1/CD274 spots	BCL3
SLA2	2.73906e-11	0.617057	0.473	0.295	4.20856e-07	IDO1/CD274 spots	SLA2
MSC	2.76776e-11	0.964495	0.293	0.155	4.25266e-07	IDO1/CD274 spots	MSC
COL7A1	2.79469e-11	0.694104	0.384	0.225	4.29404e-07	IDO1/CD274 spots	COL7A1
NDUFA2	2.89036e-11	0.539487	0.628	0.447	4.44103e-07	IDO1/CD274 spots	NDUFA2
MPP1	2.96658e-11	0.557265	0.596	0.406	4.55815e-07	IDO1/CD274 spots	MPP1
RGS1	3.02784e-11	0.892847	0.325	0.18	4.65227e-07	IDO1/CD274 spots	RGS1
FBLN1	3.03053e-11	-1.06248	0.419	0.539	4.65641e-07	IDO1/CD274 spots	FBLN1
SECTM1	3.18377e-11	0.65231	0.525	0.35	4.89186e-07	IDO1/CD274 spots	SECTM1
ZC3H12A	3.38565e-11	0.561482	0.586	0.4	5.20206e-07	IDO1/CD274 spots	ZC3H12A
MSR1	3.76462e-11	0.737599	0.394	0.235	5.78434e-07	IDO1/CD274 spots	MSR1
QSOX1	3.92145e-11	0.569519	0.621	0.442	6.02531e-07	IDO1/CD274 spots	QSOX1
ARPC3	3.97281e-11	0.320021	0.933	0.878	6.10423e-07	IDO1/CD274 spots	ARPC3
CCN5	4.11438e-11	-1.43381	0.246	0.391	6.32175e-07	IDO1/CD274 spots	CCN5
ZNF267	4.30355e-11	0.64965	0.49	0.321	6.61241e-07	IDO1/CD274 spots	ZNF267
HTRA1	4.63816e-11	-1.04023	0.367	0.504	7.12653e-07	IDO1/CD274 spots	HTRA1
RHOA	4.64931e-11	0.241179	0.99	0.997	7.14367e-07	IDO1/CD274 spots	RHOA
FMNL2	4.70571e-11	0.674363	0.512	0.344	7.23032e-07	IDO1/CD274 spots	FMNL2
WNT5A	4.79904e-11	1.17882	0.234	0.114	7.37373e-07	IDO1/CD274 spots	WNT5A
RTN4	4.96627e-11	0.319116	0.938	0.91	7.63068e-07	IDO1/CD274 spots	RTN4
SLC39A11	5.02146e-11	0.698549	0.48	0.314	7.71548e-07	IDO1/CD274 spots	SLC39A11
NAB1	5.03481e-11	0.476787	0.734	0.566	7.73599e-07	IDO1/CD274 spots	NAB1
SH2D2A	5.46055e-11	0.690564	0.461	0.299	8.39014e-07	IDO1/CD274 spots	SH2D2A
TXNIP	5.56217e-11	-0.440567	0.8	0.882	8.54627e-07	IDO1/CD274 spots	TXNIP
FAM241A	5.61123e-11	0.744815	0.436	0.278	8.62165e-07	IDO1/CD274 spots	FAM241A
CLMN	5.70825e-11	0.987151	0.278	0.146	8.77073e-07	IDO1/CD274 spots	CLMN
ID2	5.97354e-11	0.484307	0.697	0.529	9.17834e-07	IDO1/CD274 spots	ID2
IL31RA	6.05181e-11	1.36797	0.167	0.069	9.2986e-07	IDO1/CD274 spots	IL31RA
GPR68	6.07911e-11	0.765536	0.404	0.252	9.34055e-07	IDO1/CD274 spots	GPR68
SLC22A15	6.10098e-11	0.878287	0.305	0.166	9.37416e-07	IDO1/CD274 spots	SLC22A15
LRRC61	6.18162e-11	0.827337	0.315	0.172	9.49807e-07	IDO1/CD274 spots	LRRC61
CAP1	6.20102e-11	0.381803	0.852	0.741	9.52787e-07	IDO1/CD274 spots	CAP1
COX8A	6.21122e-11	0.408504	0.874	0.747	9.54353e-07	IDO1/CD274 spots	COX8A
FPR1	6.35209e-11	0.892212	0.362	0.218	9.75998e-07	IDO1/CD274 spots	FPR1
SNX8	6.91849e-11	0.709902	0.414	0.253	1.06303e-06	IDO1/CD274 spots	SNX8
MFAP5	7.09821e-11	-2.16434	0.052	0.179	1.09064e-06	IDO1/CD274 spots	MFAP5
FAM110A	7.29149e-11	0.708849	0.397	0.234	1.12034e-06	IDO1/CD274 spots	FAM110A
IL2RA	7.77932e-11	0.805036	0.35	0.202	1.19529e-06	IDO1/CD274 spots	IL2RA
PTGIS	8.16062e-11	-2.52697	0.034	0.154	1.25388e-06	IDO1/CD274 spots	PTGIS
ENG	9.4012e-11	0.432179	0.776	0.587	1.44449e-06	IDO1/CD274 spots	ENG
CPD	1.00308e-10	0.672864	0.433	0.27	1.54123e-06	IDO1/CD274 spots	CPD
MGAT1	1.0447e-10	0.333682	0.926	0.841	1.60518e-06	IDO1/CD274 spots	MGAT1
FAM20A	1.05055e-10	0.499724	0.648	0.463	1.61417e-06	IDO1/CD274 spots	FAM20A
RAI14	1.10711e-10	0.909862	0.303	0.167	1.70108e-06	IDO1/CD274 spots	RAI14
F13A1	1.12323e-10	-1.5317	0.14	0.284	1.72585e-06	IDO1/CD274 spots	F13A1
SH3PXD2B	1.14846e-10	0.75705	0.387	0.232	1.76461e-06	IDO1/CD274 spots	SH3PXD2B
SFRP2	1.15701e-10	-1.76238	0.101	0.239	1.77775e-06	IDO1/CD274 spots	SFRP2
FCAR	1.18407e-10	1.39524	0.15	0.059	1.81932e-06	IDO1/CD274 spots	FCAR
PAG1	1.2249e-10	0.52793	0.606	0.44	1.88205e-06	IDO1/CD274 spots	PAG1
CCDC115	1.36164e-10	0.600408	0.48	0.31	2.09215e-06	IDO1/CD274 spots	CCDC115
NF2	1.37094e-10	0.660213	0.401	0.241	2.10645e-06	IDO1/CD274 spots	NF2
C12orf49	1.39299e-10	0.614769	0.485	0.315	2.14033e-06	IDO1/CD274 spots	C12orf49
GABARAPL1	1.41655e-10	0.445196	0.751	0.592	2.17653e-06	IDO1/CD274 spots	GABARAPL1
DNMT1	1.44081e-10	0.483455	0.67	0.488	2.2138e-06	IDO1/CD274 spots	DNMT1
TPP1	1.55956e-10	0.421498	0.82	0.682	2.39627e-06	IDO1/CD274 spots	TPP1
PDLIM4	1.65187e-10	0.828516	0.352	0.208	2.53809e-06	IDO1/CD274 spots	PDLIM4
VAMP8	1.65547e-10	0.421208	0.837	0.748	2.54363e-06	IDO1/CD274 spots	VAMP8
OSGIN2	1.74392e-10	0.724116	0.352	0.202	2.67954e-06	IDO1/CD274 spots	OSGIN2
GRAMD1B	1.78946e-10	0.784658	0.328	0.183	2.74951e-06	IDO1/CD274 spots	GRAMD1B
GNS	1.87497e-10	0.446657	0.697	0.518	2.8809e-06	IDO1/CD274 spots	GNS
G3BP2	1.96625e-10	0.376735	0.884	0.758	3.02115e-06	IDO1/CD274 spots	G3BP2
CXCL2	1.98974e-10	0.717096	0.379	0.226	3.05724e-06	IDO1/CD274 spots	CXCL2
MBD2	2.02187e-10	0.445767	0.82	0.687	3.1066e-06	IDO1/CD274 spots	MBD2
PNPLA6	2.06955e-10	0.582412	0.478	0.309	3.17986e-06	IDO1/CD274 spots	PNPLA6
SLC1A3	2.12156e-10	0.549875	0.549	0.371	3.25977e-06	IDO1/CD274 spots	SLC1A3
RNPEP	2.152e-10	0.565854	0.569	0.393	3.30655e-06	IDO1/CD274 spots	RNPEP
ERRFI1	2.22751e-10	0.873798	0.259	0.132	3.42256e-06	IDO1/CD274 spots	ERRFI1
SNTB1	2.32311e-10	0.765508	0.342	0.196	3.56946e-06	IDO1/CD274 spots	SNTB1
PTPRJ	2.33407e-10	0.557316	0.532	0.361	3.5863e-06	IDO1/CD274 spots	PTPRJ
SLC16A10	2.43562e-10	1.36479	0.148	0.058	3.74233e-06	IDO1/CD274 spots	SLC16A10
IL10RB	2.47092e-10	0.530196	0.635	0.479	3.79656e-06	IDO1/CD274 spots	IL10RB
USB1	2.48223e-10	0.606593	0.502	0.34	3.81395e-06	IDO1/CD274 spots	USB1
PDE4B	2.57719e-10	0.636168	0.559	0.402	3.95986e-06	IDO1/CD274 spots	PDE4B
SYVN1	2.60118e-10	-0.576978	0.594	0.695	3.99671e-06	IDO1/CD274 spots	SYVN1
KCTD17	2.73058e-10	0.713562	0.438	0.282	4.19554e-06	IDO1/CD274 spots	KCTD17
FADS1	2.78702e-10	0.773026	0.357	0.21	4.28225e-06	IDO1/CD274 spots	FADS1
CASP4	2.80092e-10	0.38951	0.82	0.71	4.30361e-06	IDO1/CD274 spots	CASP4
JUNB	2.82429e-10	0.342179	0.892	0.831	4.33953e-06	IDO1/CD274 spots	JUNB
CLU	2.84862e-10	-0.681891	0.865	0.896	4.3769e-06	IDO1/CD274 spots	CLU
RAB4B	2.92482e-10	0.460508	0.67	0.493	4.49398e-06	IDO1/CD274 spots	RAB4B
IFNAR1	3.09269e-10	0.367902	0.877	0.796	4.75192e-06	IDO1/CD274 spots	IFNAR1
MOB1A	3.14985e-10	0.305359	0.941	0.884	4.83975e-06	IDO1/CD274 spots	MOB1A
STC2	3.21544e-10	1.30908	0.135	0.051	4.94052e-06	IDO1/CD274 spots	STC2
MLKL	3.27356e-10	0.536605	0.549	0.38	5.02983e-06	IDO1/CD274 spots	MLKL
TRAFD1	3.33166e-10	0.467975	0.611	0.425	5.11909e-06	IDO1/CD274 spots	TRAFD1
ADAMTS5	3.33276e-10	0.784658	0.441	0.296	5.12078e-06	IDO1/CD274 spots	ADAMTS5
UBE2L6	3.34858e-10	0.361833	0.837	0.733	5.14509e-06	IDO1/CD274 spots	UBE2L6
MYO1F	3.36709e-10	0.518157	0.616	0.451	5.17353e-06	IDO1/CD274 spots	MYO1F
PLA2G4C	3.3854e-10	0.692615	0.34	0.192	5.20166e-06	IDO1/CD274 spots	PLA2G4C
ZNF511	3.40682e-10	0.884326	0.256	0.131	5.23458e-06	IDO1/CD274 spots	ZNF511
ABI3BP	3.52417e-10	-0.816929	0.209	0.366	5.41489e-06	IDO1/CD274 spots	ABI3BP
CSF3R	3.5434e-10	0.717964	0.433	0.28	5.44444e-06	IDO1/CD274 spots	CSF3R
ITGA1	3.67832e-10	1.08888	0.209	0.099	5.65174e-06	IDO1/CD274 spots	ITGA1
PTK7	4.07328e-10	0.738763	0.374	0.224	6.25859e-06	IDO1/CD274 spots	PTK7
SFXN3	4.24434e-10	0.524538	0.586	0.414	6.52142e-06	IDO1/CD274 spots	SFXN3
SZRD1	4.42394e-10	0.407954	0.766	0.641	6.79738e-06	IDO1/CD274 spots	SZRD1
IRF4	4.53247e-10	-0.640158	0.495	0.626	6.96414e-06	IDO1/CD274 spots	IRF4
SEPHS2	4.54431e-10	0.483611	0.667	0.496	6.98234e-06	IDO1/CD274 spots	SEPHS2
EEF1AKMT3	4.63892e-10	0.969693	0.251	0.13	7.1277e-06	IDO1/CD274 spots	EEF1AKMT3
TMEM132A	4.83252e-10	1.26239	0.167	0.072	7.42517e-06	IDO1/CD274 spots	TMEM132A
VASH1	4.85197e-10	0.519826	0.628	0.461	7.45505e-06	IDO1/CD274 spots	VASH1
ATP9B	4.95173e-10	0.420277	0.732	0.572	7.60834e-06	IDO1/CD274 spots	ATP9B
BATF2	5.26305e-10	0.947135	0.261	0.138	8.08667e-06	IDO1/CD274 spots	BATF2
CD82	5.33253e-10	0.412693	0.734	0.55	8.19343e-06	IDO1/CD274 spots	CD82
MIIP	5.35495e-10	0.572658	0.512	0.345	8.22787e-06	IDO1/CD274 spots	MIIP
OLFML2A	5.36403e-10	0.872308	0.286	0.156	8.24183e-06	IDO1/CD274 spots	OLFML2A
SYAP1	5.39381e-10	0.623985	0.493	0.337	8.28759e-06	IDO1/CD274 spots	SYAP1
ACOT9	5.42897e-10	0.489927	0.608	0.444	8.34162e-06	IDO1/CD274 spots	ACOT9
FPR2	5.71695e-10	1.34384	0.143	0.056	8.78409e-06	IDO1/CD274 spots	FPR2
LTBP2	5.8914e-10	0.83476	0.303	0.17	9.05213e-06	IDO1/CD274 spots	LTBP2
SLC38A7	5.91313e-10	0.679262	0.387	0.235	9.08553e-06	IDO1/CD274 spots	SLC38A7
IL3RA	6.18167e-10	0.787794	0.362	0.221	9.49813e-06	IDO1/CD274 spots	IL3RA
PRDX4	6.30583e-10	-0.630768	0.539	0.661	9.6889e-06	IDO1/CD274 spots	PRDX4
ARID5A	6.60432e-10	0.435771	0.69	0.508	1.01475e-05	IDO1/CD274 spots	ARID5A
COQ2	7.08991e-10	0.749207	0.362	0.217	1.08936e-05	IDO1/CD274 spots	COQ2
ITGA5	7.15936e-10	0.558329	0.594	0.422	1.10004e-05	IDO1/CD274 spots	ITGA5
SSR3	7.16046e-10	-0.485029	0.658	0.744	1.1002e-05	IDO1/CD274 spots	SSR3
TNIP3	7.7423e-10	0.940211	0.268	0.145	1.1896e-05	IDO1/CD274 spots	TNIP3
RNF24	7.89998e-10	0.962628	0.281	0.157	1.21383e-05	IDO1/CD274 spots	RNF24
RGS16	9.59808e-10	0.957913	0.266	0.144	1.47474e-05	IDO1/CD274 spots	RGS16
SULT1C2	9.78633e-10	1.04173	0.278	0.156	1.50367e-05	IDO1/CD274 spots	SULT1C2
CLEC4E	1.06803e-09	1.14469	0.192	0.09	1.64103e-05	IDO1/CD274 spots	CLEC4E
SCO2	1.13243e-09	0.451734	0.707	0.553	1.73998e-05	IDO1/CD274 spots	SCO2
LYN	1.13424e-09	0.575973	0.493	0.329	1.74275e-05	IDO1/CD274 spots	LYN
ZNFX1	1.17915e-09	0.451516	0.712	0.547	1.81176e-05	IDO1/CD274 spots	ZNFX1
PSEN1	1.1986e-09	0.517665	0.542	0.372	1.84165e-05	IDO1/CD274 spots	PSEN1
ANK2	1.21782e-09	-1.49828	0.118	0.25	1.87118e-05	IDO1/CD274 spots	ANK2
PDSS1	1.2366e-09	1.05178	0.227	0.115	1.90003e-05	IDO1/CD274 spots	PDSS1
AKT3	1.2489e-09	0.485177	0.584	0.405	1.91893e-05	IDO1/CD274 spots	AKT3
CLDN23	1.2515e-09	1.15038	0.185	0.085	1.92293e-05	IDO1/CD274 spots	CLDN23
SLC41A2	1.25396e-09	0.727483	0.318	0.18	1.9267e-05	IDO1/CD274 spots	SLC41A2
VDAC1	1.27546e-09	0.299346	0.909	0.864	1.95975e-05	IDO1/CD274 spots	VDAC1
PRDM1	1.31885e-09	0.432212	0.714	0.553	2.02641e-05	IDO1/CD274 spots	PRDM1
OASL	1.35443e-09	0.61336	0.473	0.316	2.08108e-05	IDO1/CD274 spots	OASL
VAC14	1.38847e-09	0.533173	0.552	0.389	2.13338e-05	IDO1/CD274 spots	VAC14
PANX1	1.39226e-09	0.852902	0.273	0.149	2.1392e-05	IDO1/CD274 spots	PANX1
HSPA6	1.44407e-09	1.23226	0.15	0.062	2.21882e-05	IDO1/CD274 spots	HSPA6
SLC25A37	1.45069e-09	0.625552	0.406	0.255	2.22899e-05	IDO1/CD274 spots	SLC25A37
GNB4	1.5009e-09	0.619147	0.429	0.272	2.30613e-05	IDO1/CD274 spots	GNB4
OAZ1	1.52943e-09	0.14864	1	1	2.34997e-05	IDO1/CD274 spots	OAZ1
MSANTD3	1.53847e-09	0.584314	0.515	0.351	2.36387e-05	IDO1/CD274 spots	MSANTD3
TP53I11	1.70742e-09	0.604174	0.493	0.333	2.62346e-05	IDO1/CD274 spots	TP53I11
C1orf122	1.82861e-09	0.523618	0.552	0.386	2.80965e-05	IDO1/CD274 spots	C1orf122
STAT5A	1.83754e-09	0.400118	0.773	0.663	2.82338e-05	IDO1/CD274 spots	STAT5A
P2RX4	1.85128e-09	0.622095	0.453	0.301	2.84449e-05	IDO1/CD274 spots	P2RX4
MADD	1.85548e-09	0.61574	0.461	0.304	2.85094e-05	IDO1/CD274 spots	MADD
EMP1	1.86136e-09	0.44721	0.692	0.549	2.85998e-05	IDO1/CD274 spots	EMP1
NFKB1	1.98205e-09	0.503339	0.623	0.459	3.04542e-05	IDO1/CD274 spots	NFKB1
SCD	2.12152e-09	0.363508	0.746	0.604	3.25971e-05	IDO1/CD274 spots	SCD
CSGALNACT2	2.1261e-09	0.459865	0.677	0.514	3.26675e-05	IDO1/CD274 spots	CSGALNACT2
DNAJB6	2.1586e-09	0.662188	0.438	0.286	3.31668e-05	IDO1/CD274 spots	DNAJB6
DENND5A	2.19879e-09	0.546502	0.599	0.453	3.37845e-05	IDO1/CD274 spots	DENND5A
STC1	2.28775e-09	1.3509	0.145	0.06	3.51513e-05	IDO1/CD274 spots	STC1
HPSE	2.35374e-09	1.02897	0.197	0.094	3.61652e-05	IDO1/CD274 spots	HPSE
HEXB	2.36362e-09	0.39516	0.749	0.612	3.6317e-05	IDO1/CD274 spots	HEXB
APP	2.55226e-09	0.371895	0.833	0.73	3.92154e-05	IDO1/CD274 spots	APP
SPNS1	2.55466e-09	0.561178	0.51	0.356	3.92523e-05	IDO1/CD274 spots	SPNS1
COTL1	2.62186e-09	0.218548	0.98	0.949	4.02848e-05	IDO1/CD274 spots	COTL1
LHFPL2	2.63892e-09	0.556548	0.522	0.364	4.05469e-05	IDO1/CD274 spots	LHFPL2
SEC24D	2.68111e-09	0.512461	0.534	0.373	4.11952e-05	IDO1/CD274 spots	SEC24D
M6PR	2.73235e-09	0.363204	0.835	0.666	4.19826e-05	IDO1/CD274 spots	M6PR
IFITM1	2.83006e-09	0.437593	0.744	0.605	4.34838e-05	IDO1/CD274 spots	IFITM1
TRBC1	2.84199e-09	0.28294	0.931	0.84	4.36672e-05	IDO1/CD274 spots	TRBC1
N4BP1	2.9171e-09	0.474109	0.618	0.457	4.48213e-05	IDO1/CD274 spots	N4BP1
TSPAN3	2.9198e-09	0.501724	0.67	0.535	4.48627e-05	IDO1/CD274 spots	TSPAN3
ZEB2	2.99855e-09	0.44446	0.796	0.716	4.60727e-05	IDO1/CD274 spots	ZEB2
DNAJC7	3.03873e-09	0.343118	0.813	0.709	4.669e-05	IDO1/CD274 spots	DNAJC7
AURKAIP1	3.07095e-09	0.470506	0.727	0.575	4.71852e-05	IDO1/CD274 spots	AURKAIP1
PPFIBP1	3.07366e-09	0.654818	0.411	0.263	4.72268e-05	IDO1/CD274 spots	PPFIBP1
CD3D	3.19925e-09	0.345605	0.857	0.746	4.91565e-05	IDO1/CD274 spots	CD3D
GOLGA7	3.24272e-09	0.437448	0.633	0.46	4.98244e-05	IDO1/CD274 spots	GOLGA7
EGFL6	3.30292e-09	1.28483	0.133	0.053	5.07494e-05	IDO1/CD274 spots	EGFL6
DIO2	3.32827e-09	0.574091	0.643	0.495	5.11388e-05	IDO1/CD274 spots	DIO2
ITM2C	3.77825e-09	-0.653141	0.485	0.597	5.80528e-05	IDO1/CD274 spots	ITM2C
C4orf48	3.96345e-09	0.604344	0.475	0.326	6.08985e-05	IDO1/CD274 spots	C4orf48
OTUD4	3.98022e-09	0.464862	0.547	0.374	6.11561e-05	IDO1/CD274 spots	OTUD4
GPR137B	4.04185e-09	0.528359	0.562	0.406	6.21031e-05	IDO1/CD274 spots	GPR137B
DDIT4	4.08161e-09	0.49487	0.638	0.487	6.27139e-05	IDO1/CD274 spots	DDIT4
ATOX1	4.11511e-09	0.327347	0.855	0.738	6.32287e-05	IDO1/CD274 spots	ATOX1
CST7	4.1286e-09	0.50113	0.574	0.411	6.34359e-05	IDO1/CD274 spots	CST7
DICER1	4.26699e-09	0.569172	0.527	0.372	6.55623e-05	IDO1/CD274 spots	DICER1
IGSF6	4.42369e-09	0.455327	0.749	0.604	6.797e-05	IDO1/CD274 spots	IGSF6
PTGS1	4.50819e-09	0.567876	0.498	0.342	6.92684e-05	IDO1/CD274 spots	PTGS1
SNX9	4.56472e-09	0.562112	0.451	0.3	7.01369e-05	IDO1/CD274 spots	SNX9
GNA15	4.58141e-09	0.727125	0.337	0.203	7.03933e-05	IDO1/CD274 spots	GNA15
IFITM2	4.72052e-09	0.256159	0.953	0.929	7.25308e-05	IDO1/CD274 spots	IFITM2
PABPC1	5.06697e-09	0.189042	1	1	7.78541e-05	IDO1/CD274 spots	PABPC1
IL1RN	5.11049e-09	0.750916	0.288	0.162	7.85227e-05	IDO1/CD274 spots	IL1RN
KRT10	5.27693e-09	-0.99835	0.517	0.637	8.108e-05	IDO1/CD274 spots	KRT10
GADD45G	5.38776e-09	0.785107	0.318	0.189	8.2783e-05	IDO1/CD274 spots	GADD45G
PLEKHB2	5.4651e-09	0.506116	0.53	0.372	8.39713e-05	IDO1/CD274 spots	PLEKHB2
SLC36A1	5.53475e-09	0.674211	0.345	0.207	8.50415e-05	IDO1/CD274 spots	SLC36A1
PROCR	5.56384e-09	0.96154	0.266	0.15	8.54885e-05	IDO1/CD274 spots	PROCR
RAB5C	5.76048e-09	0.405694	0.714	0.543	8.85097e-05	IDO1/CD274 spots	RAB5C
CD86	5.8092e-09	0.608639	0.475	0.326	8.92583e-05	IDO1/CD274 spots	CD86
HTT	5.92948e-09	0.505986	0.586	0.428	9.11065e-05	IDO1/CD274 spots	HTT
GASK1B	5.9666e-09	0.503263	0.488	0.322	9.16769e-05	IDO1/CD274 spots	GASK1B
ZFAND5	6.26452e-09	0.39752	0.749	0.618	9.62543e-05	IDO1/CD274 spots	ZFAND5
HLA-DRB1	6.52145e-09	-2.14517	0.025	0.123	0.000100202	IDO1/CD274 spots	HLA-DRB1
CPM	6.68069e-09	0.598585	0.456	0.307	0.000102649	IDO1/CD274 spots	CPM
TNF	6.73004e-09	0.431894	0.603	0.442	0.000103407	IDO1/CD274 spots	TNF
CDC42SE1	7.14293e-09	0.329802	0.887	0.804	0.000109751	IDO1/CD274 spots	CDC42SE1
AP2S1	7.43471e-09	0.317253	0.872	0.812	0.000114234	IDO1/CD274 spots	AP2S1
PRR16	7.6628e-09	1.12386	0.167	0.077	0.000117739	IDO1/CD274 spots	PRR16
ARF1	7.70665e-09	0.252478	0.973	0.962	0.000118413	IDO1/CD274 spots	ARF1
COL15A1	8.05236e-09	0.538304	0.48	0.324	0.000123725	IDO1/CD274 spots	COL15A1
PHC2	8.15041e-09	0.664266	0.369	0.23	0.000125231	IDO1/CD274 spots	PHC2
ATP6AP1	8.16308e-09	0.37725	0.756	0.587	0.000125426	IDO1/CD274 spots	ATP6AP1
NRIP3	8.53487e-09	1.25845	0.133	0.054	0.000131138	IDO1/CD274 spots	NRIP3
ASAP1	8.56414e-09	0.491066	0.532	0.372	0.000131588	IDO1/CD274 spots	ASAP1
FKBP11	8.98532e-09	-0.696978	0.369	0.507	0.000138059	IDO1/CD274 spots	FKBP11
CORIN	9.55207e-09	-2.70215	0.025	0.119	0.000146768	IDO1/CD274 spots	CORIN
KDM6B	9.63074e-09	0.527719	0.569	0.414	0.000147976	IDO1/CD274 spots	KDM6B
BCL2A1	1.00485e-08	0.638255	0.406	0.264	0.000154396	IDO1/CD274 spots	BCL2A1
HAGH	1.01305e-08	0.571037	0.495	0.351	0.000155655	IDO1/CD274 spots	HAGH
PLEKHO2	1.02288e-08	0.468263	0.643	0.485	0.000157166	IDO1/CD274 spots	PLEKHO2
CSTB	1.03499e-08	0.247912	0.973	0.936	0.000159026	IDO1/CD274 spots	CSTB
CXCR4	1.07029e-08	0.35729	0.771	0.633	0.000164451	IDO1/CD274 spots	CXCR4
CEACAM4	1.07157e-08	1.20304	0.138	0.058	0.000164647	IDO1/CD274 spots	CEACAM4
RGL1	1.08391e-08	0.568649	0.421	0.274	0.000166543	IDO1/CD274 spots	RGL1
DCN	1.08781e-08	0.3638	0.978	0.95	0.000167142	IDO1/CD274 spots	DCN
PRELP	1.09578e-08	-2.58169	0.02	0.111	0.000168367	IDO1/CD274 spots	PRELP
CYP1B1	1.10227e-08	0.727051	0.325	0.196	0.000169364	IDO1/CD274 spots	CYP1B1
KCTD5	1.11009e-08	0.52963	0.5	0.347	0.000170566	IDO1/CD274 spots	KCTD5
CD276	1.11979e-08	0.494111	0.505	0.343	0.000172056	IDO1/CD274 spots	CD276
SERINC2	1.13361e-08	0.655169	0.293	0.167	0.000174179	IDO1/CD274 spots	SERINC2
YWHAH	1.13476e-08	0.522268	0.53	0.375	0.000174355	IDO1/CD274 spots	YWHAH
CSF2RA	1.16548e-08	0.619147	0.458	0.315	0.000179076	IDO1/CD274 spots	CSF2RA
ZFP36	1.17806e-08	0.532028	0.734	0.631	0.000181009	IDO1/CD274 spots	ZFP36
CRYBG1	1.19853e-08	0.46729	0.633	0.482	0.000184154	IDO1/CD274 spots	CRYBG1
DPYD	1.21395e-08	0.463193	0.626	0.451	0.000186523	IDO1/CD274 spots	DPYD
DDX3Y	1.23908e-08	0.593509	0.394	0.25	0.000190385	IDO1/CD274 spots	DDX3Y
S100A4	1.24027e-08	0.376381	0.904	0.844	0.000190568	IDO1/CD274 spots	S100A4
PIM3	1.28159e-08	0.4889	0.606	0.466	0.000196917	IDO1/CD274 spots	PIM3
WSB2	1.30252e-08	0.432108	0.655	0.499	0.000200133	IDO1/CD274 spots	WSB2
NUDT16	1.30316e-08	0.751235	0.35	0.219	0.000200231	IDO1/CD274 spots	NUDT16
MCOLN2	1.37878e-08	0.68759	0.318	0.189	0.00021185	IDO1/CD274 spots	MCOLN2
TOR1A	1.38041e-08	0.558503	0.429	0.281	0.000212101	IDO1/CD274 spots	TOR1A
TANK	1.39207e-08	0.46992	0.534	0.376	0.000213892	IDO1/CD274 spots	TANK
ECHS1	1.44426e-08	0.54769	0.485	0.334	0.000221911	IDO1/CD274 spots	ECHS1
ARRDC4	1.452e-08	0.530547	0.384	0.24	0.0002231	IDO1/CD274 spots	ARRDC4
FADS3	1.45267e-08	0.699909	0.372	0.24	0.000223202	IDO1/CD274 spots	FADS3
IGFBP3	1.47805e-08	1.41499	0.394	0.277	0.000227103	IDO1/CD274 spots	IGFBP3
KLHL6	1.48018e-08	0.433011	0.643	0.489	0.00022743	IDO1/CD274 spots	KLHL6
HLA-DMA	1.49873e-08	0.263511	0.98	0.957	0.00023028	IDO1/CD274 spots	HLA-DMA
NUMB	1.53887e-08	0.455855	0.631	0.48	0.000236447	IDO1/CD274 spots	NUMB
PLEKHG3	1.55311e-08	0.518267	0.441	0.285	0.000238635	IDO1/CD274 spots	PLEKHG3
ADAM9	1.58586e-08	0.535401	0.493	0.34	0.000243667	IDO1/CD274 spots	ADAM9
EIF4E3	1.64568e-08	0.461082	0.562	0.408	0.000252859	IDO1/CD274 spots	EIF4E3
PLEKHM2	1.65194e-08	0.424498	0.714	0.586	0.00025382	IDO1/CD274 spots	PLEKHM2
RAB27A	1.66826e-08	0.483428	0.584	0.43	0.000256329	IDO1/CD274 spots	RAB27A
TGOLN2	1.67357e-08	0.412233	0.771	0.661	0.000257145	IDO1/CD274 spots	TGOLN2
RELT	1.70054e-08	0.504352	0.544	0.389	0.000261287	IDO1/CD274 spots	RELT
UNC93B1	1.75893e-08	0.402359	0.768	0.616	0.00027026	IDO1/CD274 spots	UNC93B1
ACVRL1	1.88433e-08	0.533718	0.463	0.31	0.000289527	IDO1/CD274 spots	ACVRL1
ACO1	1.94338e-08	0.637191	0.458	0.321	0.0002986	IDO1/CD274 spots	ACO1
PAPSS2	1.96182e-08	0.829807	0.298	0.178	0.000301434	IDO1/CD274 spots	PAPSS2
CNIH4	1.98379e-08	0.938435	0.219	0.116	0.00030481	IDO1/CD274 spots	CNIH4
ARL6IP5	1.9977e-08	0.310026	0.857	0.75	0.000306947	IDO1/CD274 spots	ARL6IP5
CD69	2.02251e-08	0.578075	0.397	0.257	0.000310758	IDO1/CD274 spots	CD69
SLC15A3	2.09136e-08	0.384654	0.751	0.622	0.000321337	IDO1/CD274 spots	SLC15A3
WDR37	2.10049e-08	0.623187	0.387	0.25	0.00032274	IDO1/CD274 spots	WDR37
IGHD	2.17145e-08	-1.57628	0.101	0.217	0.000333643	IDO1/CD274 spots	IGHD
RIN2	2.21883e-08	0.428903	0.601	0.443	0.000340924	IDO1/CD274 spots	RIN2
EPSTI1	2.30612e-08	0.414195	0.736	0.597	0.000354335	IDO1/CD274 spots	EPSTI1
SLAMF7	2.33722e-08	0.398678	0.798	0.702	0.000359114	IDO1/CD274 spots	SLAMF7
IGSF21	2.37993e-08	1.295	0.121	0.048	0.000365676	IDO1/CD274 spots	IGSF21
WDFY1	2.39996e-08	0.413709	0.687	0.543	0.000368754	IDO1/CD274 spots	WDFY1
ARHGEF2	2.4012e-08	0.425915	0.631	0.463	0.000368945	IDO1/CD274 spots	ARHGEF2
HLA-DRB5	2.40776e-08	-1.85743	0.025	0.117	0.000369953	IDO1/CD274 spots	HLA-DRB5
MTCH1	2.48031e-08	0.444594	0.655	0.513	0.000381099	IDO1/CD274 spots	MTCH1
SLCO3A1	2.5294e-08	0.53802	0.458	0.311	0.000388642	IDO1/CD274 spots	SLCO3A1
STX6	2.55617e-08	0.462402	0.49	0.333	0.000392756	IDO1/CD274 spots	STX6
DPT	2.56129e-08	-0.996878	0.2	0.331	0.000393542	IDO1/CD274 spots	DPT
CHMP4B	2.57694e-08	0.421982	0.692	0.546	0.000395947	IDO1/CD274 spots	CHMP4B
NARS	2.63024e-08	0.428067	0.66	0.504	0.000404137	IDO1/CD274 spots	NARS
DNAJC13	2.66032e-08	0.606547	0.424	0.284	0.000408758	IDO1/CD274 spots	DNAJC13
CREB3	2.67951e-08	0.625814	0.414	0.276	0.000411706	IDO1/CD274 spots	CREB3
OSTF1	2.71618e-08	0.397615	0.692	0.543	0.000417341	IDO1/CD274 spots	OSTF1
IL7R	2.78177e-08	0.369728	0.771	0.621	0.000427418	IDO1/CD274 spots	IL7R
MKNK1	2.80633e-08	0.461082	0.517	0.36	0.000431193	IDO1/CD274 spots	MKNK1
MAP7D1	2.81629e-08	0.427687	0.732	0.6	0.000432722	IDO1/CD274 spots	MAP7D1
PLAU	2.83778e-08	0.633457	0.419	0.283	0.000436025	IDO1/CD274 spots	PLAU
CHST11	2.83855e-08	0.510648	0.502	0.348	0.000436144	IDO1/CD274 spots	CHST11
CEMIP	2.84446e-08	0.61574	0.345	0.214	0.000437051	IDO1/CD274 spots	CEMIP
PRKCD	2.89053e-08	0.457942	0.594	0.446	0.00044413	IDO1/CD274 spots	PRKCD
SDC1	2.95498e-08	-0.56539	0.296	0.446	0.000454032	IDO1/CD274 spots	SDC1
ATP6V1C1	2.9703e-08	0.567219	0.416	0.272	0.000456387	IDO1/CD274 spots	ATP6V1C1
DUSP6	3.04553e-08	0.623714	0.463	0.325	0.000467946	IDO1/CD274 spots	DUSP6
CYC1	3.09209e-08	0.493232	0.599	0.447	0.000475099	IDO1/CD274 spots	CYC1
STAT2	3.17145e-08	0.303286	0.879	0.814	0.000487293	IDO1/CD274 spots	STAT2
TMEM150B	3.23843e-08	0.776411	0.239	0.13	0.000497585	IDO1/CD274 spots	TMEM150B
TRIM28	3.2816e-08	0.376677	0.729	0.558	0.000504218	IDO1/CD274 spots	TRIM28
TXNDC12	3.28337e-08	0.51501	0.584	0.441	0.000504489	IDO1/CD274 spots	TXNDC12
CLEC4D	3.32436e-08	1.2538	0.14	0.062	0.000510789	IDO1/CD274 spots	CLEC4D
RUNX3	3.33618e-08	0.48077	0.559	0.409	0.000512604	IDO1/CD274 spots	RUNX3
ASPH	3.40677e-08	0.356819	0.756	0.602	0.000523451	IDO1/CD274 spots	ASPH
BID	3.4937e-08	0.471319	0.532	0.373	0.000536806	IDO1/CD274 spots	BID
PLBD1	3.63595e-08	0.467919	0.466	0.307	0.000558664	IDO1/CD274 spots	PLBD1
TNFRSF1B	3.74705e-08	0.395694	0.65	0.489	0.000575734	IDO1/CD274 spots	TNFRSF1B
BLOC1S2	3.77918e-08	0.419764	0.69	0.551	0.000580671	IDO1/CD274 spots	BLOC1S2
FPGS	3.7995e-08	0.426354	0.554	0.396	0.000583793	IDO1/CD274 spots	FPGS
SMIM3	3.87796e-08	0.944667	0.2	0.102	0.000595849	IDO1/CD274 spots	SMIM3
FOS	3.8822e-08	0.521775	0.552	0.415	0.000596499	IDO1/CD274 spots	FOS
RUNX1	3.9302e-08	0.335321	0.793	0.68	0.000603876	IDO1/CD274 spots	RUNX1
WASHC4	3.93371e-08	0.388656	0.638	0.476	0.000604415	IDO1/CD274 spots	WASHC4
ARF3	3.94092e-08	0.331583	0.835	0.757	0.000605522	IDO1/CD274 spots	ARF3
TKT	3.9489e-08	0.384207	0.771	0.627	0.000606749	IDO1/CD274 spots	TKT
CDS2	3.98617e-08	0.374252	0.744	0.607	0.000612476	IDO1/CD274 spots	CDS2
CMKLR1	4.11696e-08	0.614124	0.426	0.287	0.000632571	IDO1/CD274 spots	CMKLR1
PLEKHG2	4.17904e-08	0.52334	0.537	0.393	0.000642109	IDO1/CD274 spots	PLEKHG2
LEPROT	4.237e-08	0.493185	0.584	0.441	0.000651015	IDO1/CD274 spots	LEPROT
PRAM1	4.27293e-08	0.894041	0.241	0.135	0.000656535	IDO1/CD274 spots	PRAM1
TNFRSF18	4.33709e-08	0.728063	0.276	0.16	0.000666395	IDO1/CD274 spots	TNFRSF18
GABRE	4.49957e-08	0.852124	0.234	0.128	0.000691359	IDO1/CD274 spots	GABRE
DR1	4.71342e-08	0.372826	0.682	0.524	0.000724217	IDO1/CD274 spots	DR1
DBI	4.72699e-08	0.286543	0.919	0.886	0.000726303	IDO1/CD274 spots	DBI
POLR2F	4.77464e-08	0.46416	0.643	0.502	0.000733624	IDO1/CD274 spots	POLR2F
SERPINB9	4.88747e-08	0.525135	0.606	0.478	0.000750959	IDO1/CD274 spots	SERPINB9
TNFRSF4	4.90105e-08	0.630457	0.345	0.217	0.000753046	IDO1/CD274 spots	TNFRSF4
CHIT1	5.03602e-08	-0.869342	0.342	0.463	0.000773784	IDO1/CD274 spots	CHIT1
CHRDL1	5.13005e-08	-2.50854	0.02	0.104	0.000788231	IDO1/CD274 spots	CHRDL1
TBC1D2	5.33566e-08	0.543544	0.382	0.242	0.000819824	IDO1/CD274 spots	TBC1D2
LYVE1	5.34094e-08	1.26177	0.126	0.053	0.000820635	IDO1/CD274 spots	LYVE1
NRG1	5.74303e-08	1.2109	0.145	0.066	0.000882417	IDO1/CD274 spots	NRG1
MXRA7	5.95033e-08	0.616112	0.608	0.507	0.000914268	IDO1/CD274 spots	MXRA7
2002-03-01	5.98002e-08	0.462811	0.589	0.443	0.00091883	IDO1/CD274 spots	2002-03-01
ETV6	6.03197e-08	0.431714	0.603	0.453	0.000926813	IDO1/CD274 spots	ETV6
OLFML3	6.1804e-08	-1.56539	0.084	0.191	0.000949619	IDO1/CD274 spots	OLFML3
GCA	6.19091e-08	0.592556	0.409	0.274	0.000951234	IDO1/CD274 spots	GCA
APOL1	6.19339e-08	0.41143	0.702	0.559	0.000951614	IDO1/CD274 spots	APOL1
MAPKAPK3	6.25096e-08	0.425403	0.613	0.452	0.00096046	IDO1/CD274 spots	MAPKAPK3
NPTN	6.52619e-08	0.42825	0.628	0.487	0.00100275	IDO1/CD274 spots	NPTN
PDXK	6.64736e-08	0.440153	0.633	0.489	0.00102137	IDO1/CD274 spots	PDXK
PCBP1	6.67117e-08	0.208433	0.963	0.952	0.00102502	IDO1/CD274 spots	PCBP1
ARHGAP31	6.81317e-08	0.562527	0.436	0.298	0.00104684	IDO1/CD274 spots	ARHGAP31
HPS5	6.84645e-08	0.623889	0.313	0.189	0.00105196	IDO1/CD274 spots	HPS5
LMO4	7.04603e-08	0.482943	0.638	0.521	0.00108262	IDO1/CD274 spots	LMO4
GNA12	7.21065e-08	0.659986	0.323	0.2	0.00110792	IDO1/CD274 spots	GNA12
APIP	7.29715e-08	0.648771	0.323	0.199	0.00112121	IDO1/CD274 spots	APIP
SAP30BP	7.62134e-08	0.3734	0.628	0.456	0.00117102	IDO1/CD274 spots	SAP30BP
CCNYL1	7.77842e-08	0.556924	0.488	0.356	0.00119515	IDO1/CD274 spots	CCNYL1
ADAM19	7.78891e-08	0.408378	0.576	0.424	0.00119677	IDO1/CD274 spots	ADAM19
AXL	7.85323e-08	0.52363	0.453	0.311	0.00120665	IDO1/CD274 spots	AXL
HSP90AA1	7.93279e-08	0.199961	0.99	0.99	0.00121887	IDO1/CD274 spots	HSP90AA1
GRIPAP1	7.96415e-08	0.429373	0.559	0.403	0.00122369	IDO1/CD274 spots	GRIPAP1
RASGEF1B	8.0631e-08	0.52886	0.419	0.278	0.0012389	IDO1/CD274 spots	RASGEF1B
ZSWIM4	8.09314e-08	0.813948	0.266	0.155	0.00124351	IDO1/CD274 spots	ZSWIM4
DAPK1	8.14619e-08	0.515984	0.522	0.386	0.00125166	IDO1/CD274 spots	DAPK1
RDH10	8.20277e-08	0.749459	0.286	0.172	0.00126036	IDO1/CD274 spots	RDH10
TWF2	8.35941e-08	0.468054	0.485	0.333	0.00128442	IDO1/CD274 spots	TWF2
IQGAP1	8.40267e-08	0.267447	0.953	0.923	0.00129107	IDO1/CD274 spots	IQGAP1
ASB1	8.67049e-08	0.524019	0.384	0.246	0.00133222	IDO1/CD274 spots	ASB1
GIMAP4	8.67533e-08	0.3527	0.773	0.627	0.00133297	IDO1/CD274 spots	GIMAP4
SIRPB2	9.05e-08	0.549111	0.365	0.23	0.00139053	IDO1/CD274 spots	SIRPB2
WAS	9.29559e-08	0.560022	0.409	0.273	0.00142827	IDO1/CD274 spots	WAS
QPCT	9.59104e-08	0.57894	0.426	0.293	0.00147366	IDO1/CD274 spots	QPCT
IL18BP	9.70219e-08	0.50637	0.539	0.395	0.00149074	IDO1/CD274 spots	IL18BP
DEDD2	9.82158e-08	0.533484	0.493	0.352	0.00150909	IDO1/CD274 spots	DEDD2
LPXN	9.90184e-08	0.416134	0.64	0.489	0.00152142	IDO1/CD274 spots	LPXN
AKT1S1	9.91542e-08	0.53356	0.49	0.357	0.0015235	IDO1/CD274 spots	AKT1S1
COL4A2	1.02203e-07	0.586167	0.372	0.239	0.00157035	IDO1/CD274 spots	COL4A2
CLIP1	1.02294e-07	0.364402	0.663	0.498	0.00157174	IDO1/CD274 spots	CLIP1
ELF4	1.02387e-07	0.521678	0.429	0.288	0.00157318	IDO1/CD274 spots	ELF4
HGS	1.02666e-07	0.365202	0.687	0.531	0.00157747	IDO1/CD274 spots	HGS
TPD52L2	1.04378e-07	0.417277	0.601	0.451	0.00160378	IDO1/CD274 spots	TPD52L2
EREG	1.0446e-07	1.24634	0.103	0.04	0.00160502	IDO1/CD274 spots	EREG
CMPK2	1.14103e-07	0.62744	0.397	0.265	0.00175319	IDO1/CD274 spots	CMPK2
SSH1	1.17273e-07	0.654902	0.34	0.217	0.00180189	IDO1/CD274 spots	SSH1
AP1AR	1.19471e-07	0.612656	0.35	0.224	0.00183567	IDO1/CD274 spots	AP1AR
SLC20A1	1.20671e-07	0.353238	0.707	0.567	0.00185412	IDO1/CD274 spots	SLC20A1
STAT3	1.25888e-07	0.27188	0.892	0.825	0.00193427	IDO1/CD274 spots	STAT3
GPSM3	1.2931e-07	0.282625	0.82	0.685	0.00198684	IDO1/CD274 spots	GPSM3
NAPA	1.29778e-07	0.334803	0.8	0.715	0.00199403	IDO1/CD274 spots	NAPA
CRISPLD2	1.31824e-07	0.485956	0.557	0.419	0.00202547	IDO1/CD274 spots	CRISPLD2
GTPBP2	1.33923e-07	0.520741	0.466	0.323	0.00205772	IDO1/CD274 spots	GTPBP2
PPP1R15A	1.34207e-07	0.452061	0.53	0.389	0.00206208	IDO1/CD274 spots	PPP1R15A
F2R	1.34606e-07	0.529678	0.409	0.274	0.00206822	IDO1/CD274 spots	F2R
NAIP	1.35164e-07	0.426371	0.606	0.461	0.00207679	IDO1/CD274 spots	NAIP
MFSD12	1.38726e-07	0.348073	0.719	0.582	0.00213153	IDO1/CD274 spots	MFSD12
HUS1	1.43561e-07	0.614048	0.374	0.249	0.00220582	IDO1/CD274 spots	HUS1
SLIT3	1.43725e-07	-1.32006	0.128	0.239	0.00220833	IDO1/CD274 spots	SLIT3
LAMP3	1.4383e-07	0.701773	0.448	0.316	0.00220995	IDO1/CD274 spots	LAMP3
GNAQ	1.45179e-07	0.447977	0.631	0.492	0.00223067	IDO1/CD274 spots	GNAQ
AAR2	1.45196e-07	0.687896	0.268	0.157	0.00223093	IDO1/CD274 spots	AAR2
PPP1CA	1.49435e-07	0.343844	0.761	0.667	0.00229606	IDO1/CD274 spots	PPP1CA
RASSF5	1.50098e-07	0.443917	0.554	0.406	0.00230625	IDO1/CD274 spots	RASSF5
TSPAN4	1.50153e-07	0.384936	0.702	0.583	0.0023071	IDO1/CD274 spots	TSPAN4
AGPAT5	1.50251e-07	0.628004	0.328	0.205	0.0023086	IDO1/CD274 spots	AGPAT5
FBXO32	1.50377e-07	1.06216	0.167	0.083	0.00231054	IDO1/CD274 spots	FBXO32
LTBR	1.51454e-07	0.492386	0.48	0.34	0.0023271	IDO1/CD274 spots	LTBR
RELB	1.51496e-07	0.52214	0.47	0.334	0.00232774	IDO1/CD274 spots	RELB
ST5	1.51889e-07	0.580548	0.421	0.289	0.00233378	IDO1/CD274 spots	ST5
VMO1	1.5387e-07	1.05991	0.143	0.066	0.00236421	IDO1/CD274 spots	VMO1
SPOCK2	1.56696e-07	0.433407	0.559	0.414	0.00240763	IDO1/CD274 spots	SPOCK2
REEP3	1.57341e-07	0.544263	0.448	0.31	0.00241754	IDO1/CD274 spots	REEP3
SVEP1	1.60743e-07	-1.54336	0.079	0.182	0.00246982	IDO1/CD274 spots	SVEP1
EML3	1.62832e-07	0.358518	0.66	0.515	0.00250192	IDO1/CD274 spots	EML3
PDE4D	1.6534e-07	0.63272	0.337	0.214	0.00254045	IDO1/CD274 spots	PDE4D
CERS6	1.66354e-07	0.727605	0.293	0.18	0.00255603	IDO1/CD274 spots	CERS6
MCRIP1	1.73011e-07	0.379071	0.69	0.549	0.00265831	IDO1/CD274 spots	MCRIP1
KDM5B	1.76393e-07	0.464932	0.5	0.352	0.00271029	IDO1/CD274 spots	KDM5B
AIF1	1.82054e-07	0.381879	0.734	0.607	0.00279725	IDO1/CD274 spots	AIF1
LMCD1	1.82609e-07	0.80451	0.254	0.148	0.00280579	IDO1/CD274 spots	LMCD1
LACTB	1.85179e-07	0.614887	0.367	0.241	0.00284527	IDO1/CD274 spots	LACTB
AZIN1	1.90643e-07	0.33472	0.796	0.705	0.00292923	IDO1/CD274 spots	AZIN1
IL4R	1.92027e-07	0.366518	0.719	0.576	0.00295049	IDO1/CD274 spots	IL4R
CORO1B	1.93104e-07	0.409801	0.569	0.413	0.00296704	IDO1/CD274 spots	CORO1B
ARRDC2	1.94824e-07	0.543908	0.438	0.306	0.00299348	IDO1/CD274 spots	ARRDC2
SLC25A28	1.96606e-07	0.354882	0.68	0.547	0.00302086	IDO1/CD274 spots	SLC25A28
TFE3	1.98514e-07	0.524179	0.438	0.305	0.00305017	IDO1/CD274 spots	TFE3
NDST1	1.99014e-07	0.43084	0.507	0.363	0.00305786	IDO1/CD274 spots	NDST1
CCL15	2.02995e-07	1.26072	0.103	0.041	0.00311902	IDO1/CD274 spots	CCL15
IKBKE	2.07801e-07	0.437593	0.547	0.4	0.00319286	IDO1/CD274 spots	IKBKE
CNBP	2.10296e-07	0.283023	0.946	0.898	0.00323119	IDO1/CD274 spots	CNBP
CD226	2.10897e-07	0.674191	0.305	0.19	0.00324043	IDO1/CD274 spots	CD226
TNFSF10	2.1379e-07	0.371849	0.793	0.694	0.00328488	IDO1/CD274 spots	TNFSF10
TMX1	2.16956e-07	0.348564	0.714	0.562	0.00333352	IDO1/CD274 spots	TMX1
ZNF25	2.17269e-07	0.77091	0.222	0.122	0.00333833	IDO1/CD274 spots	ZNF25
ZNF592	2.20266e-07	0.566276	0.429	0.299	0.00338439	IDO1/CD274 spots	ZNF592
ADAM8	2.21185e-07	0.975952	0.175	0.089	0.00339851	IDO1/CD274 spots	ADAM8
HMCN1	2.24315e-07	-1.22274	0.099	0.207	0.0034466	IDO1/CD274 spots	HMCN1
KRTDAP	2.33996e-07	-0.741913	0.293	0.436	0.00359535	IDO1/CD274 spots	KRTDAP
PPIF	2.41916e-07	0.404404	0.611	0.467	0.00371703	IDO1/CD274 spots	PPIF
ALOX5AP	2.42807e-07	0.478596	0.446	0.306	0.00373073	IDO1/CD274 spots	ALOX5AP
ZCCHC2	2.44721e-07	0.876694	0.209	0.115	0.00376013	IDO1/CD274 spots	ZCCHC2
OLFML2B	2.44862e-07	0.442059	0.576	0.442	0.0037623	IDO1/CD274 spots	OLFML2B
DDX49	2.45023e-07	0.495978	0.389	0.256	0.00376478	IDO1/CD274 spots	DDX49
CUL1	2.45099e-07	0.531197	0.436	0.302	0.00376594	IDO1/CD274 spots	CUL1
SLC49A3	2.46221e-07	0.615834	0.379	0.256	0.00378318	IDO1/CD274 spots	SLC49A3
GMIP	2.46362e-07	0.384253	0.685	0.546	0.00378535	IDO1/CD274 spots	GMIP
PTGIR	2.46542e-07	0.745649	0.286	0.175	0.00378812	IDO1/CD274 spots	PTGIR
2001-03-01	2.47217e-07	0.458509	0.48	0.334	0.0037985	IDO1/CD274 spots	2001-03-01
CHCHD1	2.47519e-07	0.455627	0.579	0.443	0.00380314	IDO1/CD274 spots	CHCHD1
LILRB1	2.50804e-07	0.677141	0.3	0.187	0.0038536	IDO1/CD274 spots	LILRB1
AEBP1	2.54956e-07	0.298099	0.901	0.84	0.0039174	IDO1/CD274 spots	AEBP1
HERC5	2.55183e-07	0.716189	0.268	0.16	0.00392088	IDO1/CD274 spots	HERC5
BTG2	2.55404e-07	-0.451355	0.697	0.77	0.00392428	IDO1/CD274 spots	BTG2
H2AFY	2.64252e-07	0.34399	0.704	0.574	0.00406024	IDO1/CD274 spots	H2AFY
DDHD1	2.72e-07	0.374798	0.579	0.42	0.00417929	IDO1/CD274 spots	DDHD1
LRRC25	2.77631e-07	0.666545	0.288	0.175	0.0042658	IDO1/CD274 spots	LRRC25
RSAD2	2.78531e-07	0.792162	0.246	0.144	0.00427963	IDO1/CD274 spots	RSAD2
ATG4B	2.78745e-07	0.397387	0.576	0.427	0.00428292	IDO1/CD274 spots	ATG4B
GMFG	2.87662e-07	0.289646	0.82	0.704	0.00441993	IDO1/CD274 spots	GMFG
SCN1B	2.87863e-07	0.724116	0.234	0.132	0.00442302	IDO1/CD274 spots	SCN1B
DPP9	2.88903e-07	0.331524	0.759	0.658	0.004439	IDO1/CD274 spots	DPP9
APOC2	2.96405e-07	1.08977	0.148	0.071	0.00455427	IDO1/CD274 spots	APOC2
PRRX2	2.98518e-07	1.07461	0.123	0.054	0.00458673	IDO1/CD274 spots	PRRX2
ZYX	3.06607e-07	0.249795	0.926	0.874	0.00471101	IDO1/CD274 spots	ZYX
TCIRG1	3.21677e-07	0.294911	0.867	0.768	0.00494256	IDO1/CD274 spots	TCIRG1
PAPSS1	3.26641e-07	0.421664	0.586	0.449	0.00501884	IDO1/CD274 spots	PAPSS1
PLAAT4	3.34096e-07	0.300004	0.869	0.793	0.00513338	IDO1/CD274 spots	PLAAT4
COX7B	3.35306e-07	0.409403	0.547	0.395	0.00515197	IDO1/CD274 spots	COX7B
THUMPD3	3.43948e-07	0.756853	0.239	0.138	0.00528476	IDO1/CD274 spots	THUMPD3
PREX1	3.50082e-07	0.327694	0.749	0.614	0.00537902	IDO1/CD274 spots	PREX1
CD28	3.50383e-07	0.44382	0.525	0.384	0.00538364	IDO1/CD274 spots	CD28
MUC1	3.52054e-07	0.757436	0.288	0.181	0.00540932	IDO1/CD274 spots	MUC1
KARS	3.57685e-07	0.40156	0.68	0.532	0.00549583	IDO1/CD274 spots	KARS
PRRC2C	3.58967e-07	0.201204	0.98	0.947	0.00551553	IDO1/CD274 spots	PRRC2C
CCL21	3.61207e-07	0.950241	0.31	0.203	0.00554994	IDO1/CD274 spots	CCL21
CD80	3.63341e-07	0.67645	0.286	0.175	0.00558273	IDO1/CD274 spots	CD80
TMX4	3.65313e-07	0.493553	0.539	0.416	0.00561303	IDO1/CD274 spots	TMX4
PNKD	3.69673e-07	0.488827	0.384	0.253	0.00568002	IDO1/CD274 spots	PNKD
SLC25A19	3.73191e-07	0.584824	0.362	0.239	0.00573408	IDO1/CD274 spots	SLC25A19
CKLF	3.77306e-07	0.43088	0.525	0.38	0.00579731	IDO1/CD274 spots	CKLF
2009-03-01	3.79148e-07	0.707906	0.261	0.155	0.00582561	IDO1/CD274 spots	2009-03-01
HRH2	3.81799e-07	0.783759	0.229	0.13	0.00586635	IDO1/CD274 spots	HRH2
NUCB1	3.81995e-07	0.272051	0.899	0.853	0.00586935	IDO1/CD274 spots	NUCB1
VPS9D1	3.88043e-07	0.56754	0.382	0.258	0.00596228	IDO1/CD274 spots	VPS9D1
PSTPIP1	3.89689e-07	0.374598	0.613	0.466	0.00598758	IDO1/CD274 spots	PSTPIP1
HEXA	3.92887e-07	0.35273	0.805	0.698	0.00603671	IDO1/CD274 spots	HEXA
UBALD2	3.94809e-07	0.483267	0.456	0.322	0.00606624	IDO1/CD274 spots	UBALD2
PTTG1IP	3.96016e-07	0.353901	0.697	0.568	0.00608479	IDO1/CD274 spots	PTTG1IP
IGLJ1	3.9629e-07	-0.964896	0.209	0.326	0.006089	IDO1/CD274 spots	IGLJ1
PDGFRA	3.98822e-07	0.457914	0.475	0.332	0.0061279	IDO1/CD274 spots	PDGFRA
CISH	3.99848e-07	0.599961	0.399	0.275	0.00614367	IDO1/CD274 spots	CISH
TRIM8	4.0878e-07	0.286317	0.83	0.732	0.00628091	IDO1/CD274 spots	TRIM8
OCEL1	4.16208e-07	0.712621	0.278	0.17	0.00639504	IDO1/CD274 spots	OCEL1
NFKB2	4.21042e-07	0.284081	0.872	0.758	0.00646931	IDO1/CD274 spots	NFKB2
VPS37C	4.35397e-07	0.669075	0.355	0.239	0.00668987	IDO1/CD274 spots	VPS37C
FBLN2	4.38037e-07	-0.520151	0.695	0.768	0.00673044	IDO1/CD274 spots	FBLN2
RFFL	4.52713e-07	0.469627	0.485	0.349	0.00695593	IDO1/CD274 spots	RFFL
IL1R2	4.60287e-07	0.839593	0.197	0.106	0.00707231	IDO1/CD274 spots	IL1R2
STARD3NL	4.64732e-07	0.530251	0.399	0.272	0.00714061	IDO1/CD274 spots	STARD3NL
VRK2	4.66331e-07	0.500021	0.456	0.325	0.00716518	IDO1/CD274 spots	VRK2
CD8A	4.70669e-07	0.45592	0.522	0.384	0.00723182	IDO1/CD274 spots	CD8A
MINK1	4.89698e-07	0.326502	0.687	0.563	0.00752422	IDO1/CD274 spots	MINK1
DNAJC5	4.90503e-07	0.373265	0.554	0.407	0.00753658	IDO1/CD274 spots	DNAJC5
PODN	4.92405e-07	-1.51323	0.103	0.204	0.00756581	IDO1/CD274 spots	PODN
TAF12	4.98992e-07	0.509192	0.369	0.242	0.00766701	IDO1/CD274 spots	TAF12
CLEC4A	5.01442e-07	0.540404	0.456	0.326	0.00770466	IDO1/CD274 spots	CLEC4A
ABR	5.02713e-07	0.344936	0.653	0.492	0.00772418	IDO1/CD274 spots	ABR
SLC38A6	5.0536e-07	0.548378	0.406	0.281	0.00776486	IDO1/CD274 spots	SLC38A6
TLN1	5.1461e-07	0.252696	0.901	0.809	0.00790699	IDO1/CD274 spots	TLN1
MTMR14	5.196e-07	0.753336	0.276	0.171	0.00798366	IDO1/CD274 spots	MTMR14
STX12	5.25314e-07	0.805755	0.227	0.13	0.00807145	IDO1/CD274 spots	STX12
DYNLT1	5.2616e-07	0.453922	0.559	0.43	0.00808445	IDO1/CD274 spots	DYNLT1
ZDHHC24	5.2723e-07	0.604322	0.325	0.208	0.00810088	IDO1/CD274 spots	ZDHHC24
UBXN6	5.34916e-07	0.350037	0.803	0.691	0.00821899	IDO1/CD274 spots	UBXN6
KIAA0513	5.36298e-07	0.474929	0.443	0.307	0.00824022	IDO1/CD274 spots	KIAA0513
MERTK	5.42271e-07	0.741551	0.246	0.144	0.00833199	IDO1/CD274 spots	MERTK
MTF1	5.44535e-07	0.789211	0.276	0.172	0.00836677	IDO1/CD274 spots	MTF1
SCARB2	5.46527e-07	0.342991	0.712	0.581	0.00839738	IDO1/CD274 spots	SCARB2
CLN8	5.5744e-07	0.458756	0.468	0.332	0.00856506	IDO1/CD274 spots	CLN8
MFSD14B	5.5872e-07	0.342867	0.626	0.481	0.00858473	IDO1/CD274 spots	MFSD14B
UBE2Q1	5.78662e-07	0.304008	0.781	0.653	0.00889114	IDO1/CD274 spots	UBE2Q1
CLEC12A	5.85947e-07	0.782148	0.207	0.114	0.00900308	IDO1/CD274 spots	CLEC12A
SFT2D2	5.99676e-07	0.40169	0.616	0.484	0.00921402	IDO1/CD274 spots	SFT2D2
TTL	6.0218e-07	0.570571	0.377	0.256	0.0092525	IDO1/CD274 spots	TTL
CCDC69	6.17171e-07	0.355489	0.724	0.602	0.00948284	IDO1/CD274 spots	CCDC69
DTX2	6.2263e-07	0.589756	0.367	0.246	0.00956671	IDO1/CD274 spots	DTX2
RAB29	6.27148e-07	0.446278	0.478	0.34	0.00963612	IDO1/CD274 spots	RAB29
NCOA4	6.30489e-07	0.415635	0.554	0.414	0.00968746	IDO1/CD274 spots	NCOA4
N4BP2	6.59673e-07	0.499485	0.389	0.26	0.0101359	IDO1/CD274 spots	N4BP2
SERPINB6	6.61127e-07	0.38543	0.628	0.485	0.0101582	IDO1/CD274 spots	SERPINB6
LSM6	6.78488e-07	0.395632	0.574	0.438	0.010425	IDO1/CD274 spots	LSM6
HLA-E	6.94811e-07	0.140839	1	0.999	0.0106758	IDO1/CD274 spots	HLA-E
CBL	7.10629e-07	0.510428	0.406	0.276	0.0109188	IDO1/CD274 spots	CBL
VPS26C	7.15496e-07	0.557265	0.365	0.242	0.0109936	IDO1/CD274 spots	VPS26C
MAN2A2	7.20057e-07	0.476501	0.372	0.244	0.0110637	IDO1/CD274 spots	MAN2A2
NTMT1	7.24575e-07	0.512935	0.409	0.283	0.0111331	IDO1/CD274 spots	NTMT1
NUP50	7.28929e-07	0.53371	0.424	0.297	0.0112	IDO1/CD274 spots	NUP50
CHMP2A	7.33914e-07	0.33103	0.685	0.551	0.0112766	IDO1/CD274 spots	CHMP2A
NUP62	7.33968e-07	0.326961	0.613	0.455	0.0112774	IDO1/CD274 spots	NUP62
CCDC93	7.44263e-07	0.561845	0.357	0.237	0.0114356	IDO1/CD274 spots	CCDC93
PLXDC2	7.44728e-07	0.346605	0.611	0.46	0.0114427	IDO1/CD274 spots	PLXDC2
STEAP1	7.45686e-07	0.669565	0.325	0.215	0.0114575	IDO1/CD274 spots	STEAP1
SPR	7.56588e-07	0.886624	0.209	0.118	0.011625	IDO1/CD274 spots	SPR
ST3GAL2	7.61682e-07	0.564579	0.384	0.264	0.0117032	IDO1/CD274 spots	ST3GAL2
SGMS2	7.64637e-07	0.940434	0.172	0.09	0.0117487	IDO1/CD274 spots	SGMS2
GM2A	7.73126e-07	0.23204	0.933	0.874	0.0118791	IDO1/CD274 spots	GM2A
TMEM120A	7.78253e-07	0.559622	0.318	0.201	0.0119579	IDO1/CD274 spots	TMEM120A
SHTN1	7.88325e-07	0.373111	0.574	0.422	0.0121126	IDO1/CD274 spots	SHTN1
SLC37A2	7.93341e-07	0.628768	0.333	0.219	0.0121897	IDO1/CD274 spots	SLC37A2
SPPL2A	7.96678e-07	0.343887	0.65	0.508	0.012241	IDO1/CD274 spots	SPPL2A
KANSL2	8.02165e-07	0.515874	0.35	0.229	0.0123253	IDO1/CD274 spots	KANSL2
ITPR1	8.13217e-07	0.578817	0.323	0.206	0.0124951	IDO1/CD274 spots	ITPR1
RASGRP1	8.19921e-07	0.363481	0.552	0.412	0.0125981	IDO1/CD274 spots	RASGRP1
RC3H1	8.41498e-07	0.484047	0.416	0.285	0.0129296	IDO1/CD274 spots	RC3H1
RNASEK	8.48355e-07	0.303895	0.83	0.761	0.013035	IDO1/CD274 spots	RNASEK
DUSP4	8.49375e-07	0.547127	0.342	0.224	0.0130507	IDO1/CD274 spots	DUSP4
TDP2	8.62678e-07	0.42258	0.547	0.417	0.0132551	IDO1/CD274 spots	TDP2
IL15RA	8.66392e-07	0.458927	0.446	0.313	0.0133121	IDO1/CD274 spots	IL15RA
MMP24OS	8.77706e-07	0.45981	0.475	0.343	0.0134859	IDO1/CD274 spots	MMP24OS
PSMB2	8.7915e-07	0.295763	0.813	0.741	0.0135081	IDO1/CD274 spots	PSMB2
RIT1	8.86864e-07	0.483423	0.458	0.329	0.0136267	IDO1/CD274 spots	RIT1
TARS	8.88543e-07	0.457706	0.567	0.441	0.0136525	IDO1/CD274 spots	TARS
HLA-DOA	9.09105e-07	0.478604	0.616	0.507	0.0139684	IDO1/CD274 spots	HLA-DOA
PSME2	9.22774e-07	0.237359	0.892	0.836	0.0141784	IDO1/CD274 spots	PSME2
TSPAN14	9.2473e-07	0.355112	0.65	0.507	0.0142085	IDO1/CD274 spots	TSPAN14
BTG3	9.25181e-07	0.498589	0.406	0.278	0.0142154	IDO1/CD274 spots	BTG3
GJD3	9.28601e-07	0.90344	0.177	0.094	0.014268	IDO1/CD274 spots	GJD3
GAS1	9.42648e-07	0.557899	0.468	0.348	0.0144838	IDO1/CD274 spots	GAS1
STARD3	9.50402e-07	0.434174	0.532	0.409	0.0146029	IDO1/CD274 spots	STARD3
SULF2	9.5619e-07	0.43461	0.522	0.387	0.0146919	IDO1/CD274 spots	SULF2
H3F3B	9.64689e-07	0.394411	0.677	0.562	0.0148225	IDO1/CD274 spots	H3F3B
ABCG1	9.69752e-07	0.432523	0.542	0.412	0.0149002	IDO1/CD274 spots	ABCG1
CIB1	9.70788e-07	0.37979	0.618	0.487	0.0149162	IDO1/CD274 spots	CIB1
MAPK13	9.98809e-07	0.371184	0.498	0.357	0.0153467	IDO1/CD274 spots	MAPK13
TMEM35B	1.00188e-06	0.549393	0.387	0.267	0.0153938	IDO1/CD274 spots	TMEM35B
AGAP3	1.00284e-06	0.446705	0.525	0.402	0.0154086	IDO1/CD274 spots	AGAP3
ACOT7	1.01636e-06	0.543186	0.426	0.305	0.0156163	IDO1/CD274 spots	ACOT7
FOXN3	1.01778e-06	0.427666	0.569	0.437	0.0156382	IDO1/CD274 spots	FOXN3
JAK2	1.0338e-06	0.476473	0.488	0.358	0.0158844	IDO1/CD274 spots	JAK2
GET3	1.05125e-06	0.423648	0.544	0.407	0.0161525	IDO1/CD274 spots	GET3
FABP5	1.06438e-06	-0.381331	0.569	0.688	0.0163543	IDO1/CD274 spots	FABP5
TBK1	1.07007e-06	0.429509	0.466	0.33	0.0164416	IDO1/CD274 spots	TBK1
FCRL5	1.08734e-06	-0.812348	0.244	0.357	0.0167069	IDO1/CD274 spots	FCRL5
RNF13	1.08778e-06	0.336559	0.756	0.64	0.0167138	IDO1/CD274 spots	RNF13
DTX3L	1.0901e-06	0.388325	0.544	0.401	0.0167494	IDO1/CD274 spots	DTX3L
ARSB	1.11309e-06	0.462588	0.438	0.308	0.0171027	IDO1/CD274 spots	ARSB
FNDC1	1.12538e-06	0.652811	0.259	0.157	0.0172915	IDO1/CD274 spots	FNDC1
SEC22B	1.12785e-06	0.367331	0.635	0.5	0.0173295	IDO1/CD274 spots	SEC22B
CHSY1	1.1315e-06	0.433349	0.547	0.407	0.0173855	IDO1/CD274 spots	CHSY1
NPL	1.15421e-06	0.433847	0.562	0.433	0.0177345	IDO1/CD274 spots	NPL
SMAP2	1.15689e-06	0.233902	0.887	0.789	0.0177757	IDO1/CD274 spots	SMAP2
FST	1.16567e-06	0.874983	0.246	0.151	0.0179106	IDO1/CD274 spots	FST
PLIN3	1.16626e-06	0.406501	0.5	0.359	0.0179197	IDO1/CD274 spots	PLIN3
ATP5F1B	1.16808e-06	0.183885	0.988	0.971	0.0179475	IDO1/CD274 spots	ATP5F1B
PSMC4	1.16827e-06	0.412484	0.544	0.409	0.0179505	IDO1/CD274 spots	PSMC4
PGP	1.21208e-06	0.461739	0.47	0.337	0.0186236	IDO1/CD274 spots	PGP
FAM50A	1.22672e-06	0.459134	0.547	0.43	0.0188486	IDO1/CD274 spots	FAM50A
RNFT1	1.23499e-06	0.528565	0.382	0.256	0.0189756	IDO1/CD274 spots	RNFT1
DDX24	1.23976e-06	0.277392	0.798	0.727	0.0190489	IDO1/CD274 spots	DDX24
GLT8D2	1.24075e-06	0.815384	0.197	0.109	0.0190642	IDO1/CD274 spots	GLT8D2
UNC5B	1.26e-06	0.894041	0.195	0.108	0.0193599	IDO1/CD274 spots	UNC5B
LEMD2	1.29024e-06	0.36886	0.527	0.384	0.0198245	IDO1/CD274 spots	LEMD2
PISD	1.31501e-06	0.523019	0.34	0.221	0.0202051	IDO1/CD274 spots	PISD
PDP1	1.34846e-06	0.765536	0.234	0.139	0.0207191	IDO1/CD274 spots	PDP1
CYB5R4	1.35708e-06	0.673762	0.266	0.164	0.0208515	IDO1/CD274 spots	CYB5R4
RNF11	1.37553e-06	0.398346	0.667	0.542	0.0211351	IDO1/CD274 spots	RNF11
AOAH	1.37867e-06	0.443028	0.584	0.452	0.0211832	IDO1/CD274 spots	AOAH
OSTM1	1.38657e-06	0.45074	0.51	0.373	0.0213046	IDO1/CD274 spots	OSTM1
PRRX1	1.43312e-06	0.495762	0.7	0.6	0.0220198	IDO1/CD274 spots	PRRX1
MFSD1	1.47262e-06	0.280845	0.825	0.755	0.0226269	IDO1/CD274 spots	MFSD1
BCL2L11	1.48426e-06	0.493437	0.461	0.336	0.0228057	IDO1/CD274 spots	BCL2L11
CFLAR	1.48514e-06	0.2928	0.828	0.738	0.0228192	IDO1/CD274 spots	CFLAR
CTDSP1	1.48752e-06	0.33082	0.771	0.658	0.0228557	IDO1/CD274 spots	CTDSP1
B3GALT4	1.48849e-06	0.566237	0.313	0.202	0.0228706	IDO1/CD274 spots	B3GALT4
NTAN1	1.50456e-06	0.556622	0.362	0.246	0.0231176	IDO1/CD274 spots	NTAN1
ACSL3	1.51964e-06	0.450899	0.458	0.327	0.0233493	IDO1/CD274 spots	ACSL3
C17orf49	1.52297e-06	0.365335	0.608	0.468	0.0234005	IDO1/CD274 spots	C17orf49
DDX21	1.53763e-06	0.371025	0.601	0.451	0.0236256	IDO1/CD274 spots	DDX21
FBXO33	1.55564e-06	0.565068	0.315	0.204	0.0239024	IDO1/CD274 spots	FBXO33
NDP	1.55584e-06	1.07878	0.118	0.054	0.0239055	IDO1/CD274 spots	NDP
RAB35	1.55907e-06	0.371307	0.633	0.491	0.0239551	IDO1/CD274 spots	RAB35
PLA2G2D	1.56404e-06	-0.673788	0.268	0.39	0.0240315	IDO1/CD274 spots	PLA2G2D
DCAF7	1.57985e-06	0.311973	0.729	0.599	0.0242744	IDO1/CD274 spots	DCAF7
ELOVL1	1.5819e-06	0.422318	0.485	0.353	0.0243058	IDO1/CD274 spots	ELOVL1
AGPAT2	1.58329e-06	0.463169	0.498	0.364	0.0243273	IDO1/CD274 spots	AGPAT2
ARNTL2	1.59624e-06	0.671205	0.259	0.158	0.0245262	IDO1/CD274 spots	ARNTL2
RARRES2	1.60579e-06	0.439335	0.47	0.341	0.024673	IDO1/CD274 spots	RARRES2
STRIP1	1.63219e-06	0.56014	0.323	0.21	0.0250786	IDO1/CD274 spots	STRIP1
FGD5	1.65083e-06	0.592872	0.308	0.199	0.025365	IDO1/CD274 spots	FGD5
FUCA2	1.66203e-06	0.600381	0.3	0.192	0.0255371	IDO1/CD274 spots	FUCA2
NECAP2	1.69854e-06	0.352101	0.682	0.551	0.0260981	IDO1/CD274 spots	NECAP2
FIG4	1.70209e-06	0.609364	0.32	0.212	0.0261526	IDO1/CD274 spots	FIG4
ABCA8	1.70801e-06	-1.93885	0.027	0.101	0.0262436	IDO1/CD274 spots	ABCA8
LGALS2	1.71287e-06	0.5526	0.579	0.459	0.0263182	IDO1/CD274 spots	LGALS2
FAM89B	1.71603e-06	0.243882	0.828	0.723	0.0263667	IDO1/CD274 spots	FAM89B
RBM42	1.71879e-06	0.3519	0.512	0.369	0.0264093	IDO1/CD274 spots	RBM42
TMEM8A	1.73105e-06	0.387996	0.515	0.376	0.0265975	IDO1/CD274 spots	TMEM8A
NAAA	1.74824e-06	0.465306	0.493	0.368	0.0268616	IDO1/CD274 spots	NAAA
CMIP	1.7566e-06	0.504602	0.421	0.3	0.0269901	IDO1/CD274 spots	CMIP
PI4K2A	1.76726e-06	0.521044	0.451	0.333	0.027154	IDO1/CD274 spots	PI4K2A
COQ7	1.78679e-06	0.680334	0.261	0.161	0.027454	IDO1/CD274 spots	COQ7
COMMD7	1.79247e-06	0.429819	0.48	0.347	0.0275413	IDO1/CD274 spots	COMMD7
HVCN1	1.79695e-06	0.524325	0.387	0.265	0.0276101	IDO1/CD274 spots	HVCN1
FMN1	1.80857e-06	0.551051	0.352	0.238	0.0277886	IDO1/CD274 spots	FMN1
KRT1	1.8203e-06	-0.803535	0.145	0.261	0.0279689	IDO1/CD274 spots	KRT1
ACTR3	1.82752e-06	0.184968	0.983	0.957	0.0280798	IDO1/CD274 spots	ACTR3
CCL4L2	1.84197e-06	0.773869	0.246	0.151	0.0283018	IDO1/CD274 spots	CCL4L2
PSMD2	1.86169e-06	0.338665	0.712	0.56	0.0286049	IDO1/CD274 spots	PSMD2
SREBF1	1.87337e-06	0.423762	0.498	0.369	0.0287843	IDO1/CD274 spots	SREBF1
LAT	1.87397e-06	0.365354	0.522	0.379	0.0287935	IDO1/CD274 spots	LAT
DENND5B	1.92584e-06	-1.10596	0.106	0.205	0.0295906	IDO1/CD274 spots	DENND5B
HIST1H4D	1.94238e-06	0.307294	0.734	0.613	0.0298446	IDO1/CD274 spots	HIST1H4D
TALDO1	1.97146e-06	0.32076	0.717	0.584	0.0302914	IDO1/CD274 spots	TALDO1
GUCY1A1	1.99196e-06	0.621911	0.333	0.224	0.0306065	IDO1/CD274 spots	GUCY1A1
RBM7	2.02371e-06	0.743879	0.224	0.132	0.0310943	IDO1/CD274 spots	RBM7
TNFAIP8	2.03747e-06	0.379468	0.584	0.443	0.0313057	IDO1/CD274 spots	TNFAIP8
TDO2	2.04496e-06	1.14942	0.106	0.046	0.0314207	IDO1/CD274 spots	TDO2
PPFIA1	2.05064e-06	0.362789	0.559	0.421	0.031508	IDO1/CD274 spots	PPFIA1
FLT4	2.07052e-06	1.00791	0.131	0.063	0.0318135	IDO1/CD274 spots	FLT4
DHRS7	2.07324e-06	0.587146	0.342	0.231	0.0318553	IDO1/CD274 spots	DHRS7
WIPF1	2.09786e-06	0.187985	0.958	0.949	0.0322336	IDO1/CD274 spots	WIPF1
SDHB	2.11512e-06	0.39074	0.564	0.432	0.0324989	IDO1/CD274 spots	SDHB
ZNF438	2.12514e-06	0.733305	0.234	0.14	0.0326528	IDO1/CD274 spots	ZNF438
EVA1B	2.12971e-06	0.705007	0.293	0.192	0.032723	IDO1/CD274 spots	EVA1B
MAX	2.13453e-06	0.277657	0.84	0.764	0.0327971	IDO1/CD274 spots	MAX
NDUFA8	2.15244e-06	0.49807	0.362	0.242	0.0330722	IDO1/CD274 spots	NDUFA8
GAB2	2.16728e-06	0.567147	0.315	0.204	0.0333003	IDO1/CD274 spots	GAB2
RAB43	2.20968e-06	0.385102	0.515	0.377	0.0339518	IDO1/CD274 spots	RAB43
IL18RAP	2.24443e-06	0.800065	0.185	0.101	0.0344857	IDO1/CD274 spots	IL18RAP
PRELID1	2.30129e-06	0.584994	0.291	0.184	0.0353593	IDO1/CD274 spots	PRELID1
LPGAT1	2.31194e-06	0.451913	0.468	0.34	0.035523	IDO1/CD274 spots	LPGAT1
FAM49B	2.32336e-06	0.340032	0.655	0.524	0.0356984	IDO1/CD274 spots	FAM49B
GTF3A	2.33149e-06	0.318576	0.64	0.49	0.0358233	IDO1/CD274 spots	GTF3A
PARP14	2.40317e-06	0.28612	0.842	0.787	0.0369248	IDO1/CD274 spots	PARP14
CISD3	2.40962e-06	0.519193	0.478	0.362	0.0370239	IDO1/CD274 spots	CISD3
EPOP	2.41126e-06	0.700269	0.227	0.133	0.0370491	IDO1/CD274 spots	EPOP
PDGFA	2.43824e-06	0.751301	0.254	0.158	0.0374635	IDO1/CD274 spots	PDGFA
FKBP15	2.45425e-06	0.379049	0.537	0.401	0.0377096	IDO1/CD274 spots	FKBP15
HORMAD1	2.48741e-06	0.807774	0.17	0.09	0.0382191	IDO1/CD274 spots	HORMAD1
HSD17B14	2.52783e-06	0.770213	0.232	0.139	0.0388401	IDO1/CD274 spots	HSD17B14
TNFRSF17	2.59398e-06	-0.925226	0.113	0.215	0.0398565	IDO1/CD274 spots	TNFRSF17
GPR107	2.60309e-06	0.485628	0.397	0.277	0.0399964	IDO1/CD274 spots	GPR107
FYB1	2.61894e-06	0.294251	0.761	0.64	0.04024	IDO1/CD274 spots	FYB1
ZDHHC5	2.63343e-06	0.384412	0.532	0.399	0.0404626	IDO1/CD274 spots	ZDHHC5
RAB5A	2.6428e-06	0.304419	0.756	0.632	0.0406066	IDO1/CD274 spots	RAB5A
SEL1L3	2.65819e-06	-0.392023	0.692	0.769	0.040843	IDO1/CD274 spots	SEL1L3
TRIM25	2.6656e-06	0.430757	0.527	0.399	0.040957	IDO1/CD274 spots	TRIM25
NDUFA7	2.68142e-06	0.446748	0.433	0.306	0.0412001	IDO1/CD274 spots	NDUFA7
SLC36A4	2.68504e-06	0.691485	0.229	0.136	0.0412557	IDO1/CD274 spots	SLC36A4
TOM1	2.69983e-06	0.467341	0.517	0.392	0.0414829	IDO1/CD274 spots	TOM1
KCNN4	2.72912e-06	0.680173	0.227	0.134	0.0419329	IDO1/CD274 spots	KCNN4
BAX	2.87187e-06	0.409773	0.505	0.371	0.0441263	IDO1/CD274 spots	BAX
MAD2L2	2.88768e-06	0.57763	0.296	0.189	0.0443692	IDO1/CD274 spots	MAD2L2
SEM1	2.97106e-06	0.296189	0.771	0.657	0.0456504	IDO1/CD274 spots	SEM1
CD99L2	2.98008e-06	0.521144	0.409	0.291	0.045789	IDO1/CD274 spots	CD99L2
ALKBH4	2.98699e-06	0.800529	0.19	0.106	0.0458952	IDO1/CD274 spots	ALKBH4
IL21	2.99268e-06	0.887122	0.175	0.096	0.0459826	IDO1/CD274 spots	IL21
CCRL2	2.99887e-06	0.650338	0.254	0.156	0.0460776	IDO1/CD274 spots	CCRL2
A2M	3.01578e-06	-0.541215	0.448	0.545	0.0463375	IDO1/CD274 spots	A2M
IGHV6-1	3.03852e-06	-0.621256	0.286	0.4	0.0466869	IDO1/CD274 spots	IGHV6-1
NACC1	3.05688e-06	0.438298	0.394	0.271	0.0469689	IDO1/CD274 spots	NACC1
MOV10	3.06589e-06	0.388207	0.589	0.458	0.0471074	IDO1/CD274 spots	MOV10
INAFM2	3.14573e-06	0.576774	0.323	0.216	0.0483341	IDO1/CD274 spots	INAFM2
NDUFV2	3.15871e-06	0.377791	0.49	0.356	0.0485335	IDO1/CD274 spots	NDUFV2
CXCL12	3.20818e-06	-0.700247	0.631	0.667	0.0492936	IDO1/CD274 spots	CXCL12
GPR176	3.21621e-06	0.684588	0.249	0.153	0.0494171	IDO1/CD274 spots	GPR176
ZFYVE28	3.21798e-06	0.494353	0.463	0.347	0.0494442	IDO1/CD274 spots	ZFYVE28
EIF4H	3.21819e-06	0.198681	0.956	0.919	0.0494475	IDO1/CD274 spots	EIF4H
CEP164	3.22415e-06	0.52736	0.325	0.213	0.0495391	IDO1/CD274 spots	CEP164
ALKBH1	3.22453e-06	0.982578	0.148	0.076	0.0495449	IDO1/CD274 spots	ALKBH1
PPARD	3.23202e-06	0.409284	0.453	0.325	0.04966	IDO1/CD274 spots	PPARD
CHMP4A	3.254e-06	0.40311	0.547	0.417	0.0499977	IDO1/CD274 spots	CHMP4A
IFI6	3.30413e-06	0.268733	0.781	0.669	0.0507679	IDO1/CD274 spots	IFI6
ELL	3.33102e-06	0.411648	0.433	0.304	0.0511812	IDO1/CD274 spots	ELL
GALC	3.35024e-06	0.633604	0.3	0.196	0.0514765	IDO1/CD274 spots	GALC
LILRA5	3.376e-06	0.946509	0.167	0.091	0.0518723	IDO1/CD274 spots	LILRA5
OAS3	3.5142e-06	0.477312	0.485	0.363	0.0539957	IDO1/CD274 spots	OAS3
ZDHHC18	3.52121e-06	0.328672	0.542	0.397	0.0541034	IDO1/CD274 spots	ZDHHC18
AP2M1	3.53416e-06	0.216019	0.904	0.856	0.0543023	IDO1/CD274 spots	AP2M1
EIF4B	3.58025e-06	-0.254017	0.953	0.973	0.0550106	IDO1/CD274 spots	EIF4B
LGALS3BP	3.62506e-06	0.256582	0.877	0.824	0.0556991	IDO1/CD274 spots	LGALS3BP
NDUFS5	3.63425e-06	0.24881	0.86	0.777	0.0558403	IDO1/CD274 spots	NDUFS5
CD99	3.6386e-06	0.213828	0.953	0.922	0.0559071	IDO1/CD274 spots	CD99
CA12	3.64143e-06	0.604727	0.32	0.215	0.0559506	IDO1/CD274 spots	CA12
FAM168A	3.64275e-06	0.695476	0.278	0.18	0.0559708	IDO1/CD274 spots	FAM168A
PDCD6IP	3.6481e-06	0.350438	0.594	0.452	0.056053	IDO1/CD274 spots	PDCD6IP
CASC3	3.64838e-06	0.397736	0.544	0.417	0.0560573	IDO1/CD274 spots	CASC3
COL14A1	3.65549e-06	-1.45388	0.076	0.164	0.0561666	IDO1/CD274 spots	COL14A1
NRP2	3.68577e-06	0.396542	0.574	0.441	0.0566319	IDO1/CD274 spots	NRP2
YWHAG	3.70088e-06	0.38325	0.66	0.527	0.0568641	IDO1/CD274 spots	YWHAG
TM9SF1	3.70548e-06	0.448378	0.421	0.298	0.0569348	IDO1/CD274 spots	TM9SF1
DAXX	3.7155e-06	0.38412	0.606	0.487	0.0570887	IDO1/CD274 spots	DAXX
TRPM2	3.73425e-06	0.533173	0.399	0.288	0.0573768	IDO1/CD274 spots	TRPM2
LGALS3	3.78525e-06	0.304769	0.771	0.653	0.0581603	IDO1/CD274 spots	LGALS3
NR4A3	3.79284e-06	0.714235	0.214	0.126	0.058277	IDO1/CD274 spots	NR4A3
ABI3	3.79993e-06	0.515673	0.389	0.274	0.058386	IDO1/CD274 spots	ABI3
IL1R1	3.81843e-06	0.313448	0.685	0.553	0.0586701	IDO1/CD274 spots	IL1R1
SLC37A1	3.82455e-06	0.426094	0.426	0.303	0.0587642	IDO1/CD274 spots	SLC37A1
IL15	3.83093e-06	0.708306	0.256	0.16	0.0588623	IDO1/CD274 spots	IL15
SCYL1	3.83224e-06	0.399232	0.502	0.371	0.0588824	IDO1/CD274 spots	SCYL1
SEL1L	3.85549e-06	-0.634273	0.421	0.507	0.0592396	IDO1/CD274 spots	SEL1L
POLR2G	3.85782e-06	0.288964	0.736	0.634	0.0592753	IDO1/CD274 spots	POLR2G
ADAM17	3.85927e-06	0.549818	0.283	0.178	0.0592977	IDO1/CD274 spots	ADAM17
LYSMD2	3.87163e-06	0.530825	0.377	0.262	0.0594875	IDO1/CD274 spots	LYSMD2
PYCARD	3.94116e-06	0.361405	0.611	0.477	0.0605559	IDO1/CD274 spots	PYCARD
FGD2	3.94151e-06	0.408936	0.613	0.488	0.0605613	IDO1/CD274 spots	FGD2
BST1	4.02518e-06	1.11114	0.116	0.054	0.0618468	IDO1/CD274 spots	BST1
SLC26A6	4.03215e-06	0.591969	0.296	0.191	0.061954	IDO1/CD274 spots	SLC26A6
TRGV9	4.04303e-06	1.12004	0.116	0.054	0.0621212	IDO1/CD274 spots	TRGV9
NIBAN1	4.08107e-06	0.420174	0.443	0.322	0.0627056	IDO1/CD274 spots	NIBAN1
COX5B	4.21628e-06	0.272763	0.744	0.642	0.0647831	IDO1/CD274 spots	COX5B
TSPAN15	4.25195e-06	0.681047	0.266	0.169	0.0653312	IDO1/CD274 spots	TSPAN15
AP5Z1	4.2537e-06	0.426035	0.47	0.343	0.065358	IDO1/CD274 spots	AP5Z1
CDC42EP5	4.26384e-06	0.47786	0.394	0.278	0.0655139	IDO1/CD274 spots	CDC42EP5
ITPK1	4.31652e-06	0.456332	0.441	0.318	0.0663234	IDO1/CD274 spots	ITPK1
BECN1	4.32248e-06	0.331541	0.623	0.476	0.066415	IDO1/CD274 spots	BECN1
ANTXR1	4.33602e-06	0.490626	0.414	0.298	0.066623	IDO1/CD274 spots	ANTXR1
TRAPPC2L	4.34689e-06	0.576183	0.308	0.203	0.06679	IDO1/CD274 spots	TRAPPC2L
NFIX	4.35852e-06	-1.00919	0.172	0.272	0.0669687	IDO1/CD274 spots	NFIX
RNF135	4.4374e-06	0.441664	0.416	0.293	0.0681806	IDO1/CD274 spots	RNF135
PLXNB2	4.47927e-06	0.242792	0.869	0.824	0.068824	IDO1/CD274 spots	PLXNB2
TRPV2	4.60531e-06	0.341605	0.579	0.436	0.0707606	IDO1/CD274 spots	TRPV2
FSD1L	4.61108e-06	0.824957	0.18	0.1	0.0708493	IDO1/CD274 spots	FSD1L
IGFLR1	4.61218e-06	0.403234	0.586	0.473	0.0708662	IDO1/CD274 spots	IGFLR1
MFSD14A	4.62445e-06	0.491139	0.399	0.282	0.0710546	IDO1/CD274 spots	MFSD14A
DIAPH2	4.70022e-06	0.378422	0.532	0.405	0.0722188	IDO1/CD274 spots	DIAPH2
FADS2	4.74106e-06	0.719409	0.219	0.132	0.0728464	IDO1/CD274 spots	FADS2
KLHL2	4.83796e-06	0.540718	0.328	0.22	0.0743352	IDO1/CD274 spots	KLHL2
LRP12	4.9169e-06	0.868506	0.17	0.093	0.0755481	IDO1/CD274 spots	LRP12
EML4	4.977e-06	0.419196	0.557	0.44	0.0764717	IDO1/CD274 spots	EML4
VPS26B	5.00842e-06	0.374862	0.498	0.363	0.0769544	IDO1/CD274 spots	VPS26B
RAB24	5.05694e-06	0.421047	0.458	0.332	0.0776999	IDO1/CD274 spots	RAB24
BHLHA15	5.06803e-06	-1.05849	0.123	0.22	0.0778703	IDO1/CD274 spots	BHLHA15
OS9	5.08135e-06	0.240566	0.931	0.917	0.0780749	IDO1/CD274 spots	OS9
HERPUD1	5.18345e-06	-0.360515	0.764	0.827	0.0796437	IDO1/CD274 spots	HERPUD1
MMP19	5.1842e-06	0.724116	0.236	0.146	0.0796552	IDO1/CD274 spots	MMP19
CCDC88A	5.19222e-06	0.284658	0.823	0.726	0.0797784	IDO1/CD274 spots	CCDC88A
PML	5.20189e-06	0.312976	0.749	0.642	0.0799271	IDO1/CD274 spots	PML
PDCL	5.25303e-06	0.481824	0.333	0.221	0.0807127	IDO1/CD274 spots	PDCL
BRMS1	5.27263e-06	0.536489	0.355	0.245	0.081014	IDO1/CD274 spots	BRMS1
RBPJ	5.29942e-06	0.363406	0.586	0.453	0.0814255	IDO1/CD274 spots	RBPJ
CDC123	5.35924e-06	0.347277	0.603	0.468	0.0823447	IDO1/CD274 spots	CDC123
FAM110B	5.36376e-06	0.891467	0.158	0.084	0.0824142	IDO1/CD274 spots	FAM110B
GNPTAB	5.37118e-06	0.412117	0.47	0.343	0.0825282	IDO1/CD274 spots	GNPTAB
ADIPOR1	5.37599e-06	0.344358	0.67	0.531	0.082602	IDO1/CD274 spots	ADIPOR1
TUBB6	5.39028e-06	0.414899	0.505	0.383	0.0828216	IDO1/CD274 spots	TUBB6
SNAPC2	5.39853e-06	0.640458	0.286	0.187	0.0829483	IDO1/CD274 spots	SNAPC2
RRP7A	5.61711e-06	0.496656	0.397	0.281	0.0863068	IDO1/CD274 spots	RRP7A
UNC13D	5.61767e-06	0.337208	0.498	0.358	0.0863155	IDO1/CD274 spots	UNC13D
SP110	5.62282e-06	0.372488	0.49	0.359	0.0863947	IDO1/CD274 spots	SP110
P2RY14	5.62398e-06	0.638386	0.298	0.196	0.0864125	IDO1/CD274 spots	P2RY14
KRT2	5.65476e-06	-2.34702	0.039	0.115	0.0868855	IDO1/CD274 spots	KRT2
OAS2	5.70479e-06	0.33686	0.704	0.568	0.0876541	IDO1/CD274 spots	OAS2
TMEM189	5.76144e-06	0.355553	0.579	0.445	0.0885245	IDO1/CD274 spots	TMEM189
EVI2A	5.90705e-06	0.340487	0.517	0.382	0.0907618	IDO1/CD274 spots	EVI2A
SLIRP	6.07389e-06	0.296629	0.643	0.497	0.0933254	IDO1/CD274 spots	SLIRP
APOBEC3G	6.08832e-06	0.474189	0.424	0.308	0.093547	IDO1/CD274 spots	APOBEC3G
UBE2R2	6.14437e-06	0.399519	0.52	0.392	0.0944083	IDO1/CD274 spots	UBE2R2
GPI	6.18167e-06	0.276368	0.82	0.72	0.0949814	IDO1/CD274 spots	GPI
COL6A6	6.19318e-06	0.607674	0.256	0.16	0.0951582	IDO1/CD274 spots	COL6A6
CPXM2	6.22991e-06	0.76851	0.207	0.123	0.0957225	IDO1/CD274 spots	CPXM2
PSMB10	6.26158e-06	0.273178	0.845	0.76	0.0962092	IDO1/CD274 spots	PSMB10
STXBP2	6.29559e-06	0.476735	0.498	0.379	0.0967317	IDO1/CD274 spots	STXBP2
TMEM70	6.30899e-06	0.415994	0.387	0.266	0.0969376	IDO1/CD274 spots	TMEM70
DFFA	6.429e-06	0.489287	0.397	0.283	0.0987816	IDO1/CD274 spots	DFFA
POLDIP3	6.50267e-06	0.372038	0.569	0.446	0.0999136	IDO1/CD274 spots	POLDIP3
CCDC50	6.55447e-06	0.34316	0.515	0.374	0.100709	IDO1/CD274 spots	CCDC50
JPT1	6.6787e-06	0.354047	0.574	0.447	0.102618	IDO1/CD274 spots	JPT1
LRFN4	6.69454e-06	0.596957	0.276	0.178	0.102862	IDO1/CD274 spots	LRFN4
YIF1A	6.73019e-06	0.503582	0.419	0.304	0.103409	IDO1/CD274 spots	YIF1A
ZNF101	6.76208e-06	0.371169	0.5	0.373	0.103899	IDO1/CD274 spots	ZNF101
PDIA4	6.81357e-06	-0.31472	0.675	0.762	0.104691	IDO1/CD274 spots	PDIA4
TM2D2	6.83031e-06	0.552163	0.333	0.226	0.104948	IDO1/CD274 spots	TM2D2
EIF4E2	6.83586e-06	0.395318	0.613	0.498	0.105033	IDO1/CD274 spots	EIF4E2
LRMDA	6.83638e-06	0.59417	0.308	0.207	0.105041	IDO1/CD274 spots	LRMDA
SERTAD1	6.89129e-06	0.616967	0.308	0.208	0.105885	IDO1/CD274 spots	SERTAD1
ADAMTS2	6.89596e-06	0.316901	0.746	0.66	0.105956	IDO1/CD274 spots	ADAMTS2
ZFYVE27	6.93141e-06	0.489651	0.342	0.231	0.106501	IDO1/CD274 spots	ZFYVE27
RABGGTA	6.99279e-06	0.456636	0.384	0.267	0.107444	IDO1/CD274 spots	RABGGTA
ENTPD7	7.02114e-06	0.475898	0.369	0.258	0.10788	IDO1/CD274 spots	ENTPD7
TMED5	7.08338e-06	0.414379	0.547	0.423	0.108836	IDO1/CD274 spots	TMED5
UBR5	7.11387e-06	0.343332	0.554	0.417	0.109305	IDO1/CD274 spots	UBR5
PHF23	7.23201e-06	0.473198	0.387	0.271	0.11112	IDO1/CD274 spots	PHF23
NSF	7.23401e-06	0.389482	0.542	0.423	0.111151	IDO1/CD274 spots	NSF
STX4	7.24524e-06	0.371148	0.665	0.558	0.111323	IDO1/CD274 spots	STX4
KRT6B	7.25069e-06	-0.304607	0.47	0.602	0.111407	IDO1/CD274 spots	KRT6B
ERICH1	7.31109e-06	0.506679	0.443	0.333	0.112335	IDO1/CD274 spots	ERICH1
PSMB9	7.38132e-06	0.295432	0.786	0.678	0.113414	IDO1/CD274 spots	PSMB9
BLOC1S1	7.39283e-06	0.450879	0.441	0.328	0.113591	IDO1/CD274 spots	BLOC1S1
GTF3C6	7.39857e-06	0.314884	0.709	0.598	0.113679	IDO1/CD274 spots	GTF3C6
UBN1	7.40143e-06	0.409958	0.436	0.314	0.113723	IDO1/CD274 spots	UBN1
SGPP1	7.4245e-06	0.481915	0.421	0.311	0.114078	IDO1/CD274 spots	SGPP1
MYCL	7.43092e-06	0.891088	0.143	0.074	0.114176	IDO1/CD274 spots	MYCL
NSD1	7.46518e-06	0.330644	0.606	0.462	0.114703	IDO1/CD274 spots	NSD1
SOAT1	7.48472e-06	0.395066	0.446	0.328	0.115003	IDO1/CD274 spots	SOAT1
PRPF4	7.60477e-06	0.664615	0.224	0.135	0.116847	IDO1/CD274 spots	PRPF4
CD151	7.64793e-06	0.357519	0.564	0.428	0.11751	IDO1/CD274 spots	CD151
ST3GAL5	7.8809e-06	0.349885	0.49	0.358	0.12109	IDO1/CD274 spots	ST3GAL5
DENND1C	7.94392e-06	0.453201	0.429	0.31	0.122058	IDO1/CD274 spots	DENND1C
DAZAP2	7.98436e-06	0.420992	0.493	0.377	0.12268	IDO1/CD274 spots	DAZAP2
IDH3A	8.14097e-06	0.494016	0.345	0.235	0.125086	IDO1/CD274 spots	IDH3A
HNRNPUL1	8.14445e-06	0.176515	0.973	0.957	0.125139	IDO1/CD274 spots	HNRNPUL1
PKIG	8.26852e-06	0.414824	0.446	0.325	0.127046	IDO1/CD274 spots	PKIG
PSMB6	8.27795e-06	0.33539	0.589	0.452	0.127191	IDO1/CD274 spots	PSMB6
ZDHHC12	8.39601e-06	0.550597	0.367	0.261	0.129005	IDO1/CD274 spots	ZDHHC12
SDC3	8.51083e-06	-0.550578	0.466	0.555	0.130769	IDO1/CD274 spots	SDC3
MX1	8.51503e-06	0.435473	0.502	0.378	0.130833	IDO1/CD274 spots	MX1
MED25	8.54059e-06	0.386247	0.557	0.44	0.131226	IDO1/CD274 spots	MED25
PACSIN2	8.57274e-06	0.354882	0.5	0.368	0.13172	IDO1/CD274 spots	PACSIN2
DECR1	8.58573e-06	0.403122	0.53	0.408	0.13192	IDO1/CD274 spots	DECR1
SEC11C	8.62148e-06	-0.445955	0.584	0.639	0.132469	IDO1/CD274 spots	SEC11C
RIPK2	8.6835e-06	0.70442	0.219	0.133	0.133422	IDO1/CD274 spots	RIPK2
CNRIP1	8.70027e-06	0.949183	0.14	0.073	0.13368	IDO1/CD274 spots	CNRIP1
XPNPEP1	8.89769e-06	0.437892	0.463	0.342	0.136713	IDO1/CD274 spots	XPNPEP1
AKT1	9.06241e-06	0.30121	0.591	0.447	0.139244	IDO1/CD274 spots	AKT1
BCL2L1	9.09942e-06	0.342246	0.67	0.554	0.139813	IDO1/CD274 spots	BCL2L1
LZTS2	9.13181e-06	0.576559	0.288	0.189	0.14031	IDO1/CD274 spots	LZTS2
C5AR2	9.18389e-06	0.794505	0.163	0.089	0.14111	IDO1/CD274 spots	C5AR2
HMGXB3	9.19541e-06	0.424409	0.426	0.309	0.141287	IDO1/CD274 spots	HMGXB3
PIM1	9.21872e-06	0.427723	0.53	0.422	0.141646	IDO1/CD274 spots	PIM1
TSEN54	9.25693e-06	0.476679	0.335	0.226	0.142233	IDO1/CD274 spots	TSEN54
ATG3	9.2782e-06	0.50061	0.382	0.271	0.142559	IDO1/CD274 spots	ATG3
GGA1	9.33171e-06	0.444893	0.392	0.276	0.143382	IDO1/CD274 spots	GGA1
DST	9.39869e-06	-0.649101	0.36	0.461	0.144411	IDO1/CD274 spots	DST
SAMHD1	9.43233e-06	0.271663	0.766	0.683	0.144928	IDO1/CD274 spots	SAMHD1
HLA-F	9.57434e-06	0.172276	0.995	0.98	0.14711	IDO1/CD274 spots	HLA-F
TRIM38	9.6423e-06	0.330923	0.618	0.482	0.148154	IDO1/CD274 spots	TRIM38
BST2	9.68941e-06	0.225937	0.921	0.903	0.148878	IDO1/CD274 spots	BST2
CEBPZ	9.70822e-06	0.398465	0.493	0.369	0.149167	IDO1/CD274 spots	CEBPZ
FGL2	9.82778e-06	0.220389	0.847	0.796	0.151004	IDO1/CD274 spots	FGL2
ANO6	9.95326e-06	0.442532	0.456	0.341	0.152932	IDO1/CD274 spots	ANO6
PSMD7	1.00121e-05	0.418508	0.468	0.35	0.153837	IDO1/CD274 spots	PSMD7
SP100	1.01011e-05	0.352777	0.483	0.353	0.155203	IDO1/CD274 spots	SP100
GPX3	1.0252e-05	0.345605	0.505	0.383	0.157522	IDO1/CD274 spots	GPX3
CFAP69	1.0311e-05	0.973476	0.14	0.074	0.158428	IDO1/CD274 spots	CFAP69
BCL2L14	1.03456e-05	1.13915	0.113	0.055	0.15896	IDO1/CD274 spots	BCL2L14
FCGRT	1.04338e-05	0.162407	0.953	0.916	0.160316	IDO1/CD274 spots	FCGRT
EP300	1.05494e-05	0.326357	0.562	0.429	0.162092	IDO1/CD274 spots	EP300
FBXL15	1.06508e-05	0.507541	0.318	0.213	0.163649	IDO1/CD274 spots	FBXL15
RBMS2	1.06871e-05	0.440784	0.337	0.227	0.164207	IDO1/CD274 spots	RBMS2
NRN1	1.06921e-05	0.652283	0.239	0.149	0.164284	IDO1/CD274 spots	NRN1
NRXN2	1.08151e-05	0.955442	0.123	0.061	0.166173	IDO1/CD274 spots	NRXN2
PLPP1	1.1039e-05	-0.8656	0.207	0.304	0.169614	IDO1/CD274 spots	PLPP1
A4GALT	1.1204e-05	0.403494	0.421	0.298	0.172149	IDO1/CD274 spots	A4GALT
DNAJA4	1.12152e-05	0.535455	0.3	0.2	0.172322	IDO1/CD274 spots	DNAJA4
PDGFB	1.12291e-05	0.580752	0.288	0.19	0.172534	IDO1/CD274 spots	PDGFB
EMILIN1	1.12301e-05	0.358062	0.549	0.422	0.172551	IDO1/CD274 spots	EMILIN1
CYGB	1.15458e-05	0.745649	0.192	0.112	0.177401	IDO1/CD274 spots	CYGB
IMP4	1.17395e-05	0.441621	0.429	0.315	0.180378	IDO1/CD274 spots	IMP4
KDM1B	1.18606e-05	0.516521	0.31	0.208	0.182238	IDO1/CD274 spots	KDM1B
CYCS	1.19262e-05	0.336172	0.645	0.528	0.183246	IDO1/CD274 spots	CYCS
TNFAIP3	1.20931e-05	0.46025	0.485	0.372	0.18581	IDO1/CD274 spots	TNFAIP3
GCC2	1.21035e-05	0.520852	0.305	0.203	0.18597	IDO1/CD274 spots	GCC2
TMEM255B	1.2226e-05	0.675861	0.217	0.131	0.187852	IDO1/CD274 spots	TMEM255B
S1PR3	1.22364e-05	0.84441	0.197	0.117	0.188013	IDO1/CD274 spots	S1PR3
CHN1	1.25585e-05	0.56023	0.283	0.185	0.192962	IDO1/CD274 spots	CHN1
NANOS1	1.257e-05	0.769713	0.172	0.097	0.193138	IDO1/CD274 spots	NANOS1
NADK	1.25812e-05	0.401753	0.451	0.328	0.19331	IDO1/CD274 spots	NADK
ARL8A	1.27222e-05	0.404236	0.404	0.285	0.195477	IDO1/CD274 spots	ARL8A
PSME3	1.27864e-05	0.44606	0.323	0.215	0.196462	IDO1/CD274 spots	PSME3
SYNGR2	1.29195e-05	0.229424	0.8	0.696	0.198508	IDO1/CD274 spots	SYNGR2
LCP2	1.30007e-05	0.338225	0.606	0.488	0.199756	IDO1/CD274 spots	LCP2
PHC1	1.30501e-05	0.509776	0.337	0.232	0.200515	IDO1/CD274 spots	PHC1
PPP2R5E	1.30771e-05	0.515938	0.401	0.298	0.200929	IDO1/CD274 spots	PPP2R5E
VDAC3	1.31459e-05	0.299035	0.724	0.608	0.201987	IDO1/CD274 spots	VDAC3
CD33	1.32151e-05	0.680061	0.2	0.118	0.203051	IDO1/CD274 spots	CD33
TNFRSF10A	1.33472e-05	0.666401	0.222	0.136	0.205079	IDO1/CD274 spots	TNFRSF10A
CLDN7	1.34642e-05	0.761016	0.148	0.079	0.206878	IDO1/CD274 spots	CLDN7
SIGLEC7	1.34709e-05	0.849647	0.143	0.076	0.20698	IDO1/CD274 spots	SIGLEC7
USP42	1.36556e-05	0.481994	0.357	0.249	0.209819	IDO1/CD274 spots	USP42
DRAP1	1.37202e-05	0.201382	0.874	0.788	0.210811	IDO1/CD274 spots	DRAP1
DENND10	1.39378e-05	0.385141	0.49	0.37	0.214154	IDO1/CD274 spots	DENND10
ABHD16A	1.39562e-05	0.453718	0.431	0.32	0.214436	IDO1/CD274 spots	ABHD16A
SETD3	1.39979e-05	0.435527	0.507	0.393	0.215078	IDO1/CD274 spots	SETD3
IK	1.4079e-05	0.326212	0.611	0.485	0.216324	IDO1/CD274 spots	IK
CD81	1.41574e-05	0.154982	0.98	0.973	0.217528	IDO1/CD274 spots	CD81
IGLV6-57	1.42515e-05	-0.303097	0.347	0.48	0.218974	IDO1/CD274 spots	IGLV6-57
CLCF1	1.42638e-05	0.700561	0.187	0.109	0.219163	IDO1/CD274 spots	CLCF1
C1orf54	1.43289e-05	0.549029	0.318	0.216	0.220163	IDO1/CD274 spots	C1orf54
IQSEC1	1.43627e-05	0.371491	0.478	0.353	0.220682	IDO1/CD274 spots	IQSEC1
PPARGC1B	1.4558e-05	0.648285	0.236	0.149	0.223683	IDO1/CD274 spots	PPARGC1B
GLMP	1.46584e-05	0.408137	0.357	0.246	0.225227	IDO1/CD274 spots	GLMP
SSC5D	1.46717e-05	-1.4028	0.067	0.144	0.225431	IDO1/CD274 spots	SSC5D
NFATC2	1.47355e-05	0.301931	0.537	0.407	0.226411	IDO1/CD274 spots	NFATC2
AGO2	1.47393e-05	0.363526	0.512	0.39	0.226469	IDO1/CD274 spots	AGO2
FAM124A	1.50707e-05	0.956407	0.14	0.075	0.231562	IDO1/CD274 spots	FAM124A
APLP2	1.52447e-05	0.328329	0.773	0.69	0.234235	IDO1/CD274 spots	APLP2
UTP3	1.52546e-05	0.351181	0.461	0.335	0.234387	IDO1/CD274 spots	UTP3
FLOT2	1.53108e-05	0.272775	0.754	0.648	0.235251	IDO1/CD274 spots	FLOT2
ETHE1	1.53698e-05	0.317822	0.584	0.45	0.236158	IDO1/CD274 spots	ETHE1
LPCAT2	1.53884e-05	0.535587	0.268	0.173	0.236442	IDO1/CD274 spots	LPCAT2
PPP1R9B	1.54068e-05	0.258584	0.833	0.787	0.236726	IDO1/CD274 spots	PPP1R9B
ATP6V1H	1.54392e-05	0.380514	0.424	0.306	0.237223	IDO1/CD274 spots	ATP6V1H
VPS8	1.54547e-05	0.429778	0.485	0.37	0.237462	IDO1/CD274 spots	VPS8
LSM1	1.56032e-05	0.324637	0.564	0.436	0.239743	IDO1/CD274 spots	LSM1
PLXNA1	1.58999e-05	0.428727	0.475	0.365	0.244303	IDO1/CD274 spots	PLXNA1
PMF1	1.59283e-05	0.424837	0.433	0.319	0.244739	IDO1/CD274 spots	PMF1
CTNNB1	1.61693e-05	0.238787	0.82	0.756	0.248441	IDO1/CD274 spots	CTNNB1
TASOR2	1.62526e-05	0.444358	0.362	0.252	0.249721	IDO1/CD274 spots	TASOR2
CDC42BPB	1.62982e-05	0.397282	0.505	0.388	0.250421	IDO1/CD274 spots	CDC42BPB
ANTXR2	1.63558e-05	0.378943	0.498	0.378	0.251307	IDO1/CD274 spots	ANTXR2
ABCC3	1.65408e-05	0.531793	0.352	0.251	0.25415	IDO1/CD274 spots	ABCC3
CA11	1.65537e-05	0.638784	0.214	0.13	0.254347	IDO1/CD274 spots	CA11
IFITM3	1.65712e-05	0.163838	0.995	0.99	0.254617	IDO1/CD274 spots	IFITM3
SLC4A1AP	1.66274e-05	0.359928	0.468	0.345	0.25548	IDO1/CD274 spots	SLC4A1AP
PTMS	1.69061e-05	0.229045	0.867	0.818	0.259762	IDO1/CD274 spots	PTMS
SUMO3	1.69957e-05	0.276074	0.768	0.678	0.261139	IDO1/CD274 spots	SUMO3
L3MBTL3	1.70254e-05	0.532457	0.271	0.175	0.261596	IDO1/CD274 spots	L3MBTL3
C5orf15	1.70721e-05	0.398829	0.512	0.397	0.262313	IDO1/CD274 spots	C5orf15
ARNT2	1.71663e-05	1.00569	0.111	0.054	0.26376	IDO1/CD274 spots	ARNT2
SEC11A	1.71987e-05	0.28553	0.808	0.734	0.264258	IDO1/CD274 spots	SEC11A
SWAP70	1.74349e-05	0.464997	0.401	0.292	0.267887	IDO1/CD274 spots	SWAP70
LMBR1	1.75322e-05	0.648285	0.234	0.147	0.269383	IDO1/CD274 spots	LMBR1
FBXW5	1.7557e-05	0.295814	0.64	0.515	0.269764	IDO1/CD274 spots	FBXW5
ERCC5	1.76525e-05	0.328861	0.512	0.38	0.271231	IDO1/CD274 spots	ERCC5
PTBP3	1.76768e-05	0.315534	0.665	0.556	0.271605	IDO1/CD274 spots	PTBP3
HSPA8	1.78286e-05	0.133271	1	1	0.273936	IDO1/CD274 spots	HSPA8
SNRPB	1.78398e-05	0.494552	0.352	0.248	0.274109	IDO1/CD274 spots	SNRPB
IBTK	1.78834e-05	0.297178	0.601	0.466	0.274779	IDO1/CD274 spots	IBTK
GLRX5	1.80369e-05	0.400548	0.512	0.401	0.277136	IDO1/CD274 spots	GLRX5
SUN2	1.81399e-05	0.186459	0.862	0.718	0.27872	IDO1/CD274 spots	SUN2
SNAI2	1.8239e-05	0.533594	0.335	0.235	0.280243	IDO1/CD274 spots	SNAI2
ZDHHC4	1.82717e-05	0.491849	0.401	0.292	0.280745	IDO1/CD274 spots	ZDHHC4
ITGB3	1.84209e-05	0.755335	0.222	0.137	0.283037	IDO1/CD274 spots	ITGB3
TSPAN2	1.84425e-05	0.832032	0.167	0.095	0.28337	IDO1/CD274 spots	TSPAN2
ABCA1	1.89745e-05	0.381177	0.574	0.456	0.291543	IDO1/CD274 spots	ABCA1
KLF9	1.90269e-05	0.453664	0.389	0.278	0.292348	IDO1/CD274 spots	KLF9
APOL6	1.91028e-05	0.27845	0.732	0.613	0.293515	IDO1/CD274 spots	APOL6
OPTN	1.91726e-05	0.286225	0.741	0.638	0.294586	IDO1/CD274 spots	OPTN
KCNJ15	1.92685e-05	0.924415	0.128	0.066	0.296061	IDO1/CD274 spots	KCNJ15
CIITA	1.93681e-05	0.204094	0.961	0.924	0.29759	IDO1/CD274 spots	CIITA
GFPT2	1.94468e-05	0.708686	0.204	0.124	0.2988	IDO1/CD274 spots	GFPT2
HCLS1	1.94754e-05	0.277579	0.7	0.589	0.29924	IDO1/CD274 spots	HCLS1
DDRGK1	1.99938e-05	0.33963	0.584	0.465	0.307205	IDO1/CD274 spots	DDRGK1
GIMAP8	2.06072e-05	0.432929	0.441	0.328	0.31663	IDO1/CD274 spots	GIMAP8
SKAP2	2.06453e-05	0.476873	0.33	0.228	0.317215	IDO1/CD274 spots	SKAP2
MS4A7	2.06646e-05	0.3038	0.527	0.396	0.317512	IDO1/CD274 spots	MS4A7
VPS53	2.08124e-05	0.335254	0.539	0.412	0.319783	IDO1/CD274 spots	VPS53
MFF	2.08226e-05	0.2968	0.608	0.482	0.319939	IDO1/CD274 spots	MFF
C11orf58	2.10331e-05	0.323246	0.557	0.43	0.323174	IDO1/CD274 spots	C11orf58
REEP5	2.13079e-05	0.282547	0.808	0.715	0.327397	IDO1/CD274 spots	REEP5
UGP2	2.13356e-05	0.416813	0.495	0.378	0.327821	IDO1/CD274 spots	UGP2
KIF1BP	2.14627e-05	0.691984	0.177	0.102	0.329774	IDO1/CD274 spots	KIF1BP
MCMBP	2.17489e-05	0.416668	0.47	0.358	0.334171	IDO1/CD274 spots	MCMBP
SPRED1	2.17504e-05	0.459272	0.369	0.262	0.334194	IDO1/CD274 spots	SPRED1
KRT15	2.19522e-05	-2.03401	0.076	0.156	0.337295	IDO1/CD274 spots	KRT15
ORC5	2.19781e-05	0.474816	0.293	0.194	0.337694	IDO1/CD274 spots	ORC5
IL21R	2.21168e-05	0.298272	0.507	0.374	0.339824	IDO1/CD274 spots	IL21R
ARL17A	2.22744e-05	0.448482	0.36	0.252	0.342245	IDO1/CD274 spots	ARL17A
DEK	2.22802e-05	0.221527	0.914	0.859	0.342336	IDO1/CD274 spots	DEK
ZMIZ2	2.24056e-05	0.263508	0.714	0.597	0.344263	IDO1/CD274 spots	ZMIZ2
SKIL	2.24598e-05	0.323101	0.571	0.448	0.345095	IDO1/CD274 spots	SKIL
VSIR	2.27779e-05	0.328076	0.599	0.469	0.349982	IDO1/CD274 spots	VSIR
IGHV1-46	2.29097e-05	-0.747448	0.16	0.259	0.352007	IDO1/CD274 spots	IGHV1-46
PMP22	2.29505e-05	0.427234	0.5	0.383	0.352635	IDO1/CD274 spots	PMP22
ITGAX	2.29645e-05	0.311999	0.852	0.79	0.352849	IDO1/CD274 spots	ITGAX
LMNB2	2.30007e-05	0.458917	0.377	0.269	0.353405	IDO1/CD274 spots	LMNB2
NEK4	2.30447e-05	0.592872	0.286	0.193	0.354082	IDO1/CD274 spots	NEK4
HLA-C	2.30792e-05	-1.30757	0.187	0.277	0.354612	IDO1/CD274 spots	HLA-C
GIMAP5	2.30865e-05	0.291776	0.682	0.595	0.354724	IDO1/CD274 spots	GIMAP5
EIF4A3	2.31078e-05	0.397135	0.456	0.335	0.355051	IDO1/CD274 spots	EIF4A3
DROSHA	2.33571e-05	0.43152	0.421	0.308	0.358882	IDO1/CD274 spots	DROSHA
MNDA	2.35728e-05	0.53087	0.377	0.277	0.362195	IDO1/CD274 spots	MNDA
FBXO6	2.3598e-05	0.744726	0.209	0.13	0.362584	IDO1/CD274 spots	FBXO6
TBC1D2B	2.37421e-05	0.264879	0.685	0.558	0.364797	IDO1/CD274 spots	TBC1D2B
PHF11	2.38466e-05	0.423769	0.436	0.329	0.366403	IDO1/CD274 spots	PHF11
F5	2.40938e-05	0.881397	0.158	0.089	0.370202	IDO1/CD274 spots	F5
RGS3	2.42169e-05	0.441418	0.461	0.348	0.372093	IDO1/CD274 spots	RGS3
PSMD10	2.42878e-05	0.371886	0.448	0.332	0.373182	IDO1/CD274 spots	PSMD10
MEPCE	2.43963e-05	0.352398	0.495	0.373	0.374849	IDO1/CD274 spots	MEPCE
PAFAH2	2.45263e-05	0.610906	0.224	0.14	0.376846	IDO1/CD274 spots	PAFAH2
RENBP	2.45544e-05	0.418167	0.438	0.33	0.377278	IDO1/CD274 spots	RENBP
CDIP1	2.47888e-05	0.443843	0.36	0.252	0.38088	IDO1/CD274 spots	CDIP1
MKKS	2.51737e-05	0.572113	0.251	0.162	0.386793	IDO1/CD274 spots	MKKS
HDAC4	2.53025e-05	0.555097	0.268	0.176	0.388773	IDO1/CD274 spots	HDAC4
ABCC1	2.53379e-05	0.291591	0.623	0.499	0.389317	IDO1/CD274 spots	ABCC1
EFTUD2	2.55653e-05	0.348288	0.576	0.463	0.392811	IDO1/CD274 spots	EFTUD2
OGT	2.57177e-05	-0.389047	0.584	0.667	0.395152	IDO1/CD274 spots	OGT
SGSH	2.58723e-05	0.374707	0.424	0.309	0.397528	IDO1/CD274 spots	SGSH
POR	2.60757e-05	0.331959	0.512	0.39	0.400653	IDO1/CD274 spots	POR
SGTA	2.60894e-05	0.417112	0.335	0.229	0.400863	IDO1/CD274 spots	SGTA
KMO	2.63732e-05	0.802445	0.185	0.11	0.405225	IDO1/CD274 spots	KMO
INSIG2	2.6626e-05	0.707814	0.2	0.121	0.409109	IDO1/CD274 spots	INSIG2
GAB3	2.67279e-05	0.414689	0.369	0.261	0.410674	IDO1/CD274 spots	GAB3
PHF8	2.67458e-05	0.659576	0.229	0.145	0.410949	IDO1/CD274 spots	PHF8
RNF40	2.68211e-05	0.380687	0.451	0.334	0.412105	IDO1/CD274 spots	RNF40
IRF2	2.69129e-05	0.345084	0.525	0.402	0.413516	IDO1/CD274 spots	IRF2
TLNRD1	2.737e-05	0.510626	0.394	0.292	0.420541	IDO1/CD274 spots	TLNRD1
METRNL	2.74167e-05	0.241404	0.808	0.728	0.421257	IDO1/CD274 spots	METRNL
PRG4	2.74206e-05	-1.35243	0.039	0.106	0.421317	IDO1/CD274 spots	PRG4
FMNL3	2.74831e-05	0.295532	0.52	0.387	0.422278	IDO1/CD274 spots	FMNL3
SLC12A7	2.76016e-05	0.358467	0.498	0.376	0.424098	IDO1/CD274 spots	SLC12A7
GNB1	2.791e-05	0.163308	0.961	0.945	0.428836	IDO1/CD274 spots	GNB1
UBE2E1	2.80302e-05	0.370712	0.51	0.393	0.430685	IDO1/CD274 spots	UBE2E1
SYK	2.82161e-05	0.300034	0.576	0.442	0.43354	IDO1/CD274 spots	SYK
CST6	2.84054e-05	-2.3602	0.037	0.102	0.436449	IDO1/CD274 spots	CST6
PTPN22	2.84194e-05	0.413042	0.377	0.267	0.436664	IDO1/CD274 spots	PTPN22
TAB2	2.92825e-05	0.367755	0.505	0.385	0.449926	IDO1/CD274 spots	TAB2
IGFBP6	2.94604e-05	-1.3528	0.076	0.153	0.452659	IDO1/CD274 spots	IGFBP6
LSS	2.95372e-05	0.329047	0.52	0.401	0.453839	IDO1/CD274 spots	LSS
SDE2	2.96742e-05	0.451098	0.379	0.273	0.455944	IDO1/CD274 spots	SDE2
TSR3	2.99201e-05	0.438121	0.384	0.279	0.459722	IDO1/CD274 spots	TSR3
MPEG1	3.01381e-05	0.250669	0.916	0.887	0.463073	IDO1/CD274 spots	MPEG1
SNF8	3.01654e-05	0.379319	0.47	0.357	0.463492	IDO1/CD274 spots	SNF8
SLC26A11	3.05182e-05	0.436084	0.357	0.252	0.468912	IDO1/CD274 spots	SLC26A11
GZMA	3.05193e-05	0.342631	0.562	0.441	0.468929	IDO1/CD274 spots	GZMA
CCDC189	3.06987e-05	1.01572	0.116	0.059	0.471685	IDO1/CD274 spots	CCDC189
TPM1	3.09623e-05	0.357706	0.468	0.357	0.475736	IDO1/CD274 spots	TPM1
TRADD	3.12263e-05	0.369583	0.51	0.393	0.479793	IDO1/CD274 spots	TRADD
ZC3H12C	3.14187e-05	0.547527	0.281	0.188	0.482748	IDO1/CD274 spots	ZC3H12C
SPG21	3.14384e-05	0.230398	0.734	0.61	0.483051	IDO1/CD274 spots	SPG21
STX3	3.16055e-05	0.454509	0.328	0.225	0.485618	IDO1/CD274 spots	STX3
CCR5	3.17124e-05	0.670177	0.229	0.146	0.487261	IDO1/CD274 spots	CCR5
RGP1	3.17488e-05	0.487633	0.298	0.201	0.48782	IDO1/CD274 spots	RGP1
ZBED4	3.17868e-05	0.497524	0.323	0.223	0.488404	IDO1/CD274 spots	ZBED4
FLII	3.19822e-05	0.229126	0.919	0.882	0.491407	IDO1/CD274 spots	FLII
TAP2	3.22896e-05	0.178972	0.931	0.862	0.49613	IDO1/CD274 spots	TAP2
CLEC10A	3.23844e-05	0.488504	0.534	0.435	0.497586	IDO1/CD274 spots	CLEC10A
PRELID3B	3.2388e-05	0.241114	0.732	0.599	0.497642	IDO1/CD274 spots	PRELID3B
KDELR2	3.25671e-05	-0.322398	0.732	0.781	0.500393	IDO1/CD274 spots	KDELR2
TTYH3	3.25718e-05	0.290667	0.727	0.622	0.500466	IDO1/CD274 spots	TTYH3
FRG1	3.27592e-05	0.338394	0.507	0.385	0.503344	IDO1/CD274 spots	FRG1
MOB3B	3.28681e-05	0.389522	0.392	0.281	0.505018	IDO1/CD274 spots	MOB3B
PRKG1	3.2909e-05	0.58541	0.236	0.151	0.505647	IDO1/CD274 spots	PRKG1
THAP11	3.3052e-05	0.367551	0.451	0.327	0.507844	IDO1/CD274 spots	THAP11
SMIM12	3.3168e-05	0.438589	0.397	0.289	0.509626	IDO1/CD274 spots	SMIM12
JAML	3.32222e-05	0.374059	0.581	0.473	0.510459	IDO1/CD274 spots	JAML
TMEM86A	3.33242e-05	0.42522	0.369	0.262	0.512027	IDO1/CD274 spots	TMEM86A
ACSL4	3.33948e-05	0.396738	0.443	0.333	0.513111	IDO1/CD274 spots	ACSL4
NCR3LG1	3.34985e-05	0.957606	0.131	0.07	0.514705	IDO1/CD274 spots	NCR3LG1
MCU	3.36204e-05	0.767838	0.16	0.091	0.516578	IDO1/CD274 spots	MCU
SATB1	3.39458e-05	0.472309	0.401	0.295	0.521577	IDO1/CD274 spots	SATB1
EIF4EBP3	3.43699e-05	0.390943	0.431	0.315	0.528094	IDO1/CD274 spots	EIF4EBP3
ZFAND3	3.44865e-05	0.410958	0.424	0.313	0.529885	IDO1/CD274 spots	ZFAND3
LRRC8C	3.44997e-05	0.524347	0.239	0.152	0.530088	IDO1/CD274 spots	LRRC8C
HDDC3	3.46414e-05	0.543544	0.234	0.148	0.532265	IDO1/CD274 spots	HDDC3
CBLB	3.46438e-05	0.37066	0.562	0.447	0.532302	IDO1/CD274 spots	CBLB
MRC1	3.47608e-05	0.531781	0.362	0.262	0.534099	IDO1/CD274 spots	MRC1
NFKBIZ	3.48008e-05	0.401272	0.414	0.303	0.534714	IDO1/CD274 spots	NFKBIZ
TNFSF13	3.54787e-05	0.309079	0.522	0.394	0.545129	IDO1/CD274 spots	TNFSF13
MVB12B	3.58115e-05	0.525819	0.293	0.199	0.550243	IDO1/CD274 spots	MVB12B
TMEM165	3.6126e-05	0.291067	0.64	0.519	0.555076	IDO1/CD274 spots	TMEM165
MIER1	3.63878e-05	0.259778	0.606	0.47	0.559099	IDO1/CD274 spots	MIER1
PKNOX1	3.64273e-05	0.654768	0.204	0.126	0.559706	IDO1/CD274 spots	PKNOX1
RAB10	3.67369e-05	0.289805	0.562	0.437	0.564463	IDO1/CD274 spots	RAB10
USP3	3.6801e-05	0.337197	0.52	0.403	0.565447	IDO1/CD274 spots	USP3
MID1IP1	3.70179e-05	0.542819	0.261	0.17	0.568779	IDO1/CD274 spots	MID1IP1
CEMIP2	3.73814e-05	0.490626	0.315	0.218	0.574365	IDO1/CD274 spots	CEMIP2
TNK2	3.75589e-05	0.245353	0.584	0.445	0.577093	IDO1/CD274 spots	TNK2
LONP1	3.77098e-05	0.443855	0.379	0.277	0.579411	IDO1/CD274 spots	LONP1
PFKP	3.78437e-05	0.300676	0.633	0.516	0.581469	IDO1/CD274 spots	PFKP
RNF6	3.81879e-05	0.667533	0.18	0.106	0.586757	IDO1/CD274 spots	RNF6
ADSL	3.82971e-05	0.346828	0.468	0.351	0.588435	IDO1/CD274 spots	ADSL
QKI	3.86351e-05	0.226343	0.914	0.874	0.593629	IDO1/CD274 spots	QKI
GTPBP1	3.86683e-05	0.281658	0.695	0.578	0.594139	IDO1/CD274 spots	GTPBP1
PSMD14	3.87581e-05	0.435969	0.392	0.287	0.595518	IDO1/CD274 spots	PSMD14
PRXL2B	3.92438e-05	0.405398	0.446	0.331	0.602981	IDO1/CD274 spots	PRXL2B
NDST2	3.92779e-05	0.29899	0.532	0.404	0.603504	IDO1/CD274 spots	NDST2
NTRK2	3.9838e-05	-1.48678	0.062	0.132	0.612111	IDO1/CD274 spots	NTRK2
CCDC84	4.03823e-05	0.498782	0.308	0.212	0.620473	IDO1/CD274 spots	CCDC84
LIMD1	4.05955e-05	0.361546	0.451	0.335	0.623749	IDO1/CD274 spots	LIMD1
SHFL	4.06502e-05	0.350028	0.5	0.383	0.62459	IDO1/CD274 spots	SHFL
LCOR	4.07483e-05	0.340201	0.49	0.375	0.626097	IDO1/CD274 spots	LCOR
C3orf62	4.09963e-05	0.651283	0.224	0.143	0.629909	IDO1/CD274 spots	C3orf62
P2RY6	4.10861e-05	0.633208	0.256	0.171	0.631289	IDO1/CD274 spots	P2RY6
PIK3CB	4.10895e-05	0.429738	0.419	0.314	0.63134	IDO1/CD274 spots	PIK3CB
SH3BGRL3	4.11077e-05	0.184584	0.943	0.893	0.631619	IDO1/CD274 spots	SH3BGRL3
ENOX2	4.13468e-05	0.674363	0.182	0.108	0.635293	IDO1/CD274 spots	ENOX2
BBC3	4.16188e-05	0.560263	0.229	0.145	0.639473	IDO1/CD274 spots	BBC3
ARMH3	4.17959e-05	0.327791	0.544	0.42	0.642194	IDO1/CD274 spots	ARMH3
MBP	4.19325e-05	0.395461	0.488	0.377	0.644294	IDO1/CD274 spots	MBP
HLX	4.19919e-05	0.7029	0.202	0.125	0.645206	IDO1/CD274 spots	HLX
ARHGAP26	4.23715e-05	0.384021	0.458	0.346	0.651038	IDO1/CD274 spots	ARHGAP26
SMIM4	4.29538e-05	0.342762	0.547	0.438	0.659985	IDO1/CD274 spots	SMIM4
KLF6	4.33348e-05	0.246515	0.771	0.655	0.66584	IDO1/CD274 spots	KLF6
CD53	4.36509e-05	0.215017	0.914	0.854	0.670695	IDO1/CD274 spots	CD53
ZFP1	4.37898e-05	0.804084	0.155	0.088	0.67283	IDO1/CD274 spots	ZFP1
TMEM87B	4.40248e-05	0.36497	0.478	0.359	0.676441	IDO1/CD274 spots	TMEM87B
COX5A	4.42389e-05	0.182393	0.909	0.871	0.679731	IDO1/CD274 spots	COX5A
ZNF362	4.42961e-05	0.481915	0.33	0.234	0.68061	IDO1/CD274 spots	ZNF362
WHRN	4.44205e-05	0.911486	0.123	0.065	0.682521	IDO1/CD274 spots	WHRN
ZNF317	4.49768e-05	0.455468	0.357	0.256	0.691069	IDO1/CD274 spots	ZNF317
PGK1	4.51629e-05	0.263619	0.707	0.584	0.693928	IDO1/CD274 spots	PGK1
SLC49A4	4.52972e-05	0.558106	0.264	0.175	0.695991	IDO1/CD274 spots	SLC49A4
SH3BP2	4.56873e-05	0.329104	0.626	0.506	0.701986	IDO1/CD274 spots	SH3BP2
G6PD	4.57779e-05	0.477786	0.416	0.316	0.703377	IDO1/CD274 spots	G6PD
NDUFS6	4.59458e-05	0.229283	0.825	0.746	0.705958	IDO1/CD274 spots	NDUFS6
DUSP16	4.59603e-05	0.536725	0.313	0.219	0.706179	IDO1/CD274 spots	DUSP16
SMAD7	4.59931e-05	0.510942	0.325	0.228	0.706684	IDO1/CD274 spots	SMAD7
GRPEL1	4.61397e-05	0.52647	0.345	0.25	0.708936	IDO1/CD274 spots	GRPEL1
SLC39A13	4.61633e-05	0.330231	0.537	0.411	0.709299	IDO1/CD274 spots	SLC39A13
GSTA4	4.64524e-05	-1.40878	0.042	0.107	0.713742	IDO1/CD274 spots	GSTA4
ANP32E	4.64755e-05	0.268954	0.736	0.604	0.714096	IDO1/CD274 spots	ANP32E
RXRA	4.68518e-05	0.29242	0.633	0.511	0.719877	IDO1/CD274 spots	RXRA
PPID	4.73898e-05	0.555845	0.227	0.144	0.728144	IDO1/CD274 spots	PPID
NANS	4.7714e-05	0.340412	0.493	0.382	0.733125	IDO1/CD274 spots	NANS
PARP12	4.77811e-05	0.338225	0.419	0.303	0.734157	IDO1/CD274 spots	PARP12
EIF4A2	4.79916e-05	-0.240759	0.847	0.893	0.737392	IDO1/CD274 spots	EIF4A2
BANF1	4.8152e-05	0.322405	0.717	0.629	0.739856	IDO1/CD274 spots	BANF1
USP9Y	4.83712e-05	0.946509	0.113	0.058	0.743223	IDO1/CD274 spots	USP9Y
CD84	4.88578e-05	0.313295	0.493	0.368	0.750701	IDO1/CD274 spots	CD84
FAM102B	4.93702e-05	0.528135	0.271	0.181	0.758573	IDO1/CD274 spots	FAM102B
CSNK1D	4.97929e-05	0.28559	0.623	0.516	0.765068	IDO1/CD274 spots	CSNK1D
UBR2	5.05946e-05	0.28945	0.608	0.493	0.777387	IDO1/CD274 spots	UBR2
EEF1G	5.08009e-05	-0.200291	0.98	0.992	0.780556	IDO1/CD274 spots	EEF1G
EAF1	5.10568e-05	0.60186	0.227	0.145	0.784488	IDO1/CD274 spots	EAF1
BCKDK	5.10801e-05	0.385261	0.419	0.312	0.784846	IDO1/CD274 spots	BCKDK
CGAS	5.14414e-05	0.518871	0.291	0.199	0.790397	IDO1/CD274 spots	CGAS
SKI	5.15937e-05	0.358661	0.495	0.376	0.792738	IDO1/CD274 spots	SKI
PLA2G2A	5.16499e-05	-1.19261	0.091	0.169	0.793601	IDO1/CD274 spots	PLA2G2A
IQSEC2	5.26404e-05	0.542876	0.273	0.184	0.80882	IDO1/CD274 spots	IQSEC2
FARSA	5.2686e-05	0.398939	0.414	0.31	0.80952	IDO1/CD274 spots	FARSA
CEBPD	5.33505e-05	0.250841	0.7	0.601	0.819731	IDO1/CD274 spots	CEBPD
CAMSAP2	5.33971e-05	0.717452	0.17	0.1	0.820446	IDO1/CD274 spots	CAMSAP2
SPSB1	5.35439e-05	0.385028	0.347	0.243	0.822702	IDO1/CD274 spots	SPSB1
SLC4A2	5.36126e-05	0.380045	0.475	0.365	0.823758	IDO1/CD274 spots	SLC4A2
ALDH3B1	5.37758e-05	0.495847	0.303	0.208	0.826265	IDO1/CD274 spots	ALDH3B1
GPR137	5.37943e-05	0.430641	0.397	0.294	0.826549	IDO1/CD274 spots	GPR137
SYDE1	5.43985e-05	0.683144	0.182	0.11	0.835833	IDO1/CD274 spots	SYDE1
PRKCQ	5.44414e-05	0.471808	0.323	0.224	0.836492	IDO1/CD274 spots	PRKCQ
BCL7B	5.44838e-05	0.349721	0.399	0.286	0.837143	IDO1/CD274 spots	BCL7B
BIRC2	5.45147e-05	0.288759	0.532	0.405	0.837619	IDO1/CD274 spots	BIRC2
MS4A1	5.46118e-05	-0.736356	0.283	0.376	0.83911	IDO1/CD274 spots	MS4A1
AGAP2	5.47306e-05	0.339867	0.53	0.412	0.840935	IDO1/CD274 spots	AGAP2
NR1H2	5.50696e-05	0.37201	0.478	0.368	0.846145	IDO1/CD274 spots	NR1H2
HCST	5.51295e-05	0.384072	0.51	0.395	0.847064	IDO1/CD274 spots	HCST
TNFRSF1A	5.51354e-05	0.311147	0.594	0.478	0.847155	IDO1/CD274 spots	TNFRSF1A
C9orf64	5.58747e-05	0.663187	0.195	0.119	0.858515	IDO1/CD274 spots	C9orf64
SLC27A3	5.59438e-05	0.52886	0.296	0.204	0.859577	IDO1/CD274 spots	SLC27A3
UXS1	5.61279e-05	0.396822	0.352	0.247	0.862405	IDO1/CD274 spots	UXS1
VAPB	5.69863e-05	0.541739	0.293	0.203	0.875595	IDO1/CD274 spots	VAPB
HYAL2	5.75288e-05	0.554656	0.254	0.167	0.883931	IDO1/CD274 spots	HYAL2
CCDC126	5.76695e-05	0.959136	0.116	0.06	0.886091	IDO1/CD274 spots	CCDC126
ANGEL1	5.79912e-05	0.456055	0.384	0.284	0.891034	IDO1/CD274 spots	ANGEL1
FAM120A	5.80037e-05	0.236099	0.81	0.754	0.891226	IDO1/CD274 spots	FAM120A
SLC11A2	5.80689e-05	0.387321	0.47	0.363	0.892229	IDO1/CD274 spots	SLC11A2
TTC7B	5.9007e-05	0.451098	0.325	0.229	0.906643	IDO1/CD274 spots	TTC7B
NR1D1	5.90106e-05	0.897883	0.113	0.058	0.906698	IDO1/CD274 spots	NR1D1
IFIH1	5.91039e-05	0.393255	0.537	0.427	0.908132	IDO1/CD274 spots	IFIH1
MME	5.95287e-05	0.404699	0.397	0.289	0.914658	IDO1/CD274 spots	MME
NKIRAS2	6.08417e-05	0.417571	0.372	0.269	0.934833	IDO1/CD274 spots	NKIRAS2
SEPSECS	6.12329e-05	0.532662	0.232	0.148	0.940844	IDO1/CD274 spots	SEPSECS
YIF1B	6.14699e-05	0.343844	0.515	0.4	0.944484	IDO1/CD274 spots	YIF1B
ADAM33	6.1504e-05	-1.23898	0.076	0.149	0.945008	IDO1/CD274 spots	ADAM33
JUN	6.15112e-05	0.338882	0.493	0.38	0.945119	IDO1/CD274 spots	JUN
THRAP3	6.16422e-05	0.282307	0.564	0.438	0.947132	IDO1/CD274 spots	THRAP3
C1orf198	6.20225e-05	0.504931	0.362	0.265	0.952976	IDO1/CD274 spots	C1orf198
RRAGD	6.2121e-05	0.531956	0.276	0.187	0.954489	IDO1/CD274 spots	RRAGD
ARHGAP22	6.21914e-05	0.426035	0.369	0.27	0.95557	IDO1/CD274 spots	ARHGAP22
PPP2CB	6.27097e-05	0.263513	0.727	0.621	0.963535	IDO1/CD274 spots	PPP2CB
LIPA	6.28088e-05	-0.52865	0.473	0.544	0.965058	IDO1/CD274 spots	LIPA
STRAP	6.2928e-05	0.278052	0.628	0.516	0.966889	IDO1/CD274 spots	STRAP
ARL4A	6.30841e-05	0.482615	0.32	0.224	0.969287	IDO1/CD274 spots	ARL4A
ANAPC11	6.30865e-05	0.41232	0.374	0.271	0.969323	IDO1/CD274 spots	ANAPC11
ATP5F1E	6.31686e-05	0.122741	0.978	0.984	0.970586	IDO1/CD274 spots	ATP5F1E
ST6GAL1	6.32776e-05	-0.44042	0.488	0.561	0.97226	IDO1/CD274 spots	ST6GAL1
LST1	6.33346e-05	0.316184	0.653	0.547	0.973136	IDO1/CD274 spots	LST1
MFHAS1	6.38099e-05	0.411417	0.441	0.339	0.980439	IDO1/CD274 spots	MFHAS1
PRR5L	6.40005e-05	0.534638	0.256	0.17	0.983367	IDO1/CD274 spots	PRR5L
MGAT4A	6.40315e-05	0.323369	0.517	0.399	0.983844	IDO1/CD274 spots	MGAT4A
RAP2C	6.41459e-05	0.31307	0.397	0.284	0.985601	IDO1/CD274 spots	RAP2C
PTDSS1	6.47395e-05	0.328392	0.515	0.4	0.994723	IDO1/CD274 spots	PTDSS1
PHGDH	6.48312e-05	-1.33174	0.042	0.105	0.996131	IDO1/CD274 spots	PHGDH
COX14	6.50595e-05	0.29692	0.611	0.495	0.999639	IDO1/CD274 spots	COX14
GRB2	6.52528e-05	0.341901	0.596	0.498	1	IDO1/CD274 spots	GRB2
SORL1	6.54163e-05	0.447977	0.384	0.284	1	IDO1/CD274 spots	SORL1
UQCRC1	6.55281e-05	0.331987	0.599	0.481	1	IDO1/CD274 spots	UQCRC1
COMMD5	6.55399e-05	0.406376	0.419	0.313	1	IDO1/CD274 spots	COMMD5
SAMD4A	6.56171e-05	0.509861	0.283	0.193	1	IDO1/CD274 spots	SAMD4A
CREBL2	6.58766e-05	0.305412	0.613	0.512	1	IDO1/CD274 spots	CREBL2
MYADM	6.59337e-05	0.331145	0.493	0.378	1	IDO1/CD274 spots	MYADM
ELK1	6.59407e-05	0.493716	0.328	0.234	1	IDO1/CD274 spots	ELK1
UBE2W	6.59664e-05	0.604322	0.303	0.215	1	IDO1/CD274 spots	UBE2W
VAV1	6.62162e-05	0.260359	0.672	0.571	1	IDO1/CD274 spots	VAV1
TSEN34	6.63243e-05	0.519686	0.278	0.19	1	IDO1/CD274 spots	TSEN34
FDX1	6.76417e-05	0.333443	0.623	0.51	1	IDO1/CD274 spots	FDX1
HSPH1	6.77717e-05	0.354308	0.456	0.342	1	IDO1/CD274 spots	HSPH1
MICOS10	6.80495e-05	0.187352	0.887	0.849	1	IDO1/CD274 spots	MICOS10
CDK18	6.80741e-05	0.551192	0.209	0.131	1	IDO1/CD274 spots	CDK18
SUFU	6.82115e-05	0.507158	0.32	0.228	1	IDO1/CD274 spots	SUFU
UBE2Z	6.90998e-05	0.328053	0.525	0.407	1	IDO1/CD274 spots	UBE2Z
C11orf98	6.95699e-05	0.468683	0.315	0.221	1	IDO1/CD274 spots	C11orf98
MAP2K1	6.95794e-05	0.324345	0.67	0.572	1	IDO1/CD274 spots	MAP2K1
PLD2	6.96672e-05	0.450468	0.33	0.232	1	IDO1/CD274 spots	PLD2
NID2	6.97949e-05	0.967159	0.103	0.052	1	IDO1/CD274 spots	NID2
DHRS9	6.99127e-05	-0.877148	0.2	0.284	1	IDO1/CD274 spots	DHRS9
P2RX1	7.092e-05	-0.732398	0.185	0.273	1	IDO1/CD274 spots	P2RX1
STARD4	7.09781e-05	0.496449	0.271	0.182	1	IDO1/CD274 spots	STARD4
ARL2	7.13409e-05	0.368339	0.414	0.303	1	IDO1/CD274 spots	ARL2
SUPT16H	7.14096e-05	0.305233	0.525	0.408	1	IDO1/CD274 spots	SUPT16H
NFE2L2	7.21985e-05	0.230281	0.783	0.706	1	IDO1/CD274 spots	NFE2L2
MESD	7.23592e-05	0.377297	0.47	0.36	1	IDO1/CD274 spots	MESD
CSNK1G2	7.24826e-05	0.252778	0.833	0.739	1	IDO1/CD274 spots	CSNK1G2
HTATIP2	7.24866e-05	0.447329	0.323	0.226	1	IDO1/CD274 spots	HTATIP2
IL12RB2	7.27804e-05	0.498824	0.298	0.205	1	IDO1/CD274 spots	IL12RB2
VAMP7	7.27879e-05	0.440085	0.323	0.224	1	IDO1/CD274 spots	VAMP7
OCIAD1	7.29892e-05	0.249361	0.697	0.561	1	IDO1/CD274 spots	OCIAD1
KIAA0319L	7.34096e-05	0.464249	0.328	0.231	1	IDO1/CD274 spots	KIAA0319L
SESN2	7.39398e-05	0.55633	0.232	0.15	1	IDO1/CD274 spots	SESN2
SCIMP	7.39662e-05	0.498556	0.283	0.193	1	IDO1/CD274 spots	SCIMP
BTN3A2	7.42505e-05	0.333671	0.576	0.465	1	IDO1/CD274 spots	BTN3A2
SLC8B1	7.4539e-05	0.447977	0.401	0.299	1	IDO1/CD274 spots	SLC8B1
NUP93	7.4671e-05	0.50771	0.303	0.211	1	IDO1/CD274 spots	NUP93
CCNDBP1	7.498e-05	0.355873	0.507	0.4	1	IDO1/CD274 spots	CCNDBP1
TRBV18	7.49862e-05	0.939845	0.111	0.057	1	IDO1/CD274 spots	TRBV18
BSCL2	7.50104e-05	0.287015	0.549	0.427	1	IDO1/CD274 spots	BSCL2
HAS2	7.52643e-05	0.595383	0.177	0.106	1	IDO1/CD274 spots	HAS2
CASS4	7.52755e-05	0.680061	0.195	0.121	1	IDO1/CD274 spots	CASS4
JMJD6	7.55077e-05	0.529263	0.293	0.203	1	IDO1/CD274 spots	JMJD6
NFKBID	7.61896e-05	0.481483	0.355	0.262	1	IDO1/CD274 spots	NFKBID
GUK1	7.62638e-05	0.192524	0.948	0.926	1	IDO1/CD274 spots	GUK1
CD3E	7.64964e-05	0.241282	0.692	0.572	1	IDO1/CD274 spots	CD3E
ZDHHC7	7.66719e-05	0.498175	0.404	0.31	1	IDO1/CD274 spots	ZDHHC7
HDLBP	7.66831e-05	-0.22687	0.914	0.931	1	IDO1/CD274 spots	HDLBP
CLN3	7.72405e-05	0.317426	0.493	0.377	1	IDO1/CD274 spots	CLN3
DDX46	7.7515e-05	0.276064	0.576	0.456	1	IDO1/CD274 spots	DDX46
IFFO1	7.75464e-05	0.382794	0.48	0.372	1	IDO1/CD274 spots	IFFO1
NPC2	7.7555e-05	0.14445	0.973	0.949	1	IDO1/CD274 spots	NPC2
VPS26A	7.92925e-05	0.369451	0.389	0.282	1	IDO1/CD274 spots	VPS26A
BAG3	7.9713e-05	0.459945	0.308	0.214	1	IDO1/CD274 spots	BAG3
IL2RG	7.97868e-05	0.234039	0.746	0.643	1	IDO1/CD274 spots	IL2RG
CRIM1	8.0114e-05	0.313418	0.554	0.441	1	IDO1/CD274 spots	CRIM1
TRAPPC1	8.0175e-05	0.250489	0.626	0.512	1	IDO1/CD274 spots	TRAPPC1
SHOX2	8.01887e-05	0.684039	0.167	0.099	1	IDO1/CD274 spots	SHOX2
PLXND1	8.04835e-05	0.236243	0.86	0.816	1	IDO1/CD274 spots	PLXND1
GPCPD1	8.07212e-05	0.345711	0.741	0.701	1	IDO1/CD274 spots	GPCPD1
SMCR8	8.10327e-05	0.501724	0.288	0.198	1	IDO1/CD274 spots	SMCR8
DESI1	8.20165e-05	0.50455	0.308	0.217	1	IDO1/CD274 spots	DESI1
OSR2	8.20189e-05	-1.39136	0.047	0.11	1	IDO1/CD274 spots	OSR2
UQCC3	8.22835e-05	0.397075	0.367	0.264	1	IDO1/CD274 spots	UQCC3
DNAJB12	8.2609e-05	0.399345	0.362	0.261	1	IDO1/CD274 spots	DNAJB12
ANXA1	8.29594e-05	0.137166	0.865	0.826	1	IDO1/CD274 spots	ANXA1
GRK3	8.37594e-05	0.284616	0.554	0.43	1	IDO1/CD274 spots	GRK3
TMEM167B	8.38809e-05	0.378981	0.436	0.328	1	IDO1/CD274 spots	TMEM167B
PPP4R2	8.42328e-05	0.330813	0.626	0.528	1	IDO1/CD274 spots	PPP4R2
TRAPPC4	8.44629e-05	0.33979	0.498	0.386	1	IDO1/CD274 spots	TRAPPC4
MROH1	8.6032e-05	0.373577	0.438	0.332	1	IDO1/CD274 spots	MROH1
BAZ1A	8.67246e-05	0.340001	0.446	0.336	1	IDO1/CD274 spots	BAZ1A
ERO1A	8.73056e-05	0.296835	0.692	0.598	1	IDO1/CD274 spots	ERO1A
AGPAT1	8.78525e-05	0.374068	0.429	0.322	1	IDO1/CD274 spots	AGPAT1
STIMATE	8.84462e-05	0.320707	0.451	0.335	1	IDO1/CD274 spots	STIMATE
RORA	8.86364e-05	0.349538	0.426	0.318	1	IDO1/CD274 spots	RORA
YDJC	8.8662e-05	0.523904	0.239	0.156	1	IDO1/CD274 spots	YDJC
OAS1	8.95267e-05	0.279601	0.576	0.45	1	IDO1/CD274 spots	OAS1
GALNT15	9.03861e-05	1.02435	0.113	0.06	1	IDO1/CD274 spots	GALNT15
GAA	9.05686e-05	0.304146	0.53	0.409	1	IDO1/CD274 spots	GAA
SEMA4D	9.16259e-05	0.219879	0.746	0.636	1	IDO1/CD274 spots	SEMA4D
YWHAQ	9.18356e-05	0.23667	0.833	0.799	1	IDO1/CD274 spots	YWHAQ
LTA4H	9.22527e-05	0.372429	0.616	0.525	1	IDO1/CD274 spots	LTA4H
BATF	9.24144e-05	0.438178	0.369	0.269	1	IDO1/CD274 spots	BATF
RHBDF2	9.24429e-05	0.318477	0.596	0.495	1	IDO1/CD274 spots	RHBDF2
S1PR2	9.28704e-05	0.430465	0.333	0.237	1	IDO1/CD274 spots	S1PR2
CMTM7	9.29188e-05	0.364788	0.404	0.302	1	IDO1/CD274 spots	CMTM7
CISD2	9.30888e-05	0.404595	0.347	0.247	1	IDO1/CD274 spots	CISD2
RTF2	9.35965e-05	0.340189	0.599	0.5	1	IDO1/CD274 spots	RTF2
ERGIC3	9.3646e-05	-0.255884	0.766	0.811	1	IDO1/CD274 spots	ERGIC3
FAM91A1	9.37061e-05	0.299591	0.584	0.463	1	IDO1/CD274 spots	FAM91A1
GLOD4	9.39375e-05	0.44045	0.298	0.204	1	IDO1/CD274 spots	GLOD4
ANXA11	9.39388e-05	0.182863	0.914	0.878	1	IDO1/CD274 spots	ANXA11
CCDC154	9.48754e-05	0.76851	0.133	0.074	1	IDO1/CD274 spots	CCDC154
TMEM204	9.51239e-05	0.503108	0.308	0.218	1	IDO1/CD274 spots	TMEM204
ATP6AP2	9.5577e-05	0.310189	0.569	0.45	1	IDO1/CD274 spots	ATP6AP2
HMGA1	9.57115e-05	0.219224	0.562	0.43	1	IDO1/CD274 spots	HMGA1
HMGB1	9.58648e-05	-0.23434	0.884	0.904	1	IDO1/CD274 spots	HMGB1
FUT4	9.62004e-05	0.542712	0.234	0.153	1	IDO1/CD274 spots	FUT4
USP32	9.65609e-05	0.367694	0.495	0.394	1	IDO1/CD274 spots	USP32
MAP3K11	9.66861e-05	0.309079	0.613	0.498	1	IDO1/CD274 spots	MAP3K11
ATXN1L	9.69121e-05	0.342588	0.406	0.297	1	IDO1/CD274 spots	ATXN1L
ABL2	9.69509e-05	0.731206	0.16	0.094	1	IDO1/CD274 spots	ABL2
CNP	9.77185e-05	0.350857	0.483	0.373	1	IDO1/CD274 spots	CNP
SUSD6	9.79301e-05	0.345853	0.52	0.413	1	IDO1/CD274 spots	SUSD6
PARVG	9.80543e-05	0.367338	0.567	0.477	1	IDO1/CD274 spots	PARVG
XYLT1	9.82025e-05	0.709617	0.15	0.086	1	IDO1/CD274 spots	XYLT1
S100A7	9.89391e-05	-0.541744	0.214	0.313	1	IDO1/CD274 spots	S100A7
PJA1	9.92378e-05	0.667533	0.18	0.11	1	IDO1/CD274 spots	PJA1
SH3BP1	9.98575e-05	0.293561	0.628	0.507	1	IDO1/CD274 spots	SH3BP1
VAMP3	0.000100161	0.283422	0.446	0.327	1	IDO1/CD274 spots	VAMP3
COA3	0.000101124	0.478705	0.323	0.231	1	IDO1/CD274 spots	COA3
TRBC2	0.000101198	0.129665	0.951	0.91	1	IDO1/CD274 spots	TRBC2
EGR2	0.000101581	0.415032	0.352	0.255	1	IDO1/CD274 spots	EGR2
USF2	0.000101806	0.177373	0.963	0.927	1	IDO1/CD274 spots	USF2
PAQR3	0.000102044	0.598585	0.222	0.144	1	IDO1/CD274 spots	PAQR3
H2AFJ	0.000103234	0.310661	0.463	0.345	1	IDO1/CD274 spots	H2AFJ
DVL3	0.000103325	0.413525	0.453	0.356	1	IDO1/CD274 spots	DVL3
TAOK3	0.000103505	0.303758	0.431	0.317	1	IDO1/CD274 spots	TAOK3
ITGA6	0.000103536	-0.437376	0.308	0.407	1	IDO1/CD274 spots	ITGA6
UROS	0.00010421	0.374489	0.323	0.226	1	IDO1/CD274 spots	UROS
IL10RA	0.000104288	0.224771	0.82	0.768	1	IDO1/CD274 spots	IL10RA
ARPC4	0.000105474	0.144882	0.956	0.956	1	IDO1/CD274 spots	ARPC4
SGIP1	0.00010638	0.940928	0.103	0.053	1	IDO1/CD274 spots	SGIP1
CD79B	0.000106504	-0.710287	0.222	0.309	1	IDO1/CD274 spots	CD79B
AGPAT3	0.000106638	0.290277	0.564	0.451	1	IDO1/CD274 spots	AGPAT3
CCDC91	0.000106837	0.251785	0.697	0.585	1	IDO1/CD274 spots	CCDC91
BOD1	0.000107757	0.379852	0.389	0.288	1	IDO1/CD274 spots	BOD1
DAPK3	0.00010793	0.403783	0.374	0.276	1	IDO1/CD274 spots	DAPK3
SRSF3	0.000108199	0.16567	0.931	0.91	1	IDO1/CD274 spots	SRSF3
MSRB2	0.000108634	0.349309	0.416	0.307	1	IDO1/CD274 spots	MSRB2
DDX23	0.000108826	0.295459	0.613	0.498	1	IDO1/CD274 spots	DDX23
NBDY	0.000108903	0.340106	0.404	0.297	1	IDO1/CD274 spots	NBDY
TFPT	0.000109041	0.573174	0.286	0.201	1	IDO1/CD274 spots	TFPT
FBXO22	0.000109403	0.378485	0.36	0.258	1	IDO1/CD274 spots	FBXO22
ATXN7L3	0.000110111	0.365897	0.463	0.355	1	IDO1/CD274 spots	ATXN7L3
BMP1	0.000111267	0.445815	0.414	0.318	1	IDO1/CD274 spots	BMP1
PLBD2	0.000111521	0.326066	0.525	0.418	1	IDO1/CD274 spots	PLBD2
GAS6	0.000111624	-0.390328	0.603	0.669	1	IDO1/CD274 spots	GAS6
DNASE1L1	0.000112219	0.312962	0.406	0.297	1	IDO1/CD274 spots	DNASE1L1
ZNF195	0.000112373	0.410524	0.34	0.244	1	IDO1/CD274 spots	ZNF195
RANBP9	0.000112901	0.449175	0.365	0.268	1	IDO1/CD274 spots	RANBP9
PDCD5	0.000113107	0.351434	0.567	0.452	1	IDO1/CD274 spots	PDCD5
GIT2	0.000113877	0.306458	0.512	0.397	1	IDO1/CD274 spots	GIT2
BCAS3	0.00011513	0.393691	0.347	0.248	1	IDO1/CD274 spots	BCAS3
ZBTB33	0.000115132	0.617201	0.204	0.13	1	IDO1/CD274 spots	ZBTB33
RNF187	0.000115147	0.285636	0.584	0.469	1	IDO1/CD274 spots	RNF187
SNX6	0.000115177	0.30679	0.549	0.436	1	IDO1/CD274 spots	SNX6
SPINT2	0.00011536	0.204937	0.564	0.441	1	IDO1/CD274 spots	SPINT2
TMEM106A	0.000115673	0.256361	0.567	0.439	1	IDO1/CD274 spots	TMEM106A
SASH1	0.00011625	0.306959	0.374	0.268	1	IDO1/CD274 spots	SASH1
PTGER2	0.000116456	0.591114	0.232	0.153	1	IDO1/CD274 spots	PTGER2
PDGFRB	0.000116706	0.322632	0.611	0.505	1	IDO1/CD274 spots	PDGFRB
ZBED2	0.000117674	0.905356	0.106	0.055	1	IDO1/CD274 spots	ZBED2
HDAC5	0.000117742	0.314028	0.446	0.331	1	IDO1/CD274 spots	HDAC5
CUL9	0.000119253	0.35227	0.387	0.282	1	IDO1/CD274 spots	CUL9
AKIP1	0.000119369	0.712434	0.185	0.115	1	IDO1/CD274 spots	AKIP1
RIPOR1	0.000119501	0.382559	0.33	0.233	1	IDO1/CD274 spots	RIPOR1
MYH9	0.000121164	0.126875	0.975	0.981	1	IDO1/CD274 spots	MYH9
ARL4C	0.000121433	0.329694	0.68	0.591	1	IDO1/CD274 spots	ARL4C
PTGES	0.000121718	0.4889	0.273	0.185	1	IDO1/CD274 spots	PTGES
GIMAP1	0.000122072	0.237463	0.539	0.413	1	IDO1/CD274 spots	GIMAP1
CERS2	0.000122208	0.317299	0.589	0.476	1	IDO1/CD274 spots	CERS2
PIK3R5	0.000123191	0.403506	0.315	0.221	1	IDO1/CD274 spots	PIK3R5
TMEM94	0.000123859	0.477678	0.291	0.203	1	IDO1/CD274 spots	TMEM94
FAF2	0.000123864	0.361793	0.429	0.324	1	IDO1/CD274 spots	FAF2
INPP5K	0.000125112	0.471771	0.313	0.221	1	IDO1/CD274 spots	INPP5K
DTNBP1	0.000125272	0.477584	0.283	0.195	1	IDO1/CD274 spots	DTNBP1
PDLIM5	0.000125371	0.336584	0.493	0.389	1	IDO1/CD274 spots	PDLIM5
SAP30	0.000126656	0.543544	0.214	0.138	1	IDO1/CD274 spots	SAP30
DUSP3	0.000126948	0.259666	0.544	0.417	1	IDO1/CD274 spots	DUSP3
ARL3	0.000128452	0.548674	0.261	0.179	1	IDO1/CD274 spots	ARL3
POMP	0.000128762	0.383079	0.448	0.343	1	IDO1/CD274 spots	POMP
KSR1	0.000130714	0.488228	0.318	0.229	1	IDO1/CD274 spots	KSR1
TAZ	0.000130766	0.371066	0.429	0.325	1	IDO1/CD274 spots	TAZ
ZBED1	0.000131213	0.405413	0.411	0.315	1	IDO1/CD274 spots	ZBED1
H6PD	0.000133957	0.361293	0.421	0.319	1	IDO1/CD274 spots	H6PD
TOX4	0.000134278	0.275552	0.569	0.459	1	IDO1/CD274 spots	TOX4
NDUFA12	0.000134608	0.283826	0.525	0.401	1	IDO1/CD274 spots	NDUFA12
C8orf33	0.000135804	0.400278	0.333	0.236	1	IDO1/CD274 spots	C8orf33
LIG4	0.000136401	0.570765	0.241	0.162	1	IDO1/CD274 spots	LIG4
MTCH2	0.00013826	0.366304	0.493	0.388	1	IDO1/CD274 spots	MTCH2
FAM32A	0.000142004	0.256227	0.663	0.537	1	IDO1/CD274 spots	FAM32A
MAD2L1BP	0.000142625	0.451496	0.286	0.197	1	IDO1/CD274 spots	MAD2L1BP
LARS	0.000142778	0.418756	0.377	0.282	1	IDO1/CD274 spots	LARS
SP140L	0.000143821	0.29291	0.495	0.381	1	IDO1/CD274 spots	SP140L
CDH13	0.000144047	0.838937	0.135	0.077	1	IDO1/CD274 spots	CDH13
IFI27	0.000144949	0.140805	0.916	0.876	1	IDO1/CD274 spots	IFI27
ANKRD44	0.000146066	0.258304	0.586	0.463	1	IDO1/CD274 spots	ANKRD44
UROD	0.000146076	0.305592	0.547	0.434	1	IDO1/CD274 spots	UROD
TNKS2	0.000146876	0.228929	0.717	0.6	1	IDO1/CD274 spots	TNKS2
MED8	0.000146993	0.276518	0.47	0.355	1	IDO1/CD274 spots	MED8
ADAT3	0.000147003	0.882814	0.113	0.061	1	IDO1/CD274 spots	ADAT3
SPRR2D	0.000147184	-0.431679	0.219	0.322	1	IDO1/CD274 spots	SPRR2D
KRT16	0.000147461	-0.222865	0.557	0.692	1	IDO1/CD274 spots	KRT16
ANKRD13C	0.000148239	0.521382	0.224	0.146	1	IDO1/CD274 spots	ANKRD13C
IRAK1	0.000148263	0.256041	0.707	0.602	1	IDO1/CD274 spots	IRAK1
MREG	0.00014868	0.369973	0.446	0.341	1	IDO1/CD274 spots	MREG
RBM47	0.000148933	0.477805	0.367	0.275	1	IDO1/CD274 spots	RBM47
C3orf38	0.000149405	0.378461	0.399	0.298	1	IDO1/CD274 spots	C3orf38
NUDT3	0.000149843	0.314761	0.547	0.439	1	IDO1/CD274 spots	NUDT3
FAM98C	0.000150687	0.59908	0.192	0.121	1	IDO1/CD274 spots	FAM98C
ALG2	0.000151197	0.321715	0.389	0.284	1	IDO1/CD274 spots	ALG2
MLF2	0.000151377	0.22753	0.672	0.555	1	IDO1/CD274 spots	MLF2
TNFRSF9	0.000153063	0.620438	0.195	0.123	1	IDO1/CD274 spots	TNFRSF9
CARD16	0.000154206	0.326536	0.527	0.417	1	IDO1/CD274 spots	CARD16
IFI35	0.000154282	0.307844	0.527	0.422	1	IDO1/CD274 spots	IFI35
GPR162	0.000154333	0.799218	0.111	0.059	1	IDO1/CD274 spots	GPR162
MAT2B	0.000155952	0.350795	0.527	0.419	1	IDO1/CD274 spots	MAT2B
TRAPPC9	0.000156188	0.438121	0.377	0.282	1	IDO1/CD274 spots	TRAPPC9
LPIN2	0.000157113	0.36736	0.426	0.321	1	IDO1/CD274 spots	LPIN2
SLF1	0.000158779	0.594056	0.232	0.154	1	IDO1/CD274 spots	SLF1
PLPPR2	0.00015951	0.535233	0.244	0.164	1	IDO1/CD274 spots	PLPPR2
RAB18	0.000160009	0.242797	0.591	0.466	1	IDO1/CD274 spots	RAB18
SELENOW	0.00016201	0.27705	0.478	0.36	1	IDO1/CD274 spots	SELENOW
SUPT5H	0.000163038	0.302733	0.631	0.525	1	IDO1/CD274 spots	SUPT5H
AVIL	0.000164043	0.710441	0.163	0.098	1	IDO1/CD274 spots	AVIL
ADH5	0.000164908	0.258944	0.554	0.433	1	IDO1/CD274 spots	ADH5
GLUD1	0.000165293	0.429495	0.291	0.201	1	IDO1/CD274 spots	GLUD1
HNMT	0.000167213	0.441182	0.33	0.238	1	IDO1/CD274 spots	HNMT
BAG1	0.00016742	0.248437	0.648	0.522	1	IDO1/CD274 spots	BAG1
ATP6V1E1	0.000167435	0.366705	0.47	0.368	1	IDO1/CD274 spots	ATP6V1E1
KCNE3	0.000168157	0.415643	0.335	0.243	1	IDO1/CD274 spots	KCNE3
ZNF410	0.000168631	0.332487	0.461	0.351	1	IDO1/CD274 spots	ZNF410
PELO	0.000174918	0.446919	0.251	0.168	1	IDO1/CD274 spots	PELO
CDK16	0.000175604	0.380848	0.367	0.269	1	IDO1/CD274 spots	CDK16
PARP9	0.000175984	0.334878	0.498	0.393	1	IDO1/CD274 spots	PARP9
EBF4	0.000176317	0.687027	0.15	0.088	1	IDO1/CD274 spots	EBF4
KRT79	0.000176422	-2.12327	0.044	0.103	1	IDO1/CD274 spots	KRT79
MMP25	0.000176815	0.882814	0.113	0.061	1	IDO1/CD274 spots	MMP25
PRSS23	0.000177039	0.253098	0.663	0.565	1	IDO1/CD274 spots	PRSS23
WWP1	0.000177098	-0.742147	0.19	0.271	1	IDO1/CD274 spots	WWP1
KLK6	0.000177462	-0.844636	0.163	0.251	1	IDO1/CD274 spots	KLK6
ARHGAP17	0.000177975	0.232191	0.695	0.577	1	IDO1/CD274 spots	ARHGAP17
KLHL5	0.00017823	0.254001	0.663	0.551	1	IDO1/CD274 spots	KLHL5
RNF115	0.000179442	0.343484	0.463	0.36	1	IDO1/CD274 spots	RNF115
NARF	0.000179877	0.296927	0.505	0.393	1	IDO1/CD274 spots	NARF
MOSPD3	0.000180494	0.619034	0.177	0.11	1	IDO1/CD274 spots	MOSPD3
IRAK2	0.000180926	0.609945	0.195	0.124	1	IDO1/CD274 spots	IRAK2
PDCL3	0.000180976	0.373301	0.377	0.28	1	IDO1/CD274 spots	PDCL3
SPATA13	0.00018377	0.2924	0.493	0.385	1	IDO1/CD274 spots	SPATA13
PRORP	0.000184617	0.531471	0.251	0.171	1	IDO1/CD274 spots	PRORP
PPP1R16B	0.000185202	0.31701	0.446	0.336	1	IDO1/CD274 spots	PPP1R16B
DCP1A	0.000185947	0.377036	0.352	0.256	1	IDO1/CD274 spots	DCP1A
SMYD2	0.000187865	0.48078	0.281	0.196	1	IDO1/CD274 spots	SMYD2
SCO1	0.000187924	0.4454	0.276	0.191	1	IDO1/CD274 spots	SCO1
FUT7	0.000188304	0.542751	0.234	0.156	1	IDO1/CD274 spots	FUT7
STK40	0.000188456	0.347968	0.51	0.404	1	IDO1/CD274 spots	STK40
N4BP2L1	0.000189516	0.395645	0.365	0.268	1	IDO1/CD274 spots	N4BP2L1
RNF114	0.000189708	0.250809	0.621	0.501	1	IDO1/CD274 spots	RNF114
AHR	0.000191085	0.26999	0.589	0.475	1	IDO1/CD274 spots	AHR
PPP2R5A	0.000191451	0.391322	0.394	0.297	1	IDO1/CD274 spots	PPP2R5A
HPS3	0.000191628	0.474243	0.241	0.162	1	IDO1/CD274 spots	HPS3
FBXO11	0.000192079	0.369767	0.369	0.273	1	IDO1/CD274 spots	FBXO11
ERMP1	0.000192312	0.535484	0.239	0.161	1	IDO1/CD274 spots	ERMP1
IL2RB	0.000192582	0.272601	0.596	0.477	1	IDO1/CD274 spots	IL2RB
PALM2-AKAP2	0.00019345	0.294775	0.512	0.398	1	IDO1/CD274 spots	PALM2-AKAP2
NUP35	0.000195028	0.687122	0.172	0.107	1	IDO1/CD274 spots	NUP35
TRPC4AP	0.00019565	0.33115	0.473	0.369	1	IDO1/CD274 spots	TRPC4AP
CMTM1	0.000195707	0.461713	0.286	0.2	1	IDO1/CD274 spots	CMTM1
PERP	0.000196112	-0.471877	0.227	0.312	1	IDO1/CD274 spots	PERP
PIF1	0.000196471	0.914219	0.121	0.067	1	IDO1/CD274 spots	PIF1
DOK3	0.00019738	0.381082	0.389	0.291	1	IDO1/CD274 spots	DOK3
ZDHHC3	0.000198559	0.378543	0.446	0.348	1	IDO1/CD274 spots	ZDHHC3
LAMB1	0.000199529	0.416963	0.404	0.307	1	IDO1/CD274 spots	LAMB1
PIGG	0.000199601	0.389421	0.374	0.276	1	IDO1/CD274 spots	PIGG
MYL12B	0.000199828	0.314373	0.493	0.386	1	IDO1/CD274 spots	MYL12B
GSKIP	0.000199869	0.535082	0.229	0.152	1	IDO1/CD274 spots	GSKIP
PTPRU	0.000200227	0.821813	0.126	0.071	1	IDO1/CD274 spots	PTPRU
GRK2	0.000200483	0.213583	0.894	0.829	1	IDO1/CD274 spots	GRK2
C14orf119	0.000201152	0.281673	0.608	0.503	1	IDO1/CD274 spots	C14orf119
LAMA4	0.000201586	0.267258	0.547	0.423	1	IDO1/CD274 spots	LAMA4
NDUFS1	0.000202178	0.291706	0.461	0.352	1	IDO1/CD274 spots	NDUFS1
CD72	0.000202866	0.304891	0.473	0.366	1	IDO1/CD274 spots	CD72
FHL3	0.000203012	0.431207	0.315	0.228	1	IDO1/CD274 spots	FHL3
SERINC5	0.000206736	0.450498	0.342	0.253	1	IDO1/CD274 spots	SERINC5
APOBEC3C	0.000207285	0.31041	0.52	0.408	1	IDO1/CD274 spots	APOBEC3C
HMOX1	0.000207609	0.777129	0.478	0.391	1	IDO1/CD274 spots	HMOX1
TM6SF1	0.000207609	0.477476	0.266	0.184	1	IDO1/CD274 spots	TM6SF1
ICMT	0.000211582	0.295782	0.446	0.338	1	IDO1/CD274 spots	ICMT
TRAV1-2	0.000211601	0.66996	0.143	0.083	1	IDO1/CD274 spots	TRAV1-2
LRRFIP2	0.000211656	0.43235	0.365	0.271	1	IDO1/CD274 spots	LRRFIP2
WIPI2	0.000212275	0.317903	0.466	0.366	1	IDO1/CD274 spots	WIPI2
[truncated: 7,694 more rows]

## Sheet: Fig. 4C
IDO1+mye		IDO1+/CD274+mye		CD274+mye
[truncated: 10 more rows]

## Sheet: Fig. 4G-I
(source data for Fig. 4, G-I)
[truncated: 1,785 more rows]

[truncated: 16 more sheets: Fig. 5E, Fig. 5G, Fig. 5_H-J, Fig6 A-F, Fig. 6J, Fig. 7K, Fig. 7L, Fig. 7M, Fig. 8A-C, 8E-G, 8M-O_CD8_IL32_cure, 8I-K_FoxP3_IL32_cure, Supplemental Fig. 2A leftPanel, Supplemental Fig. 2A, Supplemental Fig. 2B, Supplemental Fig. 3B, Supplemental Fig. 5A]
